# Supplementary material for: Homozygosity mapping and sequencing identify two genes that might contribute to pointing behavior in hunting dogs
Source: Canine Genet Epidemiol. 2015 Apr 18;2:5. doi: 10.1186/s40575-015-0018-5 (PMC4579392; doi:10.1186/s40575-015-0018-5)
Supplement: Additional file 2: — Microarray genotype brlmm-p.calls based on the Affymetrix Power Tool for the 52 analyzed dogs. [file 40575_2015_18_MOESM2_ESM.txt]

#Calls: -1=NN, 0=AA, 1=AB, 2=BB
#%affymetrix-algorithm-param-apt-engine=ProbesetGenotypeEngine
#%affymetrix-algorithm-param-apt-program-name=apt-probeset-genotype
#%affymetrix-algorithm-param-apt-command-line=apt-probeset-genotype -c c:\snp5\DogSty06m520431.cdf -o c:\snp5\hc\dog_results_01 --cel-files c:\snp5\HundeCel\dog_cel_list.txt --read-genders c:\snp5\hundecel\dog_gender.txt -a brlmm-p
#%affymetrix-algorithm-param-apt-exec-guid=00005c68-3fef-417c-0bde-006549007e40
#%affymetrix-algorithm-param-apt-analysis-guid=000006e7-68bf-4c7a-4f74-005e3700444f
#%affymetrix-algorithm-param-apt-time-str=Wed Dec 15 16:31:23 2010
#%affymetrix-algorithm-param-apt-version=apt-1.10.2 $Id: apt-probeset-genotype.cpp,v 1.238 2009/01/28 04:03:28 harley Exp $
#%affymetrix-algorithm-param-apt-cvs-id=$Id: apt-probeset-genotype.cpp,v 1.238 2009/01/28 04:03:28 harley Exp $
#%affymetrix-algorithm-param-apt-free-mem=2387766067
#%affymetrix-algorithm-param-apt-opt-chip-type=DogSty06m520431
#%affymetrix-algorithm-param-apt-opt-probe-count=2598544
#%affymetrix-algorithm-param-apt-opt-force=false
#%affymetrix-algorithm-param-apt-opt-block-size=0
#%affymetrix-algorithm-param-apt-opt-mem-usage=0
#%affymetrix-algorithm-param-apt-opt-out-dir=c:\snp5\hc\dog_results_01
#%affymetrix-algorithm-param-apt-opt-cc-md-chp-out-dir=
#%affymetrix-algorithm-param-apt-opt-xda-chp-out-dir=
#%affymetrix-algorithm-param-apt-opt-cdf-file=DogSty06m520431.cdf
#%affymetrix-algorithm-param-apt-opt-ps-list-file=
#%affymetrix-algorithm-param-apt-opt-kill-list=
#%affymetrix-algorithm-param-apt-opt-use-disk=true
#%affymetrix-algorithm-param-apt-opt-disk-dir=
#%affymetrix-algorithm-param-apt-opt-diskCache=50
#%affymetrix-algorithm-param-apt-opt-cel-count=52
#%affymetrix-algorithm-param-apt-opt-cel-1=SD 843_(DogSty06m520431).CEL
#%affymetrix-algorithm-param-apt-opt-cel-2=SD934b_(DogSty06m520431).CEL
#%affymetrix-algorithm-param-apt-opt-cel-3=SD808a_(DogSty06m520431).CEL
#%affymetrix-algorithm-param-apt-opt-cel-4=SD793a_(DogSty06m520431).CEL
#%affymetrix-algorithm-param-apt-opt-cel-5=SD789a_(DogSty06m520431).CEL
#%affymetrix-algorithm-param-apt-opt-cel-6=SD787a_(DogSty06m520431).CEL
#%affymetrix-algorithm-param-apt-opt-cel-7=SD742a_(DogSty06m520431).CEL
#%affymetrix-algorithm-param-apt-opt-cel-8=SD725a_(DogSty06m520431).CEL
#%affymetrix-algorithm-param-apt-opt-cel-9=SD674b_(DogSty06m520431).CEL
#%affymetrix-algorithm-param-apt-opt-cel-10=SD629b_(DogSty06m520431).CEL
#%affymetrix-algorithm-param-apt-opt-cel-11=SD604a_(DogSty06m520431).CEL
#%affymetrix-algorithm-param-apt-opt-cel-12=SD112b_(DogSty06m520431).CEL
#%affymetrix-algorithm-param-apt-opt-cel-13=SD111a_(DogSty06m520431).CEL
#%affymetrix-algorithm-param-apt-opt-cel-14=LW78_(DogSty06m520431).CEL
#%affymetrix-algorithm-param-apt-opt-cel-15=LW63a_(DogSty06m520431).CEL
#%affymetrix-algorithm-param-apt-opt-cel-16=LW58_(DogSty06m520431).CEL
#%affymetrix-algorithm-param-apt-opt-cel-17=LW42_(DogSty06m520431).CEL
#%affymetrix-algorithm-param-apt-opt-cel-18=LW37_(DogSty06m520431).CEL
#%affymetrix-algorithm-param-apt-opt-cel-19=LW34_(DogSty06m520431).CEL
#%affymetrix-algorithm-param-apt-opt-cel-20=LW33_(DogSty06m520431).CEL
#%affymetrix-algorithm-param-apt-opt-cel-21=LW31_(DogSty06m520431).CEL
#%affymetrix-algorithm-param-apt-opt-cel-22=LW30_(DogSty06m520431).CEL
#%affymetrix-algorithm-param-apt-opt-cel-23=LW16_(DogSty06m520431).CEL
#%affymetrix-algorithm-param-apt-opt-cel-24=LW8_(DogSty06m520431).CEL
#%affymetrix-algorithm-param-apt-opt-cel-25=LW7_(DogSty06m520431).CEL
#%affymetrix-algorithm-param-apt-opt-cel-26=LW1_(DogSty06m520431).CEL
#%affymetrix-algorithm-param-apt-opt-cel-27=GM31_(DogSty06m520431).CEL
#%affymetrix-algorithm-param-apt-opt-cel-28=GM29_(DogSty06m520431).CEL
#%affymetrix-algorithm-param-apt-opt-cel-29=GM27_(DogSty06m520431).CEL
#%affymetrix-algorithm-param-apt-opt-cel-30=GM25_(DogSty06m520431).CEL
#%affymetrix-algorithm-param-apt-opt-cel-31=GM22_(DogSty06m520431).CEL
#%affymetrix-algorithm-param-apt-opt-cel-32=GM21_(DogSty06m520431).CEL
#%affymetrix-algorithm-param-apt-opt-cel-33=GM16_(DogSty06m520431).CEL
#%affymetrix-algorithm-param-apt-opt-cel-34=GM14_(DogSty06m520431).CEL
#%affymetrix-algorithm-param-apt-opt-cel-35=GM12_(DogSty06m520431).CEL
#%affymetrix-algorithm-param-apt-opt-cel-36=GM11_(DogSty06m520431).CEL
#%affymetrix-algorithm-param-apt-opt-cel-37=GM9_(DogSty06m520431).CEL
#%affymetrix-algorithm-param-apt-opt-cel-38=GM2b_(DogSty06m520431).CEL
#%affymetrix-algorithm-param-apt-opt-cel-39=GM1b_(DogSty06m520431).CEL
#%affymetrix-algorithm-param-apt-opt-cel-40=BDP57_(DogSty06m520431).CEL
#%affymetrix-algorithm-param-apt-opt-cel-41=BDP56b_(DogSty06m520431).CEL
#%affymetrix-algorithm-param-apt-opt-cel-42=BDP51_(DogSty06m520431).CEL
#%affymetrix-algorithm-param-apt-opt-cel-43=BDP36_(DogSty06m520431).CEL
#%affymetrix-algorithm-param-apt-opt-cel-44=BDP34_(DogSty06m520431).CEL
#%affymetrix-algorithm-param-apt-opt-cel-45=BDP23b_(DogSty06m520431).CEL
#%affymetrix-algorithm-param-apt-opt-cel-46=BDP20a_(DogSty06m520431).CEL
#%affymetrix-algorithm-param-apt-opt-cel-47=BDP19a_(DogSty06m520431).CEL
#%affymetrix-algorithm-param-apt-opt-cel-48=BDP17a_(DogSty06m520431).CEL
#%affymetrix-algorithm-param-apt-opt-cel-49=BDP16b_(DogSty06m520431).CEL
#%affymetrix-algorithm-param-apt-opt-cel-50=BDP13_(DogSty06m520431).CEL
#%affymetrix-algorithm-param-apt-opt-cel-51=BDP11a_(DogSty06m520431).CEL
#%affymetrix-algorithm-param-apt-opt-cel-52=BDP5_(DogSty06m520431).CEL
#%affymetrix-algorithm-param-apt-opt-analysis-name=brlmm-p
#%affymetrix-algorithm-param-apt-opt-set-analysis-name=
#%affymetrix-algorithm-param-apt-opt-analysis-spec=quant-norm.sketch=50000.bioc=false.lowprecision=false.usepm=false.target=0.doavg=false.subsetmd5=d41d8cd98f00b204e9800998ecf8427e,pm-only,brlmm-p.K=2.transform=CCS.lowprecision=false.KX=4.KH=0.2.V=10.AAM=0.66.ABM=0.BBM=-0.66.BBY=10.ABY=10.AAY=10.AAV=0.005.ABV=0.01.BBV=0.005.AAYV=0.1.ABYV=0.1.BBYV=0.1.AAXY=0.ABXY=0.BBXY=0.KXX=0.KAH=0.KHB=0.KYAH=0.KYAB=0.KYHB=0.COMVAR=1.HARD=2.SB=0.003.CM=1.MS=0.05.bins=100.hints=0.override=0.mix=0.bic=0.FLD=0.maxFLD=16.lambda=1.wobble=0.0001.copyqc=0.copytype=0.ocean=0.inflatePRA=0.clustertype=1.CP=16.Hok=0.em_thresh=0.05.em_cutoff=0.5.gender_cutoff=0.1.copynumber=false,
#%affymetrix-algorithm-param-apt-opt-feat-effect-file=
#%affymetrix-algorithm-param-apt-opt-target-sketch-file=
#%affymetrix-algorithm-param-apt-opt-do-residuals=false
#%affymetrix-algorithm-param-apt-opt-do-feature-effects=false
#%affymetrix-algorithm-param-apt-opt-write-sketch=false
#%affymetrix-algorithm-param-apt-opt-a5-write-sketch=false
#%affymetrix-algorithm-param-apt-opt-set-gender-method=
#%affymetrix-algorithm-param-apt-opt-chrXProbeFile=
#%affymetrix-algorithm-param-apt-opt-chrYProbeFile=
#%affymetrix-algorithm-param-apt-opt-read-priors-brlmm=
#%affymetrix-algorithm-param-apt-opt-initial-calls=false
#%affymetrix-algorithm-param-apt-opt-output-summaries=false
#%affymetrix-algorithm-param-apt-opt-list-sample=false
#%affymetrix-algorithm-param-apt-opt-write-prior=false
#%affymetrix-algorithm-param-apt-opt-chrX-file=
#%affymetrix-algorithm-param-apt-opt-chrX-snps=
#%affymetrix-algorithm-param-apt-opt-no-gender-force=false
#%affymetrix-algorithm-param-apt-opt-special-snps=
#%affymetrix-algorithm-param-apt-opt-compute-prior=10000
#%affymetrix-algorithm-param-apt-opt-norm-size=0
#%affymetrix-algorithm-param-apt-opt-dm-thresh=.17
#%affymetrix-algorithm-param-apt-opt-dm-het-mult=0
#%affymetrix-algorithm-param-apt-opt-read-genders=dog_gender.txt
#%affymetrix-algorithm-param-apt-opt-model-file-brlmm=
#%affymetrix-algorithm-param-apt-opt-model-file-brlmmp=
#%affymetrix-algorithm-param-apt-opt-model-file-birdseed=
#%affymetrix-algorithm-param-apt-opt-genotypes-file=
#%affymetrix-algorithm-param-apt-opt-dm-calls-out=false
#%affymetrix-algorithm-param-apt-opt-qmethod-spec=plier.optmethod=1
#%affymetrix-algorithm-param-apt-opt-genotype-only=true
#%affymetrix-algorithm-param-quantification-name=brlmm-p
#%affymetrix-algorithm-param-quantification-version=1.0
#%affymetrix-algorithm-param-quantification-scale=linear
#%affymetrix-algorithm-param-quantification-type=signal
#%affymetrix-algorithm-param-min-thresh=-inf
#%affymetrix-algorithm-param-max-thresh=0.05
#%affymetrix-algorithm-param-gender_method_used=user-supplied
#%guid=00007269-19c3-4323-7169-006d58001376
probeset_id	SD 843_(DogSty06m520431).CEL	SD934b_(DogSty06m520431).CEL	SD808a_(DogSty06m520431).CEL	SD793a_(DogSty06m520431).CEL	SD789a_(DogSty06m520431).CEL	SD787a_(DogSty06m520431).CEL	SD742a_(DogSty06m520431).CEL	SD725a_(DogSty06m520431).CEL	SD674b_(DogSty06m520431).CEL	SD629b_(DogSty06m520431).CEL	SD604a_(DogSty06m520431).CEL	SD112b_(DogSty06m520431).CEL	SD111a_(DogSty06m520431).CEL	LW78_(DogSty06m520431).CEL	LW63a_(DogSty06m520431).CEL	LW58_(DogSty06m520431).CEL	LW42_(DogSty06m520431).CEL	LW37_(DogSty06m520431).CEL	LW34_(DogSty06m520431).CEL	LW33_(DogSty06m520431).CEL	LW31_(DogSty06m520431).CEL	LW30_(DogSty06m520431).CEL	LW16_(DogSty06m520431).CEL	LW8_(DogSty06m520431).CEL	LW7_(DogSty06m520431).CEL	LW1_(DogSty06m520431).CEL	GM31_(DogSty06m520431).CEL	GM29_(DogSty06m520431).CEL	GM27_(DogSty06m520431).CEL	GM25_(DogSty06m520431).CEL	GM22_(DogSty06m520431).CEL	GM21_(DogSty06m520431).CEL	GM16_(DogSty06m520431).CEL	GM14_(DogSty06m520431).CEL	GM12_(DogSty06m520431).CEL	GM11_(DogSty06m520431).CEL	GM9_(DogSty06m520431).CEL	GM2b_(DogSty06m520431).CEL	GM1b_(DogSty06m520431).CEL	BDP57_(DogSty06m520431).CEL	BDP56b_(DogSty06m520431).CEL	BDP51_(DogSty06m520431).CEL	BDP36_(DogSty06m520431).CEL	BDP34_(DogSty06m520431).CEL	BDP23b_(DogSty06m520431).CEL	BDP20a_(DogSty06m520431).CEL	BDP19a_(DogSty06m520431).CEL	BDP17a_(DogSty06m520431).CEL	BDP16b_(DogSty06m520431).CEL	BDP13_(DogSty06m520431).CEL	BDP11a_(DogSty06m520431).CEL	BDP5_(DogSty06m520431).CEL
chr1.116371940	0	1	1	0	1	0	0	0	0	0	0	0	0	2	1	1	1	1	1	1	1	1	1	2	1	2	2	1	1	0	0	1	0	0	2	0	1	1	1	0	1	1	2	1	1	0	0	0	0	1	0	1
chr1.11713433	1	1	1	1	1	1	1	1	1	1	1	1	1	1	-1	1	1	1	-1	1	1	1	1	1	1	1	1	1	1	1	1	1	1	1	1	1	1	1	1	1	1	1	1	1	1	1	1	1	1	1	1	1
chr1.118996616	1	1	1	1	1	1	1	1	1	1	1	1	1	1	1	1	1	1	1	1	1	1	1	1	1	1	1	1	1	1	1	1	1	1	1	1	1	1	1	1	1	1	1	1	1	1	1	1	1	1	1	1
chr1.119499691	1	1	1	1	1	1	1	1	1	1	1	1	1	1	1	1	1	1	1	1	1	1	1	1	1	1	1	1	1	1	1	1	1	1	1	1	1	1	1	1	1	1	1	1	1	1	1	1	1	1	1	1
chr1.120968376	1	1	1	1	1	1	1	1	1	1	1	1	1	-1	1	1	1	1	1	1	1	1	1	1	1	0	1	1	1	1	1	1	1	1	1	1	1	1	1	1	1	1	1	1	1	1	1	1	1	1	1	1
chr1.17758922	2	-1	1	1	1	1	-1	1	1	-1	-1	2	2	1	1	1	1	1	-1	1	0	1	1	-1	1	-1	-1	-1	-1	-1	-1	-1	1	-1	0	-1	-1	-1	1	1	-1	1	-1	1	1	-1	1	-1	-1	1	1	1
chr1.18195475	1	1	1	1	1	1	1	1	1	1	1	1	1	1	1	1	1	1	1	1	1	1	1	1	1	1	1	1	1	1	1	1	1	1	1	1	1	1	1	1	1	1	1	1	1	1	1	1	1	1	1	1
chr1.18781856	1	1	1	1	1	1	1	1	1	1	1	1	1	1	1	1	1	1	1	1	1	1	1	1	1	1	1	1	1	1	1	1	1	1	1	1	1	1	1	1	1	1	1	1	1	1	1	1	1	1	1	1
chr1.18966250	1	1	1	1	1	1	1	1	1	1	1	1	1	1	1	1	1	1	1	1	1	1	1	1	1	1	1	1	1	1	1	1	1	1	1	1	1	1	1	1	1	1	1	1	1	1	1	1	1	1	1	1
chr1.19437815	0	0	0	0	0	0	1	1	1	0	1	0	1	0	1	2	2	2	1	1	2	2	1	1	1	1	1	2	2	2	2	2	1	2	1	2	2	2	0	2	1	1	2	1	1	1	2	2	2	0	2	1
chr1.20628763	0	1	1	1	1	1	1	1	1	1	1	1	1	1	1	1	1	1	1	1	1	1	1	1	1	1	1	1	1	1	1	1	1	1	1	1	1	1	1	1	1	1	1	1	1	1	1	1	1	1	1	1
chr1.20821370	1	1	1	1	1	1	1	1	1	1	1	1	1	1	1	1	1	1	1	1	1	1	1	1	1	1	1	1	1	1	1	1	1	1	1	1	1	1	1	1	1	1	1	1	1	1	1	1	1	1	1	1
chr1.21088967	1	1	1	1	1	1	1	1	1	1	1	1	1	1	1	-1	-1	1	1	1	1	-1	1	1	1	1	1	1	1	1	1	1	1	1	1	1	1	1	1	-1	-1	1	1	-1	-1	1	-1	-1	-1	1	1	-1
chr1.21449324	1	1	1	1	1	1	1	1	1	1	1	1	1	1	1	1	1	1	1	1	1	1	1	1	1	1	1	1	1	1	1	1	1	1	1	1	1	1	1	1	1	1	1	1	1	1	1	1	1	1	1	1
chr1.22541570	1	1	1	1	1	1	1	1	1	1	1	1	1	1	1	1	1	1	1	1	1	1	1	1	1	1	1	1	1	1	1	1	1	1	1	1	1	1	1	1	1	1	1	1	1	1	1	1	1	1	1	1
chr1.23325784	1	1	1	1	1	1	1	1	1	1	1	1	1	1	1	1	1	1	1	1	1	1	1	1	1	1	1	1	1	1	1	1	1	1	1	1	1	1	1	1	1	1	1	1	1	1	1	1	1	1	1	1
chr1.23711438	1	1	1	1	1	1	1	1	1	1	1	1	1	1	1	1	1	1	1	1	1	1	1	1	1	1	1	1	1	1	1	1	1	1	1	1	1	1	1	1	1	1	1	1	1	1	1	1	1	1	1	1
chr1.24108646	1	1	1	1	1	1	1	1	1	1	1	1	1	1	1	1	1	1	1	1	1	1	1	1	1	1	1	1	1	1	1	1	1	1	1	1	1	1	1	1	1	1	1	1	1	1	1	1	1	1	1	1
chr1.24839849	0	0	0	0	1	0	1	1	0	1	1	0	0	2	1	1	2	1	1	2	1	2	2	2	1	2	0	1	1	1	1	0	0	0	1	2	1	1	2	1	1	1	2	1	0	1	2	2	2	1	2	1
chr1.25078116	1	0	0	0	1	1	1	1	1	1	2	0	1	0	0	0	0	1	1	2	0	1	0	1	0	1	1	1	2	2	2	2	2	2	1	2	2	2	1	0	1	1	0	1	2	1	0	0	0	1	1	2
chr1.25416626	1	1	1	1	1	1	1	1	1	1	1	1	1	1	1	1	1	1	1	1	1	1	1	1	1	1	1	1	1	1	1	1	1	1	1	1	1	1	1	1	1	1	1	1	1	1	1	1	1	1	1	1
chr1.25838549	2	2	2	2	2	1	2	2	1	2	2	-1	-1	2	1	1	2	1	1	2	1	2	2	-1	-1	2	0	2	2	1	1	1	1	2	-1	-1	1	2	2	2	1	1	2	2	2	2	2	2	2	0	2	2
chr1.26128477	1	1	1	1	1	1	1	1	1	1	1	1	1	1	1	1	1	1	1	1	1	1	1	1	1	1	1	1	1	1	1	1	1	1	1	1	1	1	1	1	1	1	1	1	1	1	1	1	1	1	1	1
chr1.26293832	1	1	1	-1	1	1	1	1	1	1	-1	1	1	-1	1	1	1	1	1	-1	1	1	1	1	1	1	-1	1	1	1	1	1	1	-1	1	1	-1	1	1	1	1	1	1	1	1	1	-1	1	1	1	1	1
chr1.26683334	1	1	1	1	1	1	1	1	1	1	1	1	1	1	1	1	1	1	1	1	1	1	1	1	1	1	1	1	1	1	1	1	1	1	1	1	1	1	1	1	1	1	1	1	1	1	1	1	1	1	1	1
chr1.27087344	1	1	1	1	2	1	1	1	1	1	2	1	1	1	1	1	1	1	1	1	1	1	1	1	1	1	1	1	1	1	1	1	1	1	1	1	1	1	1	1	1	1	1	2	1	1	1	1	1	2	1	2
chr1.27630825	1	1	1	1	1	1	1	1	1	1	1	1	1	1	1	1	1	1	1	1	1	1	1	1	1	1	1	1	1	1	1	1	1	1	1	1	1	1	1	1	1	1	1	1	1	1	1	1	1	1	1	1
chr1.27777602	2	-1	1	1	-1	-1	1	1	1	1	1	1	1	-1	1	1	1	0	1	1	-1	1	1	-1	1	1	1	1	1	1	1	1	1	1	1	0	-1	0	0	1	1	1	1	-1	1	0	1	-1	1	1	1	-1
chr1.28295075	1	0	-1	-1	-1	-1	-1	-1	-1	-1	1	1	1	-1	-1	-1	-1	-1	-1	-1	0	-1	-1	-1	0	-1	-1	-1	0	-1	-1	-1	-1	0	0	0	-1	0	-1	-1	1	-1	-1	1	-1	0	-1	-1	-1	-1	-1	-1
chr1.28682370	1	1	1	1	1	1	1	1	1	1	1	1	1	1	1	1	1	1	1	1	1	1	1	1	1	1	1	1	1	1	1	1	1	1	1	1	1	1	1	1	1	1	1	1	1	1	1	1	1	1	1	1
chr1.29029898	1	1	-1	1	1	1	-1	1	-1	1	1	1	-1	1	1	1	1	-1	1	1	-1	1	1	1	2	1	-1	1	-1	1	-1	1	1	2	-1	1	1	-1	1	1	1	-1	-1	1	-1	-1	-1	2	-1	2	-1	-1
chr1.29494984	1	1	1	1	1	1	1	1	1	1	1	1	1	1	1	1	1	1	1	1	1	1	1	1	1	1	1	1	1	1	1	1	1	1	1	1	1	1	1	1	1	1	1	1	1	1	1	1	1	1	1	1
chr1.30582625	1	0	0	0	0	1	0	0	1	1	1	0	1	0	1	0	0	1	0	0	1	0	0	1	1	0	0	1	2	0	1	1	1	2	0	0	0	1	0	2	1	1	2	2	0	1	2	2	2	0	2	2
chr1.30903020	1	-1	-1	-1	-1	-1	-1	-1	-1	-1	-1	-1	-1	-1	-1	-1	1	-1	-1	-1	2	2	-1	-1	-1	-1	1	-1	-1	1	1	-1	-1	-1	1	-1	-1	-1	-1	-1	-1	-1	-1	1	-1	-1	-1	-1	1	-1	1	-1
chr1.48515211	1	1	1	1	1	1	1	1	1	1	1	1	1	1	1	1	1	1	1	1	1	1	-1	1	1	1	1	1	1	1	1	1	1	1	1	1	1	1	1	1	1	1	1	1	1	1	1	1	1	1	1	1
chr1.52595448	1	1	1	1	1	1	1	1	1	1	1	1	1	1	1	1	1	1	1	1	1	1	1	1	1	1	1	1	1	1	1	1	1	1	1	1	1	1	1	1	1	1	1	1	1	1	1	1	1	1	1	1
chr1.59490765	0	0	0	0	0	1	0	1	0	0	0	0	0	0	1	1	0	0	0	0	1	0	0	0	0	1	0	1	2	1	0	1	2	1	0	0	1	0	1	2	1	2	1	1	1	1	1	0	2	1	0	0
chr1.63311083	1	-1	1	-1	-1	-1	-1	-1	1	-1	-1	-1	1	1	-1	-1	1	1	-1	1	-1	1	-1	1	1	-1	-1	-1	-1	-1	-1	1	-1	1	1	-1	-1	1	1	1	1	1	1	1	-1	1	-1	1	-1	-1	1	-1
chr1.65278146	-1	-1	0	0	-1	0	0	0	-1	1	-1	-1	1	-1	-1	1	0	1	-1	-1	0	0	1	-1	0	-1	1	1	-1	1	1	1	-1	1	1	1	1	1	1	1	-1	1	1	-1	1	0	1	0	1	1	0	-1
chr1.66204171	1	1	-1	1	1	1	1	-1	1	1	1	1	1	1	1	1	1	1	-1	1	1	1	1	1	1	1	1	1	-1	1	1	1	-1	1	1	1	1	1	1	-1	1	1	1	1	-1	1	1	1	-1	-1	-1	-1
chr1.67695038	1	1	2	1	1	-1	1	1	1	1	1	1	1	0	0	0	0	0	0	0	1	1	1	0	0	0	0	0	0	0	0	0	0	0	0	0	0	0	0	0	0	0	0	0	1	0	0	0	0	1	1	1
chr1.69232047	1	1	1	1	1	1	1	1	1	1	1	-1	1	1	1	1	1	1	1	1	1	1	1	1	1	1	1	1	1	1	1	1	1	1	1	1	1	1	1	1	1	1	1	1	1	1	1	1	1	1	1	1
chr1.73566293	1	1	1	1	1	1	1	1	1	-1	1	1	1	1	1	1	1	1	1	1	1	1	1	1	1	1	1	1	1	1	1	-1	1	2	1	-1	1	1	-1	-1	1	1	1	1	1	1	1	1	1	1	1	1
chr1.75992068	1	1	1	1	1	1	1	1	1	1	1	1	1	1	1	1	1	1	1	1	1	1	1	1	1	1	1	1	1	2	1	1	1	2	1	1	1	1	1	2	2	2	2	2	2	2	1	1	2	1	2	2
chr1.81302920	1	1	1	1	1	1	1	1	1	1	1	1	1	1	1	1	1	1	1	1	1	1	1	1	1	1	1	1	1	1	1	1	1	1	1	1	1	1	1	1	1	1	1	1	1	1	1	-1	1	1	1	1
chr1.81992390	1	2	1	1	0	1	2	1	2	2	0	2	0	2	1	0	2	1	1	2	1	2	0	2	2	1	0	0	2	2	1	1	2	2	1	1	1	2	1	2	2	2	2	2	2	2	2	2	2	2	2	2
chr1.97045373	1	1	1	1	1	1	1	1	1	1	1	1	1	1	1	1	1	1	1	1	1	1	1	1	1	1	1	1	1	1	1	1	1	1	1	1	1	1	1	1	1	1	1	1	1	1	1	1	1	1	1	1
chr10.10765868	-1	1	1	1	1	1	1	1	1	1	-1	-1	-1	1	1	-1	1	1	1	1	1	1	1	1	1	1	-1	1	1	1	1	1	-1	1	1	1	1	1	1	1	0	-1	0	-1	-1	-1	1	0	0	0	-1	-1
chr10.11137439	1	1	1	1	1	1	1	1	1	1	1	1	1	1	1	1	1	1	1	1	1	1	1	1	1	1	1	1	1	1	1	1	1	1	1	1	-1	1	1	1	1	1	1	1	1	1	1	-1	1	1	1	1
chr10.11466175	1	1	1	1	1	1	1	1	1	1	1	1	1	1	1	1	1	1	1	1	1	1	1	1	1	1	1	1	1	1	1	1	1	1	1	1	1	1	1	1	1	1	1	1	1	1	1	1	1	1	1	1
chr10.12801633	1	1	1	1	1	1	1	1	1	1	1	1	1	1	1	1	1	1	1	1	1	1	1	1	1	1	1	1	1	1	1	1	1	1	1	1	1	1	1	1	1	1	1	1	1	1	1	1	1	1	1	1
chr10.14650330	1	1	1	1	1	1	1	1	1	1	1	1	1	1	1	1	1	1	1	1	1	1	1	1	1	1	1	1	1	1	1	1	1	1	1	1	1	1	1	1	1	1	1	1	1	1	1	1	1	1	1	1
chr10.15358385	1	1	1	1	1	1	1	1	1	1	1	1	1	1	1	1	1	1	1	1	1	1	1	1	1	1	1	1	1	1	1	1	1	1	1	1	1	1	1	1	1	1	1	1	1	1	1	1	1	1	1	1
chr10.15565016	1	1	1	1	1	1	1	1	1	1	1	1	1	1	1	1	1	1	1	1	1	1	1	1	1	1	1	1	1	1	1	1	1	1	1	1	1	1	1	1	1	1	1	1	1	1	1	1	1	1	1	1
chr10.15801963	-1	1	1	1	1	1	-1	1	1	1	-1	-1	2	1	-1	-1	-1	1	2	-1	1	-1	-1	1	1	-1	-1	1	1	-1	-1	-1	-1	1	1	1	1	1	1	-1	-1	-1	-1	-1	-1	1	1	-1	-1	1	1	-1
chr10.16398359	1	1	1	1	1	1	1	1	1	1	1	1	1	1	1	1	1	1	1	1	1	1	1	1	1	1	1	1	1	1	1	1	1	1	1	1	1	1	1	1	1	1	1	1	1	1	1	1	1	1	1	1
chr10.17104743	-1	2	2	2	0	1	1	0	1	2	0	1	1	1	0	0	1	0	2	2	0	1	0	0	1	0	2	2	0	1	2	2	2	1	0	0	1	1	2	1	2	2	2	2	2	2	2	2	2	1	2	1
chr10.18365208	1	1	1	1	1	1	1	1	1	1	1	1	1	1	1	1	1	1	1	1	1	1	1	1	1	1	1	1	1	1	1	1	1	1	1	1	1	1	1	1	1	1	1	1	1	1	1	1	1	1	1	1
chr10.25123603	1	1	1	1	1	1	1	1	1	1	1	1	1	1	1	1	1	1	1	1	1	1	1	1	1	1	1	1	1	1	1	1	1	1	1	1	1	1	1	1	1	1	1	1	1	1	1	1	1	1	1	1
chr10.40381738	1	1	1	1	0	1	0	0	-1	1	0	0	0	0	0	0	0	0	0	0	0	-1	0	0	-1	0	1	1	1	1	1	-1	-1	-1	1	-1	1	1	0	1	1	1	-1	2	2	1	2	1	1	1	1	1
chr10.45900942	1	1	1	1	1	1	1	1	1	1	1	1	1	1	1	1	1	1	1	1	1	1	1	1	1	1	1	1	1	1	1	1	1	1	1	1	1	1	1	1	1	1	1	1	1	1	1	1	1	1	1	1
chr10.4703539	1	1	1	1	1	1	1	1	1	1	1	1	1	1	1	1	1	1	1	1	1	1	1	1	1	1	1	1	1	1	1	1	1	1	1	1	1	1	1	1	1	1	1	1	1	1	1	1	1	1	1	1
chr10.47810314	1	1	1	1	-1	1	-1	1	1	1	0	-1	-1	1	1	1	1	1	1	1	1	1	1	1	1	1	1	1	1	1	1	1	1	1	1	1	1	1	1	1	-1	-1	1	-1	1	-1	1	1	1	1	1	1
chr10.48860797	2	-1	-1	-1	2	-1	2	-1	2	-1	-1	1	-1	1	-1	1	1	1	1	-1	1	1	1	1	1	1	2	-1	2	2	2	-1	1	2	-1	2	2	2	2	1	2	-1	-1	-1	-1	1	2	1	2	2	1	2
chr10.49486311	1	-1	1	1	1	1	1	1	1	1	1	1	1	1	1	1	1	1	1	1	1	1	1	1	-1	1	1	1	1	1	1	1	1	1	1	1	1	-1	1	1	1	1	1	1	1	1	1	1	1	1	1	1
chr10.53659571	1	1	1	1	1	1	1	1	1	1	1	1	1	1	1	1	1	1	1	1	1	1	1	1	1	1	1	1	1	1	1	1	1	1	1	1	1	1	1	1	1	1	1	1	1	1	1	1	1	1	1	1
chr10.53964665	1	1	1	1	1	1	1	1	1	1	1	1	1	1	1	1	1	1	1	1	1	1	1	1	1	1	1	1	1	1	1	1	1	1	1	1	1	1	1	1	1	1	1	1	1	1	1	1	1	1	1	1
chr10.5594668	1	1	1	1	1	1	1	1	1	1	1	1	1	1	1	1	1	1	1	-1	1	1	1	1	1	1	1	1	1	1	1	1	1	1	1	1	1	1	1	1	1	1	1	1	1	1	1	1	1	1	1	1
chr10.55949065	1	1	1	1	1	1	-1	1	1	1	1	1	1	1	1	1	1	1	1	1	1	1	1	1	1	1	1	1	1	1	1	1	1	1	1	1	1	1	1	1	1	1	1	1	1	1	1	1	1	1	1	1
chr10.58393103	0	-1	1	0	1	0	1	0	1	-1	0	-1	0	1	1	1	-1	1	0	0	0	0	0	1	0	1	-1	0	0	-1	2	1	1	1	-1	-1	1	0	0	2	-1	0	1	1	0	-1	0	1	1	0	0	-1
chr10.58725321	-1	-1	0	0	0	-1	-1	-1	0	1	-1	0	0	-1	1	-1	-1	1	-1	1	-1	-1	0	-1	1	-1	1	1	-1	-1	0	0	-1	0	-1	-1	-1	-1	1	-1	1	-1	-1	1	-1	-1	1	-1	1	1	-1	-1
chr10.61541606	1	1	1	1	1	1	1	1	1	1	1	1	1	1	1	1	1	1	1	1	1	1	1	1	1	1	1	1	1	1	1	1	1	1	1	1	1	1	1	1	1	1	1	1	1	1	1	1	1	1	1	1
chr10.63111679	0	0	0	1	1	1	0	1	1	0	0	1	1	0	0	0	0	0	-1	0	1	1	-1	1	0	1	0	1	0	1	0	0	0	1	0	0	0	0	1	1	0	0	0	1	1	1	1	1	0	0	-1	1
chr10.67437502	1	1	1	1	1	1	1	1	1	1	1	1	1	1	1	1	1	1	1	1	1	1	1	1	1	1	1	1	1	1	1	1	1	1	1	1	1	1	1	1	1	1	1	1	1	1	1	1	1	1	1	1
chr10.68271876	1	1	1	1	1	1	1	1	1	1	1	1	1	1	1	1	1	1	1	1	1	1	1	1	1	1	-1	1	1	1	1	1	-1	1	1	1	1	1	1	1	1	1	1	1	1	-1	1	1	1	1	1	1
chr10.69271364	0	0	0	0	0	0	0	0	0	0	0	0	0	1	1	1	1	1	1	1	0	1	1	1	1	0	0	0	0	0	1	0	0	0	0	0	0	1	0	1	2	2	2	1	1	1	1	2	1	2	2	2
chr10.69883316	1	1	1	1	1	1	1	1	1	1	1	1	1	1	1	1	1	1	1	1	1	1	1	1	1	1	1	1	1	1	1	1	1	1	1	1	1	-1	-1	1	1	1	1	1	1	1	1	1	1	1	1	1
chr10.7033561	1	1	1	1	1	1	1	1	1	1	1	1	1	1	1	1	1	1	1	1	1	1	1	1	1	1	1	1	1	1	1	1	1	1	1	1	1	1	1	1	1	1	1	1	1	1	1	1	1	1	1	1
chr10.71178344	-1	-1	-1	1	1	-1	-1	1	1	-1	1	1	1	1	1	1	1	1	1	1	1	1	-1	-1	1	1	1	1	1	-1	1	-1	1	-1	-1	1	1	1	1	1	1	1	-1	-1	-1	1	1	-1	1	1	-1	1
chr10.7978552	1	-1	1	1	-1	-1	1	1	-1	1	1	1	1	1	1	1	1	-1	1	1	0	-1	1	-1	1	1	-1	-1	-1	-1	1	1	1	-1	-1	-1	-1	-1	-1	-1	1	-1	1	1	1	-1	-1	-1	-1	-1	-1	-1
chr10.8382062	1	1	1	1	1	1	1	1	1	1	1	1	1	1	1	1	1	1	1	1	1	1	1	1	1	1	1	1	1	1	1	1	1	1	1	1	1	1	1	1	1	1	1	1	1	1	1	1	1	1	1	1
chr10.9166049	2	2	2	2	2	2	2	2	2	1	1	2	2	2	1	1	2	2	2	2	2	2	2	2	2	2	2	2	2	2	2	1	2	1	1	2	1	1	2	1	0	0	0	1	0	0	0	0	0	0	0	0
chr11.15317308	1	1	1	1	1	1	1	1	1	1	1	1	1	1	1	1	1	1	1	1	1	1	1	1	1	1	1	1	1	1	1	1	1	1	1	1	1	1	1	1	1	1	1	1	1	1	1	1	1	1	1	1
chr11.15993735	1	1	1	-1	-1	2	1	1	-1	1	1	1	1	2	2	2	2	-1	-1	2	2	-1	2	-1	2	-1	1	-1	2	1	1	-1	-1	-1	1	1	-1	-1	-1	1	2	2	1	2	1	1	2	-1	1	2	2	-1
chr11.17335249	1	1	2	-1	1	1	1	-1	1	-1	-1	2	1	1	2	1	1	1	1	-1	1	-1	1	1	1	1	2	-1	2	-1	2	2	1	1	-1	1	1	2	1	2	2	2	1	2	2	2	2	1	2	2	2	1
chr11.17979761	1	1	1	1	1	1	1	1	1	1	1	1	1	1	1	1	1	1	1	1	1	1	1	1	1	1	1	1	1	1	1	1	1	1	1	1	1	1	1	1	1	1	1	1	1	1	1	1	1	1	1	1
chr11.18208197	1	0	1	0	1	0	0	0	1	0	0	0	-1	1	1	1	1	1	1	1	1	1	1	-1	1	1	1	1	1	1	1	1	1	1	1	1	1	-1	1	1	1	1	1	1	1	0	1	1	1	1	1	1
chr11.18898518	1	1	0	0	0	-1	1	0	-1	1	-1	0	1	-1	0	0	-1	0	0	0	0	0	0	0	-1	-1	-1	-1	1	1	-1	-1	-1	0	-1	-1	0	0	0	0	-1	-1	-1	1	0	0	0	1	1	0	0	1
chr11.19101800	-1	-1	2	2	1	2	2	2	-1	-1	2	-1	2	2	-1	2	2	2	2	2	2	2	-1	2	2	2	0	1	1	-1	1	-1	-1	1	1	0	2	1	2	2	1	1	1	2	-1	2	2	2	-1	1	2	2
chr11.20274209	-1	1	1	1	1	1	1	1	1	1	-1	1	1	1	1	1	1	1	1	1	1	1	1	-1	1	1	1	1	1	1	1	1	1	1	1	1	1	1	1	1	1	1	1	1	1	1	1	1	-1	1	-1	1
chr11.20605259	0	1	1	2	1	2	1	1	1	1	0	1	1	2	2	2	2	2	2	2	2	2	2	1	2	2	1	1	1	1	1	1	0	0	0	0	1	1	1	0	1	0	0	0	1	1	1	0	1	0	1	1
chr11.20987486	1	1	1	1	1	1	1	1	1	1	1	1	1	1	1	1	1	1	1	1	1	1	1	1	1	1	1	1	1	1	1	1	1	1	1	1	1	1	1	-1	1	1	1	1	1	1	1	1	1	1	1	1
chr11.21233434	1	1	1	1	1	1	1	1	1	1	1	1	1	1	1	1	1	1	1	1	1	1	1	1	1	1	1	1	1	1	1	1	1	1	1	1	1	1	1	1	1	1	1	1	1	1	1	1	1	1	1	1
chr11.22354464	1	1	1	1	1	1	1	1	1	1	1	1	1	1	1	1	1	1	1	1	1	1	1	1	1	1	1	1	1	1	1	1	1	1	1	1	1	1	1	1	1	1	1	1	1	1	1	1	1	1	1	1
chr11.23149164	-1	1	1	1	1	1	1	1	1	1	-1	1	1	1	1	1	1	1	1	1	1	1	1	1	1	1	1	1	1	1	1	1	1	1	1	1	1	1	1	1	1	-1	1	1	1	1	1	1	-1	1	1	1
chr11.23510424	0	1	0	1	0	1	1	0	0	1	0	0	0	0	0	0	1	1	0	0	0	0	1	0	0	0	0	0	1	1	0	0	0	0	1	0	0	0	0	1	0	0	0	1	0	0	0	1	2	0	1	0
chr11.24440884	1	1	1	1	1	-1	1	1	1	1	1	1	-1	-1	-1	2	1	1	-1	2	2	-1	-1	1	1	1	-1	-1	2	-1	-1	-1	-1	-1	-1	2	2	-1	-1	1	-1	1	-1	1	1	1	1	-1	-1	1	1	1
chr11.24669458	1	1	1	1	1	1	1	1	1	1	1	1	1	1	1	1	1	1	1	1	1	1	1	1	1	1	1	1	1	1	1	1	1	1	1	1	1	1	1	1	1	1	1	1	1	1	1	1	1	1	1	1
chr11.25188198	1	1	1	1	1	1	1	1	1	1	1	1	1	1	1	1	1	1	1	1	1	1	1	1	1	1	1	1	1	1	1	1	1	1	1	1	1	1	1	1	1	1	1	1	1	1	1	1	1	1	1	1
chr11.25419114	1	1	1	1	1	1	1	1	1	1	1	1	1	1	1	1	1	1	1	1	1	1	1	1	1	1	1	1	1	1	1	1	1	1	1	1	1	1	1	1	1	1	1	1	1	1	1	1	1	1	1	1
chr11.26129932	2	1	1	-1	2	-1	2	1	1	1	-1	2	-1	1	2	2	1	1	1	1	1	2	-1	2	1	1	1	1	1	2	1	1	1	1	2	-1	-1	1	1	-1	-1	1	1	1	1	1	1	1	1	1	1	2
chr11.27137612	1	1	1	1	1	1	1	1	1	1	-1	1	1	1	1	1	1	1	1	1	1	1	1	1	1	1	1	1	1	1	1	1	1	1	1	1	1	1	1	1	1	1	1	1	1	1	1	1	1	1	1	1
chr11.27421156	0	2	0	2	0	2	1	0	0	1	0	0	1	2	2	2	2	2	2	2	2	2	2	2	2	2	1	1	0	2	0	1	0	1	1	2	0	0	0	1	0	1	0	1	2	0	0	1	1	1	1	1
chr11.27780358	0	0	2	0	2	0	2	1	2	0	0	1	0	1	2	2	2	2	2	1	1	2	2	1	1	0	2	2	1	2	1	2	0	1	1	2	1	1	2	2	2	2	2	2	2	2	2	2	2	2	1	1
chr11.28188784	-1	2	1	2	0	2	1	1	1	2	2	1	2	2	2	2	2	2	2	2	2	2	2	2	2	2	2	2	2	2	2	2	2	2	2	2	2	2	2	2	1	1	2	2	1	2	2	2	2	1	2	2
chr11.29130539	0	1	1	1	1	1	1	1	1	1	1	1	1	1	1	-1	1	1	-1	1	1	1	1	1	1	1	1	1	1	1	1	1	1	1	1	1	1	1	1	1	1	1	1	1	1	1	1	1	1	1	1	1
chr11.29523647	1	1	1	1	1	1	1	1	1	1	1	1	1	1	1	1	1	1	1	1	1	1	1	1	1	1	1	1	1	1	1	1	1	1	1	1	1	1	1	1	1	1	1	1	1	1	1	1	1	1	1	1
chr11.29874929	1	1	-1	1	0	-1	0	-1	-1	1	1	0	1	0	1	0	1	1	0	1	1	-1	0	1	-1	1	0	0	0	0	0	0	0	0	-1	0	0	0	0	0	1	1	-1	1	0	1	-1	1	1	1	1	-1
chr11.30559902	0	0	1	0	2	0	2	2	1	0	0	1	0	0	2	1	1	1	1	1	1	2	1	0	1	0	0	0	0	0	0	0	0	0	1	0	0	0	0	1	1	0	0	0	2	0	0	0	0	0	0	1
chr11.32329573	1	1	1	1	1	1	1	1	1	1	1	1	1	1	1	1	1	1	1	1	1	1	1	1	1	1	1	1	1	1	1	1	1	1	1	1	1	1	1	1	1	1	1	1	1	1	1	1	1	1	1	1
chr11.38136950	1	1	1	1	1	1	1	1	1	1	1	1	1	1	1	1	1	1	1	1	1	1	1	1	1	1	1	1	1	1	1	1	1	1	1	1	1	1	1	1	1	1	1	1	1	1	1	1	1	1	1	1
chr11.46582960	1	1	1	1	1	1	1	1	1	1	1	1	1	1	1	1	1	1	1	1	1	1	1	1	1	1	1	1	1	1	1	1	1	1	1	1	1	1	1	1	1	1	1	1	1	1	1	1	1	1	1	1
chr11.47238300	1	1	1	1	1	1	1	1	1	1	1	1	1	1	1	1	1	1	1	1	1	1	1	1	1	1	1	1	1	1	1	1	1	1	1	1	1	1	1	1	1	1	1	1	1	1	1	1	1	1	1	1
chr11.48286285	1	1	1	1	1	1	1	1	1	1	1	1	1	1	1	1	1	1	1	1	1	1	1	1	1	1	1	1	1	1	1	1	1	1	1	1	1	-1	1	1	1	1	1	1	1	1	1	1	1	1	1	1
chr11.49545201	1	1	1	1	1	1	1	1	1	1	1	1	1	1	1	1	1	1	1	1	1	1	1	1	1	1	1	1	1	1	1	1	1	1	-1	-1	1	1	1	1	1	1	1	1	1	1	1	1	1	1	1	1
chr11.52927078	1	1	1	1	1	1	1	1	1	1	1	1	1	1	1	1	1	1	1	1	1	1	1	-1	1	1	1	-1	0	1	1	0	0	-1	-1	1	1	0	1	-1	1	1	1	1	1	1	1	1	1	1	1	1
chr11.56163463	1	1	0	0	0	0	1	0	1	1	1	1	1	0	0	0	0	1	0	0	0	0	0	0	-1	0	0	0	0	0	0	0	0	0	0	0	0	0	0	1	1	0	1	0	1	0	0	2	0	1	0	0
chr11.58658356	2	2	2	2	1	2	2	2	2	2	2	2	1	1	0	2	0	0	1	0	0	1	1	0	1	0	1	0	0	1	1	0	0	0	0	0	1	0	0	0	0	1	0	1	1	0	0	0	0	2	1	2
chr11.62968971	2	2	2	2	1	-1	2	-1	1	2	2	2	2	1	0	2	2	0	1	2	0	0	1	0	1	0	2	2	2	2	2	2	2	2	2	2	2	2	2	2	1	1	2	1	1	2	2	2	2	1	2	1
chr11.66246286	2	1	1	2	1	1	-1	0	0	1	-1	2	-1	-1	0	1	0	1	1	2	1	0	1	1	0	0	0	1	0	0	0	0	-1	0	1	1	0	2	0	0	2	1	1	1	0	2	1	2	1	1	0	1
chr11.73148727	-1	1	1	1	1	1	1	1	1	1	-1	1	1	1	0	1	1	1	1	-1	1	0	1	1	1	1	-1	1	1	1	1	1	1	1	1	1	1	-1	1	1	1	1	0	1	1	1	1	0	1	1	1	0
chr11.73665039	-1	-1	-1	-1	0	1	-1	-1	-1	0	-1	-1	-1	0	0	-1	-1	1	-1	0	1	-1	0	1	1	0	0	0	-1	0	0	-1	0	0	1	1	1	1	-1	0	0	-1	0	-1	0	-1	-1	-1	-1	-1	-1	-1
chr12.17317542	1	1	1	1	1	1	1	1	1	1	1	1	1	1	1	1	1	1	1	1	1	1	1	1	1	1	1	1	1	1	1	1	1	1	1	1	1	1	1	1	1	1	1	1	1	1	1	1	1	1	1	1
chr12.21357743	1	1	1	1	1	1	1	1	1	1	1	1	1	1	1	1	1	1	1	1	1	1	1	1	1	1	1	1	1	1	1	1	1	1	1	1	1	1	1	1	1	1	1	1	1	1	1	1	1	1	1	1
chr12.35051480	1	1	1	1	1	1	1	1	1	1	1	1	0	0	0	1	1	0	0	0	0	0	0	0	0	0	1	1	1	0	0	1	0	1	0	1	1	1	0	1	0	0	1	1	1	1	1	1	1	0	1	1
chr12.36788372	-1	-1	-1	-1	-1	-1	-1	-1	-1	-1	-1	-1	-1	-1	-1	-1	-1	-1	-1	-1	-1	-1	-1	-1	-1	-1	-1	-1	-1	-1	-1	-1	-1	-1	-1	-1	-1	-1	-1	-1	-1	-1	-1	-1	-1	1	-1	-1	-1	-1	-1	-1
chr12.38392754	1	1	1	1	1	1	1	1	1	1	1	1	1	1	1	1	1	1	1	1	1	1	1	1	1	1	1	1	1	1	1	1	1	1	1	1	1	1	1	1	1	1	1	1	1	1	1	1	1	1	1	1
chr12.4077693	-1	1	-1	1	-1	1	1	-1	1	1	-1	-1	-1	1	-1	-1	1	1	-1	-1	1	1	1	1	1	1	-1	1	1	-1	1	1	1	-1	1	1	1	1	1	1	1	-1	-1	1	-1	1	1	1	-1	1	1	1
chr12.4078738	1	1	1	1	1	1	1	1	1	1	1	1	1	1	1	1	1	1	1	1	1	1	1	1	1	1	1	1	1	1	1	1	1	1	1	1	1	1	1	1	1	1	1	1	1	1	1	1	1	1	1	1
chr12.41557514	1	1	1	1	1	1	1	1	1	1	1	1	1	1	1	1	1	1	1	1	1	1	1	1	1	1	1	1	1	1	1	1	1	1	1	1	1	1	1	1	1	1	1	1	1	1	1	1	1	1	1	1
chr12.51501662	1	1	1	1	1	1	1	1	1	1	1	1	1	1	1	1	1	1	1	1	1	1	1	1	1	1	1	1	1	1	1	1	1	1	1	1	1	1	1	1	1	1	1	1	1	1	1	1	1	1	1	1
chr12.56752687	1	1	1	1	1	1	1	1	1	1	1	1	1	1	1	1	1	1	1	1	1	1	1	1	1	1	1	1	1	1	1	1	1	1	1	1	1	1	1	1	1	1	1	1	1	1	1	1	1	1	1	1
chr12.57797564	1	1	1	1	1	1	1	1	1	1	1	1	1	1	1	1	1	1	1	1	1	1	1	1	1	1	1	1	1	1	1	1	1	1	1	1	1	1	1	1	1	1	1	1	1	1	1	1	1	1	1	1
chr12.58393359	1	1	1	1	1	1	1	1	1	1	1	1	1	1	1	1	1	1	1	1	1	1	1	1	1	1	1	1	1	1	1	1	1	1	1	1	1	1	1	1	1	1	1	1	1	1	1	1	1	1	1	1
chr12.58986488	1	1	1	1	1	1	1	1	1	1	1	1	1	1	1	1	1	1	1	1	1	1	1	1	1	1	1	1	1	1	1	1	1	1	1	1	1	1	1	1	1	1	1	1	1	1	1	1	1	1	1	1
chr12.59429641	2	2	2	2	2	1	1	2	2	1	1	1	2	1	2	1	2	2	2	1	2	1	1	2	2	2	2	1	1	2	1	1	1	2	1	2	-1	2	2	0	1	1	0	0	1	1	0	0	2	0	1	1
chr12.59813170	1	1	1	1	1	1	1	1	1	1	1	1	1	1	1	1	1	1	1	1	1	1	1	1	1	1	1	1	1	1	1	1	1	1	1	1	1	1	1	1	1	1	1	1	1	1	1	1	1	1	1	1
chr12.60382445	1	1	1	1	1	1	0	1	1	1	1	1	1	1	1	1	1	1	1	1	1	1	1	1	1	1	1	1	1	-1	1	1	1	1	1	1	1	1	1	1	1	1	1	1	0	-1	0	-1	1	-1	1	1
chr12.60963692	2	2	2	1	2	1	2	2	2	2	2	1	1	2	1	2	1	2	2	2	2	2	2	2	2	2	1	0	0	2	2	0	2	1	1	0	1	1	0	1	2	2	2	2	1	1	0	1	2	1	1	2
chr12.61152980	1	1	1	1	1	1	1	1	1	1	1	1	1	1	1	1	1	1	1	1	1	1	1	1	1	1	1	1	1	1	1	1	1	1	1	1	1	1	1	1	1	1	1	1	1	1	1	1	1	1	1	1
chr12.61442909	1	1	1	1	1	1	1	1	1	1	1	1	1	1	1	1	1	1	1	1	1	1	1	1	1	1	1	1	1	1	1	1	1	1	1	1	1	1	1	1	1	1	1	1	1	1	1	1	1	1	1	1
chr12.62512102	1	1	1	1	1	1	1	1	1	1	1	1	1	1	1	1	-1	1	1	1	1	1	1	1	1	1	1	1	-1	-1	1	-1	1	1	1	1	1	1	1	1	2	1	1	-1	1	1	1	1	1	1	1	1
chr12.62762620	1	1	1	1	1	1	1	1	1	1	1	1	1	1	1	1	1	1	1	1	1	1	1	1	1	1	1	1	1	1	1	1	1	1	1	1	1	1	1	1	1	1	1	1	1	1	1	1	1	1	1	1
chr12.63021338	1	-1	-1	-1	-1	-1	0	1	1	1	1	-1	-1	-1	1	1	0	-1	-1	-1	-1	0	-1	1	-1	0	1	-1	1	-1	-1	-1	-1	-1	-1	-1	0	-1	-1	1	0	0	0	0	0	0	0	0	0	0	0	0
chr12.63410464	1	1	1	1	1	1	-1	1	1	1	-1	1	1	1	1	1	1	1	1	1	1	1	1	1	1	1	1	1	1	1	1	1	1	1	1	1	1	1	1	1	1	1	1	1	-1	1	1	1	1	1	1	1
chr12.63623283	0	0	0	0	0	1	0	1	2	0	0	1	0	0	2	1	0	1	0	0	0	0	0	0	0	1	2	1	1	1	1	2	0	2	2	1	2	1	1	0	0	1	0	0	1	0	0	0	0	1	0	1
chr12.64162979	1	1	1	1	1	1	1	1	1	1	1	1	1	1	1	1	1	1	1	1	1	1	1	-1	1	1	1	1	1	1	1	1	1	1	1	1	-1	1	1	1	1	1	1	1	1	1	1	1	1	1	1	1
chr12.64549370	-1	1	2	2	2	1	1	2	-1	1	1	2	2	1	0	0	2	0	0	0	0	1	0	1	0	1	1	0	0	1	-1	0	2	1	2	0	0	2	0	1	1	0	1	0	1	2	2	1	1	1	1	0
chr12.64731262	1	1	1	1	1	1	1	1	1	1	1	1	1	1	1	1	1	1	1	1	1	1	1	1	1	1	1	1	1	1	1	1	1	1	1	1	1	1	1	1	1	1	1	1	1	1	1	1	1	1	1	1
chr12.65074952	0	0	1	0	1	0	0	0	1	-1	0	0	0	0	0	0	0	0	0	0	0	0	0	1	0	0	0	0	1	1	0	-1	1	0	1	0	1	0	1	0	0	1	1	2	0	0	0	1	0	0	0	-1
chr12.65356141	1	1	1	1	1	1	1	1	1	1	1	1	1	1	1	1	1	1	1	1	1	1	1	1	1	1	1	1	1	1	1	1	1	1	1	1	1	1	1	1	1	1	1	1	1	1	1	1	1	1	1	1
chr12.65602500	1	1	1	1	1	1	1	1	1	1	1	1	1	1	1	1	1	1	1	1	1	1	1	1	1	1	1	1	1	1	1	1	1	1	1	1	1	1	1	1	1	1	1	1	1	1	1	1	1	1	1	1
chr12.65981527	2	1	2	2	2	2	2	2	2	2	2	2	2	-1	1	1	2	1	1	1	1	2	2	1	1	-1	2	2	1	2	-1	2	-1	2	2	1	1	2	2	2	2	2	2	2	2	1	2	2	2	2	1	2
chr12.66187388	1	1	1	1	1	1	1	1	1	1	1	1	1	1	1	1	1	1	1	1	1	1	1	1	1	1	1	1	1	1	1	1	1	1	1	1	1	1	1	1	1	1	1	1	1	1	1	1	1	1	1	1
chr12.66529271	1	-1	-1	-1	1	-1	-1	-1	-1	1	-1	1	1	-1	-1	-1	-1	1	-1	1	1	-1	1	-1	1	-1	-1	-1	-1	-1	-1	1	-1	1	-1	-1	-1	-1	-1	-1	1	-1	1	1	-1	-1	1	-1	-1	-1	-1	1
chr12.66751515	1	1	1	1	1	1	1	1	1	1	1	1	1	1	1	1	1	1	1	1	1	1	1	1	1	1	1	1	1	1	1	1	1	1	1	1	1	-1	1	1	1	1	1	1	1	1	1	1	1	1	1	1
chr12.67141079	0	2	2	2	1	1	1	2	2	1	0	1	2	2	1	1	2	1	2	2	2	2	2	2	2	1	2	2	0	2	2	2	0	2	2	1	2	2	2	1	2	2	2	2	2	2	2	2	2	2	2	2
chr12.68000693	-1	-1	-1	-1	1	-1	-1	-1	0	-1	1	1	-1	1	1	-1	1	1	-1	1	-1	-1	1	0	1	-1	1	1	-1	1	1	-1	1	-1	1	1	0	1	1	-1	1	-1	1	-1	1	-1	-1	-1	-1	-1	0	-1
chr12.68236619	1	-1	-1	-1	1	-1	1	-1	-1	-1	-1	-1	-1	-1	1	1	1	1	-1	-1	-1	-1	-1	-1	-1	-1	-1	-1	1	-1	1	1	1	-1	-1	-1	-1	-1	1	1	-1	1	1	-1	1	-1	1	-1	0	1	1	1
chr12.68517098	1	1	1	1	1	1	1	1	1	1	1	1	1	1	1	1	1	1	1	1	1	1	1	1	1	1	1	1	1	1	1	1	1	1	1	1	1	1	1	1	1	1	1	1	1	1	1	1	1	1	1	1
chr12.68961686	2	1	2	1	2	2	1	2	1	2	2	2	1	2	2	2	2	1	1	1	1	2	2	1	2	2	1	2	1	1	2	2	1	2	1	2	2	1	1	2	1	1	1	2	2	1	2	2	1	1	1	0
chr12.69105504	1	1	1	1	1	1	1	1	1	1	1	1	1	1	1	1	1	1	1	1	1	1	1	1	1	1	1	1	1	1	1	1	1	1	1	1	1	1	1	1	1	1	1	1	1	1	1	1	1	1	1	1
chr12.69293387	1	0	2	0	2	1	0	1	1	1	2	2	0	0	0	0	1	0	0	0	0	0	0	0	1	0	0	0	1	0	0	0	0	0	0	0	0	0	0	1	0	0	0	0	0	0	1	0	0	0	0	0
chr12.69718246	1	1	1	1	1	1	1	1	1	1	1	1	1	1	1	1	1	1	1	1	1	1	1	1	1	1	1	1	1	1	1	1	1	1	1	1	1	1	1	1	1	1	1	1	1	1	1	1	1	1	1	1
chr12.70232840	0	0	0	0	0	1	0	0	0	1	0	0	0	0	1	2	0	1	2	2	1	1	2	0	0	0	0	2	1	1	0	0	1	1	0	1	1	0	1	0	2	1	2	2	1	1	1	2	2	1	1	1
chr12.70568072	1	1	1	1	1	-1	1	1	1	1	1	1	1	1	1	1	1	1	1	1	-1	1	1	1	1	1	1	1	1	1	1	1	1	1	1	1	1	-1	1	1	1	1	1	1	1	1	1	1	1	1	1	1
chr12.71266002	-1	-1	-1	1	-1	-1	-1	-1	-1	1	-1	1	-1	1	-1	-1	-1	-1	-1	-1	-1	-1	-1	1	1	-1	1	-1	1	-1	-1	1	-1	-1	1	1	-1	-1	1	1	-1	1	-1	1	-1	-1	-1	-1	1	1	1	1
chr12.72209533	-1	0	0	0	0	0	0	1	0	0	0	0	0	0	0	1	0	0	0	1	0	0	1	1	0	0	0	0	0	0	0	0	0	0	0	0	0	0	0	0	0	0	1	1	0	0	0	1	0	0	0	0
chr12.72737042	-1	2	2	2	2	2	2	2	2	2	2	2	-1	2	-1	2	1	2	2	2	2	2	-1	1	1	2	2	2	2	-1	2	2	2	2	2	2	2	2	1	2	1	2	2	-1	1	2	2	2	-1	2	2	1
chr12.7919841	0	-1	-1	-1	-1	1	-1	-1	-1	-1	-1	-1	0	-1	-1	-1	-1	1	-1	-1	1	-1	-1	1	-1	-1	-1	-1	-1	-1	-1	-1	-1	-1	1	1	1	1	-1	-1	-1	-1	-1	-1	-1	-1	-1	-1	-1	-1	-1	-1
chr12.8488510	-1	1	0	-1	0	0	1	1	-1	1	1	1	1	-1	1	1	1	1	1	0	0	0	1	-1	0	1	1	1	1	1	1	1	-1	-1	1	-1	1	1	1	1	1	-1	1	1	0	1	-1	-1	1	1	-1	1
chr12.9079384	1	1	-1	-1	1	1	-1	1	1	-1	1	1	1	-1	1	-1	1	1	-1	1	1	1	-1	1	1	1	1	-1	1	-1	-1	-1	1	-1	-1	1	-1	-1	1	-1	-1	1	-1	-1	-1	-1	1	-1	-1	1	1	-1
chr13.14514154	0	0	0	0	0	0	0	0	0	0	0	0	0	0	0	0	0	0	-1	0	0	-1	0	0	-1	0	-1	0	-1	-1	0	-1	-1	0	0	-1	0	0	-1	-1	-1	-1	0	-1	-1	-1	2	-1	-1	-1	2	-1
chr13.15771027	2	-1	2	2	2	2	2	2	-1	2	2	2	2	2	2	-1	-1	2	2	2	2	2	1	2	2	2	2	-1	1	1	1	1	1	2	1	1	1	1	0	2	1	0	2	2	1	1	1	1	2	1	1	2
chr13.17525214	1	1	1	1	-1	1	1	1	1	1	1	1	1	1	1	1	1	1	1	1	1	1	1	1	1	1	1	1	1	1	1	1	1	1	1	1	1	1	1	1	1	1	1	1	1	1	1	1	1	1	1	1
chr13.17690861	1	1	1	1	1	1	1	1	1	1	1	1	1	1	1	1	1	1	1	1	1	1	1	1	1	1	1	1	1	1	1	1	1	1	1	1	1	1	1	1	1	1	1	1	1	1	1	1	1	1	1	1
chr13.18374964	1	1	1	1	1	1	1	1	1	1	1	1	1	1	1	1	1	1	1	1	1	1	1	1	1	1	1	1	1	1	1	1	1	1	1	1	1	1	1	1	1	1	1	1	1	1	1	1	1	1	1	1
chr13.18700580	1	1	1	1	1	1	1	1	1	1	1	1	1	1	1	1	1	1	1	1	1	1	1	1	1	1	1	1	1	1	1	1	1	1	1	1	1	1	1	1	1	1	1	1	1	1	1	1	1	1	1	1
chr13.19535045	0	0	0	0	0	0	0	0	0	-1	0	0	0	0	0	1	-1	0	0	0	0	0	-1	-1	0	0	1	0	0	0	0	0	0	0	1	0	0	1	0	1	1	1	1	1	1	1	0	-1	1	0	1	1
chr13.20441404	1	1	1	1	-1	1	1	1	1	1	1	1	1	1	1	1	1	1	1	1	1	1	1	1	1	1	1	1	1	1	1	1	1	1	1	1	1	1	1	1	1	1	1	1	1	1	1	1	1	1	1	1
chr13.20687102	1	1	1	1	1	2	-1	1	-1	1	1	1	1	1	1	1	1	1	1	1	1	1	1	-1	-1	1	1	1	0	1	0	1	1	1	1	0	1	1	1	-1	1	1	1	1	1	1	1	1	1	1	1	1
chr13.21258231	1	1	1	1	1	1	1	1	1	1	1	1	1	1	1	1	1	1	1	1	1	1	1	1	1	1	1	1	1	1	1	1	1	1	1	1	1	1	1	1	1	1	1	1	1	1	1	1	1	1	1	1
chr13.21692811	1	1	1	1	1	1	1	1	1	1	1	1	1	1	1	1	1	1	1	1	1	1	1	1	1	1	1	1	1	1	1	1	1	1	1	1	1	1	1	1	1	1	1	1	1	1	1	1	1	1	1	1
chr13.22770318	1	1	2	2	2	2	1	2	1	2	0	2	1	1	2	2	0	2	2	1	0	2	2	2	2	1	2	2	2	2	2	2	2	2	2	2	2	2	2	0	2	2	1	2	1	2	2	1	2	1	2	1
chr13.22966236	1	1	1	1	1	1	-1	1	1	1	1	0	1	1	0	-1	1	-1	-1	-1	1	1	-1	1	1	1	1	1	1	-1	1	-1	1	1	1	1	1	1	1	1	-1	1	-1	1	-1	1	1	1	1	1	1	0
chr13.23111396	1	1	1	1	1	1	1	1	1	1	1	1	1	1	1	1	1	1	1	1	1	1	1	1	1	1	1	1	1	1	1	1	1	1	1	1	1	1	1	1	1	1	1	1	1	1	1	1	1	1	1	1
chr13.23252037	0	1	0	0	0	0	0	0	0	0	0	0	1	2	1	1	2	1	2	1	2	2	1	2	2	2	2	0	0	2	0	1	1	1	2	1	1	2	2	1	1	1	1	2	1	1	2	2	2	2	1	0
chr13.23428656	1	1	1	1	1	1	1	1	1	1	1	1	1	1	1	1	1	1	1	1	1	1	1	1	1	1	1	1	1	1	1	1	1	1	1	1	1	1	1	1	1	1	1	1	1	1	1	1	1	1	1	1
chr13.24444849	-1	1	0	0	0	0	0	0	0	0	0	0	0	1	1	0	2	2	2	1	2	2	1	2	1	1	0	2	2	0	1	0	1	0	0	2	1	0	0	0	0	0	1	0	1	0	0	0	0	1	0	1
chr13.24827443	1	1	1	1	1	1	1	1	1	1	1	1	1	1	1	1	1	1	1	1	1	1	1	1	1	1	1	1	1	1	1	1	1	1	1	1	1	1	1	1	1	1	1	1	1	1	1	1	1	1	1	1
chr13.25032197	1	1	1	1	1	1	1	1	1	1	1	1	1	1	1	1	1	1	1	1	1	1	1	1	1	1	1	1	1	1	1	1	1	1	1	1	1	1	1	1	1	1	1	1	1	1	1	1	1	1	1	1
chr13.25360085	1	1	1	1	1	1	1	1	1	1	1	1	1	1	1	1	1	1	1	1	1	1	1	1	1	1	1	1	1	1	1	1	1	1	1	1	1	1	1	1	1	1	1	1	1	1	1	1	1	1	1	1
chr13.25534362	1	1	1	1	1	1	1	1	1	1	1	1	1	1	1	1	1	1	1	1	1	1	1	1	1	1	1	1	1	1	1	1	1	1	1	1	1	1	1	1	1	1	1	1	1	1	1	1	1	1	1	1
chr13.25729463	1	1	1	1	1	1	1	1	1	1	1	1	1	1	1	1	1	1	1	1	1	1	1	1	1	1	1	1	1	1	1	1	1	1	1	1	1	1	-1	1	1	1	1	1	1	1	1	1	1	1	1	1
chr13.26165209	1	0	0	0	0	0	2	1	0	0	1	1	1	1	1	1	2	1	1	1	1	0	0	0	1	1	1	0	2	2	1	1	0	0	2	2	1	1	0	0	0	0	0	0	0	1	0	1	0	0	0	0
chr13.26479189	1	1	1	1	-1	-1	1	1	1	1	-1	-1	1	1	-1	1	1	1	-1	-1	1	1	-1	1	1	1	1	1	-1	1	1	1	1	1	1	-1	1	1	1	1	1	1	1	1	-1	1	1	1	1	1	1	1
chr13.26840412	1	1	1	1	1	1	1	1	1	1	1	1	1	1	1	1	1	1	1	1	1	1	1	1	1	1	1	1	1	1	1	1	1	1	1	1	1	1	1	1	1	1	1	1	1	1	1	1	1	1	1	1
chr13.27330485	1	1	1	1	1	1	1	1	1	1	1	1	1	1	1	1	1	1	1	1	1	1	1	1	1	1	1	1	1	1	1	1	1	1	1	1	1	1	1	1	1	1	1	1	1	1	1	1	1	1	1	1
chr13.27776372	1	1	1	1	1	1	1	1	1	1	1	1	1	1	1	1	1	1	1	1	1	1	1	1	1	1	1	1	1	1	1	1	1	1	1	1	1	1	1	1	1	1	1	1	1	1	1	1	1	1	1	1
chr13.28164434	0	0	0	0	0	0	0	0	0	0	0	0	0	0	0	1	0	0	0	0	0	0	0	1	0	0	0	0	1	0	0	0	0	0	0	1	0	0	0	1	0	0	0	0	0	0	1	0	0	0	0	0
chr13.28384187	1	1	1	1	1	1	1	1	1	1	1	1	1	1	1	1	1	1	1	1	1	1	1	1	1	1	1	1	1	1	1	1	1	1	1	1	1	1	1	1	1	1	1	1	1	1	1	1	1	1	1	1
chr13.28556949	2	2	2	2	-1	1	-1	2	-1	2	1	2	-1	1	1	1	0	1	1	1	1	1	1	1	-1	1	-1	2	2	1	1	1	1	1	1	2	1	2	0	1	2	2	1	1	1	1	1	0	2	1	2	2
chr13.29034161	0	0	0	0	0	1	1	0	0	0	1	0	0	0	0	0	0	0	0	0	0	0	0	0	0	0	0	0	1	0	1	1	0	0	0	1	0	1	0	1	-1	0	0	0	0	0	0	1	0	1	0	0
chr13.30758949	1	1	1	1	1	1	1	1	1	1	1	1	1	1	1	1	1	1	1	1	1	1	1	1	1	1	1	1	1	1	1	1	1	1	1	1	1	1	1	1	1	1	1	1	1	1	1	1	1	1	1	1
chr13.33394182	1	1	1	1	1	1	1	1	1	1	1	1	1	1	1	1	1	1	1	1	1	1	1	1	1	1	1	1	1	1	1	1	1	1	1	1	1	1	1	1	1	1	1	1	1	1	-1	1	1	1	1	1
chr13.34463860	1	1	1	1	1	1	1	1	1	1	1	1	1	1	1	1	1	1	1	1	1	1	1	1	1	1	1	1	1	1	1	1	1	1	1	1	1	1	1	1	1	1	1	1	1	1	1	1	1	1	1	1
chr13.35724445	-1	1	1	1	1	1	-1	1	1	1	-1	1	1	-1	-1	-1	-1	-1	0	0	-1	-1	-1	1	-1	0	-1	-1	0	-1	0	-1	-1	-1	1	-1	-1	1	-1	0	-1	1	1	-1	0	-1	1	-1	1	1	1	-1
chr13.52327774	0	1	2	0	1	1	1	2	1	1	2	1	0	1	1	1	2	2	0	0	1	1	1	2	1	1	1	2	1	2	1	0	1	2	1	2	1	2	1	2	1	2	2	2	0	1	0	0	2	1	1	2
chr13.53648531	1	1	1	1	1	1	1	1	1	1	1	1	1	1	1	1	1	1	1	1	1	1	1	1	1	1	1	1	1	1	1	1	1	1	1	1	1	1	1	1	1	1	1	1	1	1	1	1	1	1	1	1
chr13.54114232	1	1	1	1	1	1	1	1	1	1	1	1	1	1	1	1	1	1	1	1	1	1	1	1	1	1	1	1	1	1	1	1	1	1	1	1	1	1	1	1	1	1	1	1	1	1	1	1	1	1	1	1
chr13.54473662	1	1	1	-1	1	1	1	1	1	1	1	1	1	1	1	1	1	1	1	-1	1	1	1	1	1	1	1	1	1	1	1	1	1	1	1	1	1	1	1	1	1	1	1	1	1	1	1	1	1	1	1	1
chr13.60532171	1	1	1	1	1	1	1	1	1	1	1	1	1	1	1	1	1	1	1	1	1	1	1	1	1	1	1	1	1	1	1	1	1	1	1	1	1	1	1	1	1	1	1	1	1	1	1	1	1	1	1	1
chr13.61322658	1	1	1	1	1	1	1	1	1	1	1	-1	1	1	1	1	1	1	1	1	1	1	1	1	1	1	1	1	1	1	1	1	1	1	1	1	1	1	1	1	1	1	1	1	1	1	1	1	1	1	1	1
chr13.63372552	1	1	1	1	1	1	1	1	1	1	1	1	1	1	1	1	1	1	1	1	1	1	1	1	1	1	1	1	1	1	1	1	1	1	1	1	1	1	1	1	1	1	1	1	1	1	1	1	1	1	1	1
chr14.11840501	1	1	1	1	1	1	1	1	1	1	1	1	1	1	1	1	1	1	1	1	1	1	1	1	1	1	1	1	1	1	1	1	1	1	1	1	1	1	1	1	1	1	1	1	1	1	1	1	1	1	1	1
chr14.12357561	0	1	1	0	0	0	0	0	1	1	1	1	0	0	0	0	1	0	0	0	0	0	1	0	1	1	1	1	1	1	1	1	1	1	0	1	1	1	1	0	0	0	0	0	0	0	1	1	1	0	0	0
chr14.13443639	-1	-1	-1	-1	2	2	-1	-1	-1	2	1	1	-1	-1	-1	-1	2	-1	-1	1	2	-1	-1	-1	2	-1	-1	-1	2	-1	-1	-1	1	2	2	-1	2	-1	2	1	-1	2	-1	-1	2	2	2	2	-1	2	-1	-1
chr14.14020843	1	1	1	1	1	1	1	1	1	1	1	1	1	1	1	1	1	1	1	1	1	1	1	1	1	1	1	1	1	1	1	1	1	1	1	1	1	1	1	1	1	1	1	1	1	1	1	1	1	1	1	1
chr14.14826286	1	1	1	1	1	1	1	1	1	1	1	1	1	1	1	1	1	1	1	1	1	1	1	1	1	1	1	1	1	1	1	1	1	1	1	1	1	1	1	1	1	1	1	1	1	1	1	1	1	1	1	1
chr14.15464273	1	1	1	1	1	1	0	1	1	1	1	1	1	1	1	1	-1	1	1	1	1	1	-1	1	1	1	1	1	1	1	1	1	1	1	1	1	1	1	1	1	1	1	1	1	1	1	1	1	1	1	1	1
chr14.15712878	1	1	1	1	1	1	1	1	1	1	1	1	1	1	1	1	1	1	1	1	1	1	1	1	1	1	1	1	1	1	1	1	1	1	1	1	1	1	1	1	1	1	1	1	1	1	1	1	1	1	1	1
chr14.16119493	0	0	0	0	0	0	0	0	0	0	0	0	0	0	0	0	0	0	0	0	0	0	0	0	0	0	0	0	0	0	0	0	0	0	0	0	0	0	0	0	0	0	0	1	1	0	0	2	1	0	0	0
chr14.16434764	1	1	1	1	1	1	1	1	1	1	1	1	1	1	1	1	1	1	1	1	1	1	1	1	1	1	1	1	1	1	1	1	1	1	1	1	1	1	1	1	1	1	1	1	1	1	1	1	1	1	1	1
chr14.16606962	1	1	-1	1	1	1	1	1	1	1	-1	-1	1	1	1	1	1	1	1	1	1	1	1	1	1	1	1	1	1	1	1	1	1	1	1	1	1	1	1	1	1	1	1	1	1	1	1	1	1	1	1	1
chr14.16793886	1	1	1	1	1	1	1	1	1	1	1	1	1	1	1	1	1	1	1	1	1	1	1	1	1	1	1	1	1	1	1	1	1	1	1	1	1	1	1	1	1	1	1	1	1	1	1	1	1	1	1	1
chr14.17768658	1	1	1	1	1	1	1	1	1	1	1	1	1	1	1	1	1	1	1	1	1	1	1	1	1	1	1	1	1	1	1	1	1	1	1	1	1	1	1	1	1	1	1	1	1	1	1	1	1	1	1	1
chr14.18322279	1	1	1	1	1	1	1	1	1	1	1	1	1	1	1	1	1	1	1	1	1	1	1	1	1	1	1	1	1	1	1	1	1	1	1	1	1	1	1	1	1	1	1	1	1	1	1	1	1	1	1	1
chr14.20349332	1	1	1	1	1	1	2	1	1	1	1	1	1	1	1	1	1	1	1	1	1	1	1	1	1	1	1	1	1	1	-1	1	1	1	1	1	1	-1	1	1	1	1	1	1	1	1	1	0	1	1	1	1
chr14.21174877	1	1	2	2	2	1	2	2	1	2	2	2	2	2	0	2	2	2	1	1	2	1	2	1	2	2	2	2	2	1	2	1	1	0	2	1	2	1	2	1	1	1	2	2	2	2	1	2	2	2	2	2
chr14.21353502	1	1	1	1	1	1	1	1	1	1	1	1	1	1	1	1	1	1	1	1	1	1	1	1	1	1	1	1	1	1	1	1	1	1	1	1	1	1	1	1	1	1	1	1	1	1	1	1	1	1	1	1
chr14.21955487	1	1	2	1	0	1	1	1	1	-1	2	2	1	1	1	2	1	1	0	1	2	2	1	0	1	1	2	2	2	1	2	2	2	2	2	2	2	2	2	2	2	2	2	1	2	2	2	0	1	1	2	2
chr14.22216747	1	1	1	1	1	1	1	1	1	1	1	1	1	1	1	1	1	1	1	1	1	1	1	1	1	1	1	1	1	1	1	1	1	1	1	1	1	1	1	1	1	1	1	1	1	1	1	1	1	1	1	1
chr14.27139924	0	0	0	0	0	0	0	0	0	0	0	0	0	0	1	-1	1	0	1	0	1	1	1	1	0	0	0	0	0	1	0	-1	0	-1	0	-1	0	1	1	1	0	0	0	0	1	0	-1	0	0	1	-1	1
chr14.27841376	1	1	1	1	1	1	1	1	1	1	1	1	1	1	1	1	1	1	1	1	1	1	1	1	1	1	1	1	1	1	1	1	1	1	1	1	1	1	1	1	1	1	1	1	1	0	1	1	1	1	1	1
chr14.29295851	1	1	1	1	1	1	1	1	1	1	1	1	1	1	1	1	1	1	1	1	1	1	1	1	1	1	1	1	1	1	1	1	1	1	1	1	1	1	1	1	1	1	1	1	1	1	1	1	1	1	1	1
chr14.30192262	1	1	1	1	1	1	1	1	1	1	1	1	1	1	1	1	1	1	1	1	1	1	1	1	1	1	1	1	1	1	1	1	1	1	1	1	1	1	1	1	1	1	1	1	1	1	1	1	1	1	1	1
chr14.31668889	-1	2	2	2	2	2	2	2	2	2	2	2	2	1	1	1	2	1	1	1	2	1	2	0	1	0	2	1	0	1	-1	0	1	1	2	1	2	0	2	2	2	2	2	2	1	-1	1	2	0	2	1	1
chr14.42603122	1	1	1	1	1	1	1	1	1	1	1	1	1	1	1	1	1	1	1	1	1	1	1	1	1	1	1	1	1	1	1	1	1	1	1	1	1	1	1	1	1	1	1	1	1	1	1	1	1	1	1	1
chr14.51196922	1	1	1	1	1	1	1	1	1	1	1	1	1	1	1	1	1	1	1	1	1	1	1	1	1	1	1	1	1	1	1	1	1	1	1	1	1	1	1	1	1	1	1	1	1	1	1	1	1	1	1	1
chr14.53123410	1	-1	-1	-1	-1	2	-1	-1	2	1	1	1	-1	-1	1	-1	-1	-1	1	1	2	-1	-1	2	2	1	1	-1	-1	-1	-1	-1	-1	-1	-1	-1	-1	-1	2	-1	1	-1	1	-1	-1	2	-1	-1	-1	-1	-1	-1
chr14.55197975	-1	1	1	-1	1	1	-1	1	1	-1	-1	2	-1	2	1	2	1	2	-1	-1	-1	1	-1	-1	1	1	-1	-1	-1	-1	-1	-1	-1	2	1	1	2	1	1	2	1	-1	-1	-1	-1	2	-1	-1	-1	-1	-1	1
chr14.56445646	1	1	1	1	1	1	1	1	1	1	1	1	1	1	1	1	1	1	1	1	1	1	1	1	1	1	1	1	1	1	1	1	1	1	1	1	1	1	1	1	1	1	1	1	1	1	1	1	1	1	1	1
chr14.57605475	1	1	1	1	1	1	1	1	1	1	1	1	1	1	1	1	1	1	1	1	1	1	1	1	1	1	1	1	1	1	1	1	1	1	1	1	1	1	1	1	1	1	1	1	1	1	1	1	1	1	1	1
chr14.60425521	1	-1	-1	-1	-1	-1	-1	-1	-1	-1	1	1	1	-1	-1	-1	-1	-1	-1	-1	0	-1	-1	-1	-1	-1	-1	0	-1	-1	-1	-1	-1	-1	-1	0	-1	0	-1	1	-1	-1	-1	-1	-1	0	-1	-1	-1	-1	-1	-1
chr14.9639151	1	1	1	1	1	1	1	1	1	1	1	1	1	1	1	1	1	1	1	1	1	1	1	1	1	1	1	1	1	1	1	1	1	1	1	1	1	1	1	1	1	1	1	1	1	1	1	1	1	1	1	1
chr15.13803147	2	2	1	2	-1	-1	-1	-1	-1	-1	2	-1	2	-1	-1	1	-1	2	-1	1	1	1	-1	1	1	1	1	1	-1	1	2	-1	-1	1	-1	-1	-1	-1	1	-1	2	1	-1	2	1	1	-1	1	2	-1	1	-1
chr15.15550548	1	1	1	1	1	1	1	1	1	1	1	1	1	1	1	1	1	1	1	1	1	1	1	1	1	1	1	1	1	1	1	1	1	1	1	1	1	1	1	1	1	1	1	1	1	1	1	1	1	1	1	1
chr15.16679573	2	2	2	2	2	2	2	1	1	2	-1	-1	-1	1	1	-1	1	1	1	1	1	1	1	1	-1	-1	2	1	2	1	1	1	2	-1	1	1	0	1	1	1	-1	2	2	1	1	1	2	1	-1	2	2	1
chr15.21276849	1	1	1	1	1	1	1	1	1	1	1	1	1	1	1	1	1	1	1	1	1	1	1	1	1	1	1	1	1	1	1	1	1	1	1	1	1	1	1	1	1	1	1	1	1	1	1	1	1	1	1	1
chr15.25569905	1	1	1	-1	1	1	1	-1	-1	1	1	1	-1	-1	1	-1	-1	-1	1	1	1	1	-1	1	-1	-1	-1	1	0	1	-1	1	-1	1	1	0	1	0	1	1	1	1	-1	1	1	1	1	-1	1	1	1	1
chr15.27597191	0	0	0	0	0	0	0	0	1	0	0	0	0	0	0	0	0	0	0	0	0	1	0	0	0	1	0	1	0	0	1	1	0	1	1	0	1	1	0	0	0	0	1	1	0	0	0	0	1	0	0	0
chr15.29582000	-1	1	1	1	1	1	1	1	1	-1	1	1	1	2	-1	2	1	2	2	-1	-1	2	2	2	1	2	-1	-1	1	1	-1	1	-1	-1	-1	1	-1	1	1	1	-1	1	-1	-1	1	1	1	1	1	1	1	1
chr15.31305175	-1	1	1	-1	-1	-1	-1	-1	1	-1	-1	-1	-1	-1	-1	-1	-1	-1	0	-1	-1	-1	0	-1	-1	-1	-1	1	-1	1	-1	-1	-1	-1	-1	1	0	-1	0	0	-1	-1	-1	-1	1	1	-1	-1	-1	1	-1	-1
chr15.32291625	1	2	1	2	1	2	2	2	1	2	2	2	2	0	2	0	0	1	0	1	1	1	0	0	0	1	2	0	2	1	0	-1	1	1	1	1	-1	1	2	2	2	2	2	0	2	1	2	-1	1	2	2	2
chr15.32878173	1	-1	-1	-1	-1	-1	-1	-1	-1	-1	1	1	1	-1	-1	-1	-1	-1	-1	-1	-1	-1	-1	-1	-1	-1	-1	-1	-1	-1	-1	-1	-1	-1	0	-1	-1	0	0	-1	-1	-1	-1	-1	-1	-1	-1	-1	-1	-1	-1	-1
chr15.33026664	1	1	1	0	1	1	1	0	0	1	1	0	0	1	1	1	2	1	2	2	2	1	2	2	2	1	1	1	1	1	0	1	1	0	0	1	0	0	1	2	2	2	2	1	2	1	2	2	2	2	2	2
chr15.33948439	1	1	1	1	1	1	1	1	1	1	1	1	1	1	-1	1	1	1	1	1	1	1	1	1	1	1	1	1	1	1	1	1	1	1	1	1	1	1	1	1	1	1	1	1	1	1	1	1	1	1	1	1
chr15.34326592	1	1	1	1	1	1	1	1	1	1	1	1	1	1	1	1	1	1	1	1	1	1	1	1	1	1	1	1	1	1	1	1	1	1	1	1	1	1	1	1	1	1	1	1	1	1	1	1	1	1	1	1
chr15.34608670	1	1	1	1	1	1	1	1	1	1	1	1	1	1	1	1	1	1	1	1	1	1	1	1	1	1	1	-1	1	1	1	1	1	1	1	1	1	1	1	1	1	1	1	1	1	1	1	1	1	1	1	1
chr15.35256148	1	1	1	1	1	1	1	1	1	1	1	1	1	1	1	1	1	1	1	1	1	1	1	1	1	1	1	1	1	1	1	1	1	1	1	1	1	1	1	1	1	1	1	1	1	1	1	1	1	1	1	1
chr15.35415168	2	1	2	1	1	1	2	0	1	2	2	0	1	0	0	0	0	0	0	0	0	0	0	0	0	0	2	1	2	0	2	1	2	1	1	1	1	1	2	0	0	0	0	0	0	1	0	0	0	1	0	0
chr15.35622193	-1	1	1	1	-1	1	1	-1	1	-1	1	1	1	-1	1	0	1	1	-1	1	1	-1	-1	1	1	-1	-1	0	1	-1	-1	-1	1	-1	1	1	-1	1	1	0	1	1	1	1	1	1	1	1	1	1	1	1
chr15.36014788	1	1	1	1	1	1	1	1	1	1	1	1	1	1	1	1	1	1	1	1	1	1	1	1	1	1	1	1	1	1	1	1	1	1	1	1	1	1	1	1	1	1	1	1	1	1	1	1	1	1	1	1
chr15.36432736	1	1	1	1	1	1	1	1	1	1	1	1	1	1	1	1	1	1	1	1	1	1	1	1	1	1	1	1	1	1	1	1	1	1	1	1	1	1	1	1	1	1	1	1	1	1	1	1	1	1	1	1
chr15.37006864	-1	-1	-1	-1	1	-1	-1	-1	-1	-1	-1	-1	-1	-1	-1	1	-1	-1	1	-1	-1	-1	-1	1	1	-1	-1	-1	-1	-1	-1	-1	-1	-1	-1	-1	-1	-1	-1	-1	-1	-1	-1	-1	-1	-1	-1	1	-1	-1	-1	-1
chr15.37189591	0	1	0	0	-1	1	0	0	0	0	0	0	1	1	1	1	2	-1	-1	1	1	1	2	1	2	1	1	2	-1	2	1	1	0	2	2	1	-1	1	1	1	2	2	-1	-1	2	1	1	2	1	1	-1	2
chr15.37998132	1	1	1	1	1	1	1	1	1	1	1	1	1	1	1	1	1	1	1	1	1	1	1	1	1	1	1	1	1	1	1	1	1	1	1	1	1	1	1	1	1	1	1	1	1	1	1	1	1	1	1	1
chr15.38995871	1	1	-1	1	1	1	-1	1	1	1	1	1	1	1	1	1	1	1	1	1	1	1	1	1	1	1	1	1	1	1	1	1	1	1	1	1	1	1	1	1	1	1	1	1	1	1	1	1	1	1	1	1
chr15.39204927	1	1	1	1	1	1	1	1	1	1	1	1	1	1	1	1	1	1	1	1	1	1	1	1	1	1	1	1	1	1	1	1	1	1	1	1	1	1	1	1	1	1	1	1	1	1	1	1	1	1	1	1
chr15.40936870	1	1	1	1	1	1	1	1	1	1	1	1	1	1	1	1	1	1	1	1	1	1	1	1	1	1	1	1	1	1	1	1	1	1	1	1	1	1	1	1	1	1	1	1	1	1	1	1	1	1	1	1
chr15.41101434	2	1	1	1	1	1	1	1	1	1	1	1	1	-1	1	1	1	1	1	-1	1	1	1	1	1	1	1	1	1	-1	1	1	1	1	-1	1	1	1	1	1	1	1	1	1	1	1	1	1	1	1	1	1
chr15.41265150	1	1	1	1	1	1	1	1	1	1	1	1	1	1	1	1	1	1	1	1	1	1	1	1	1	1	1	1	1	1	1	1	1	1	1	1	1	1	1	1	1	-1	1	1	1	1	1	0	1	1	1	1
chr15.41492551	1	1	1	1	1	1	1	1	1	1	1	1	1	1	1	1	1	1	1	1	1	1	1	1	1	1	1	1	1	1	1	1	1	1	1	1	1	1	1	1	1	1	1	1	1	1	1	1	1	1	1	1
chr15.41815031	1	1	1	1	1	1	1	1	1	1	1	1	1	1	1	1	1	1	1	1	1	1	1	1	1	1	1	1	1	1	1	1	1	1	1	1	1	1	1	1	1	1	1	1	1	1	1	1	1	1	1	1
chr15.42664590	1	1	1	1	1	1	1	1	1	1	1	1	1	1	1	-1	1	1	-1	1	1	1	1	1	1	1	1	1	1	1	1	1	1	1	1	1	1	1	1	1	1	1	1	-1	1	1	1	1	1	1	1	1
chr15.43027983	1	1	1	1	1	1	1	1	1	1	1	1	1	1	1	1	1	1	1	1	1	1	1	1	1	1	1	1	1	1	1	1	1	1	1	1	1	1	1	1	1	1	1	1	1	1	1	1	1	1	1	1
chr15.43462610	-1	-1	-1	-1	1	-1	-1	-1	1	-1	0	0	-1	-1	-1	-1	-1	1	-1	-1	-1	-1	-1	-1	1	-1	-1	-1	-1	1	-1	-1	-1	-1	-1	-1	-1	-1	-1	-1	-1	-1	1	-1	-1	-1	-1	-1	-1	-1	-1	-1
chr15.43774325	1	1	1	1	1	1	1	1	1	1	1	1	1	1	1	1	1	1	1	1	1	1	1	1	1	1	1	1	1	1	1	1	1	1	1	1	1	1	1	1	1	1	1	1	1	1	1	1	1	1	1	1
chr15.44213906	1	1	1	1	1	1	1	1	1	1	1	1	1	1	1	1	1	1	1	1	1	1	1	1	1	1	1	1	1	1	1	1	1	1	1	1	1	1	1	1	1	1	1	1	1	1	1	1	1	1	1	1
chr15.44215824	0	1	2	-1	-1	1	1	-1	1	1	-1	-1	-1	2	-1	2	0	1	2	1	2	2	1	2	-1	2	1	-1	2	-1	1	-1	1	1	1	2	1	2	2	0	1	0	2	0	1	0	0	0	1	0	0	0
chr15.44216576	1	1	0	1	0	-1	1	0	1	0	1	0	1	-1	-1	0	2	-1	-1	1	0	0	1	0	2	0	1	0	0	1	1	0	1	1	1	-1	-1	0	0	2	1	2	0	2	1	2	2	2	1	2	2	2
chr15.44221346	1	1	1	1	1	1	1	1	1	1	1	1	1	1	1	1	1	1	1	1	1	1	1	1	1	1	1	1	1	1	1	1	1	1	1	1	1	1	1	1	1	1	1	1	1	1	1	1	1	1	1	1
chr15.44224346	-1	-1	-1	-1	-1	-1	-1	-1	-1	-1	-1	-1	-1	-1	-1	-1	-1	-1	-1	-1	-1	-1	-1	2	-1	-1	-1	-1	-1	-1	-1	-1	-1	-1	-1	-1	-1	-1	-1	-1	-1	-1	-1	-1	-1	-1	-1	-1	-1	-1	-1	-1
chr15.44225249	1	1	0	1	0	1	1	0	1	0	1	0	1	0	0	0	2	1	0	1	0	0	1	0	2	0	1	0	0	1	1	0	1	1	1	0	1	0	0	2	1	2	0	2	1	2	2	2	1	2	2	2
chr15.44226659	1	1	0	1	0	1	1	0	1	0	1	0	1	0	0	0	2	1	0	1	0	0	1	0	2	0	1	0	0	1	0	0	0	1	1	0	1	0	0	2	1	2	0	2	1	2	2	2	1	2	2	2
chr15.44226982	-1	-1	1	1	1	1	1	1	1	1	1	-1	1	1	1	1	0	-1	1	-1	1	1	-1	1	0	1	1	1	1	-1	-1	1	-1	-1	-1	1	-1	1	1	0	-1	0	1	0	1	0	0	0	-1	0	0	0
chr15.44229356	1	1	1	1	1	1	1	1	1	1	1	1	1	1	1	1	1	1	1	1	1	1	1	1	1	1	1	1	1	1	1	1	1	1	1	1	1	1	1	1	1	1	1	1	1	1	1	1	1	1	1	1
chr15.44229716	1	1	1	1	1	1	1	1	1	1	1	1	1	1	1	1	1	1	1	1	1	1	1	1	1	1	1	1	1	1	1	1	1	1	1	1	1	1	1	1	1	1	1	1	1	1	1	1	1	1	1	1
chr15.44234444	1	1	2	1	2	1	1	2	1	2	1	2	1	2	2	2	0	1	2	1	2	2	1	2	0	2	1	2	2	1	2	2	2	1	1	2	1	2	2	1	1	0	2	0	1	1	0	0	1	0	0	0
chr15.44239659	1	-1	-1	1	1	-1	1	-1	-1	1	1	-1	1	1	1	1	0	-1	1	-1	1	1	-1	1	0	-1	-1	1	1	-1	1	1	1	-1	-1	-1	-1	1	1	-1	1	0	1	0	-1	-1	0	0	-1	0	0	0
chr15.44239862	1	1	1	1	1	1	1	1	1	1	1	1	1	1	1	1	-1	1	1	1	1	1	1	1	1	1	1	1	1	1	1	1	1	1	1	1	1	1	1	1	1	1	1	1	1	1	-1	-1	1	1	1	1
chr15.44242430	1	1	1	1	1	1	1	1	1	1	1	1	1	1	1	1	1	1	1	1	1	1	1	1	1	1	1	1	1	1	1	1	1	1	1	1	1	1	1	1	1	1	1	1	1	1	1	1	1	1	1	1
chr15.44242527	0	0	0	0	0	0	0	0	0	0	0	0	0	0	0	0	1	0	0	0	0	0	0	0	2	0	0	0	0	0	0	0	0	0	0	0	0	0	0	0	0	1	0	1	0	0	1	1	0	1	1	1
chr15.44242609	2	2	2	2	2	2	-1	2	2	2	2	2	2	2	2	2	1	2	2	2	2	2	2	2	1	2	2	2	2	2	2	2	2	2	2	2	2	2	2	2	2	1	2	1	2	2	1	1	2	1	1	1
chr15.44258017	1	1	0	1	0	1	1	0	1	0	1	0	1	0	0	0	2	1	0	2	0	0	1	0	2	0	1	0	0	1	0	0	0	1	1	0	1	0	0	1	1	2	1	2	2	1	2	2	1	2	2	2
chr15.44261048	1	1	0	1	0	1	1	0	1	0	1	0	1	0	0	0	2	1	0	1	0	0	1	0	2	0	1	0	0	1	1	0	1	1	1	0	1	0	0	2	1	2	1	2	1	2	2	2	1	2	2	2
chr15.44262267	1	1	1	1	1	1	1	1	1	1	1	1	1	1	1	1	1	1	1	1	-1	1	1	1	1	-1	1	1	1	1	1	1	1	1	1	1	1	1	1	1	1	1	1	1	1	1	1	1	1	1	1	1
chr15.44263980	1	1	1	1	1	1	1	1	1	1	1	1	1	1	1	1	1	1	1	1	1	1	1	1	1	1	1	1	1	1	1	1	1	1	1	1	1	1	1	1	1	1	1	1	1	1	1	1	1	1	1	1
chr15.44264879	1	1	2	1	2	1	1	2	1	2	1	2	1	2	2	2	0	1	2	1	2	2	1	2	0	2	1	2	2	1	1	2	1	1	1	2	1	2	2	0	1	0	1	0	1	0	0	0	1	0	0	0
chr15.44267011	1	1	0	1	0	1	1	0	1	0	1	0	1	0	0	0	2	1	0	1	0	0	1	0	2	0	1	0	0	1	0	0	0	1	1	0	1	0	0	1	1	2	1	2	1	1	2	2	1	2	2	2
chr15.44267082	0	1	0	0	0	1	1	0	0	0	0	0	0	0	0	0	0	0	0	0	0	0	0	0	0	0	0	0	0	0	0	0	0	0	0	0	0	0	0	1	1	2	0	2	1	1	2	2	1	2	1	2
chr15.44281911	0	-1	-1	0	-1	0	0	0	-1	-1	-1	-1	0	-1	-1	-1	2	1	0	1	-1	-1	-1	-1	1	0	-1	-1	-1	-1	1	-1	1	-1	-1	-1	-1	0	-1	1	-1	0	1	0	-1	1	-1	0	-1	-1	-1	0
chr15.44282321	1	1	1	1	1	1	1	1	1	1	1	1	1	1	1	1	1	1	1	1	1	1	1	1	1	1	1	1	1	1	1	1	1	1	1	1	1	1	1	1	1	1	1	1	1	1	1	1	1	1	1	1
chr15.44284664	1	1	1	1	1	1	1	1	1	1	1	1	1	1	1	1	1	1	1	1	1	1	1	1	1	1	1	1	1	1	1	1	1	1	1	1	1	1	1	1	1	1	1	1	1	1	1	1	1	1	1	1
chr15.44285193	1	1	1	1	1	1	1	1	1	1	1	1	1	1	1	1	1	1	1	1	1	1	1	1	1	1	1	1	1	1	1	1	1	1	1	1	1	1	1	1	1	1	1	1	1	1	1	1	1	1	1	1
chr15.44352394	1	1	2	1	2	1	1	2	-1	-1	1	2	1	2	2	2	0	1	2	1	2	2	2	2	1	2	2	0	2	1	1	-1	-1	2	2	1	2	1	1	0	1	0	2	2	2	0	1	0	2	1	1	1
chr15.44352536	1	1	1	1	-1	1	1	1	1	1	1	-1	1	1	1	1	1	1	1	1	1	1	1	1	1	1	1	1	1	1	1	1	1	1	1	1	1	1	1	1	1	1	1	1	1	1	1	1	1	1	1	1
chr15.44353790	0	2	-1	0	-1	2	2	-1	-1	1	0	-1	0	1	-1	1	2	2	-1	2	1	-1	1	-1	2	1	1	0	-1	0	2	-1	2	-1	-1	0	-1	0	0	2	2	2	-1	1	1	2	2	2	1	2	2	2
chr15.44412363	1	1	1	1	1	1	1	1	1	1	1	1	1	1	1	1	1	1	1	1	1	1	1	1	1	1	1	1	1	1	1	1	1	1	1	1	1	1	1	1	1	1	1	1	1	1	1	1	1	1	1	1
chr15.51552610	-1	0	0	1	1	1	0	2	1	0	1	0	-1	0	0	0	0	0	1	0	0	0	1	0	0	0	0	0	1	1	0	0	0	1	1	0	1	0	1	-1	1	2	-1	1	0	2	1	1	1	1	2	1
chr15.5580674	-1	1	-1	-1	-1	1	-1	1	1	-1	1	-1	-1	-1	1	1	1	1	1	1	-1	1	-1	1	1	1	1	-1	1	1	-1	1	-1	-1	1	-1	1	1	-1	-1	-1	1	-1	-1	-1	1	1	-1	1	1	-1	-1
chr15.63482521	1	1	1	1	1	1	1	1	1	1	1	1	1	1	1	1	1	1	1	1	1	1	1	1	1	1	1	1	1	1	1	1	1	1	1	1	1	1	1	1	1	1	1	1	1	1	1	1	1	1	1	1
chr15.66030807	1	2	0	1	2	2	0	1	0	1	0	0	0	0	1	1	1	0	1	1	1	0	1	1	0	2	1	1	1	0	0	1	0	1	0	1	2	0	0	2	1	1	0	1	0	0	1	2	0	1	2	1
chr16.22491526	1	0	1	1	-1	0	0	0	0	-1	-1	-1	-1	2	1	2	1	2	1	1	2	2	2	1	-1	1	2	2	1	1	2	2	1	1	1	2	1	2	2	1	-1	0	-1	-1	-1	0	0	0	0	0	0	0
chr16.25609586	1	1	1	1	1	1	1	1	1	1	1	1	1	1	1	1	1	1	1	1	1	1	1	1	1	1	1	1	1	1	1	1	1	1	1	1	1	1	1	1	1	1	1	1	1	1	1	1	1	1	1	1
chr16.27844483	1	1	1	1	0	0	0	0	0	0	1	0	0	0	1	0	0	0	0	0	0	0	0	0	0	0	0	1	0	1	0	0	0	0	0	0	1	0	0	1	0	0	0	0	1	0	0	0	1	1	0	0
chr16.28539920	1	1	1	1	1	1	1	-1	1	1	1	1	1	-1	1	-1	1	-1	-1	-1	1	1	-1	1	1	1	1	1	1	1	1	1	1	1	1	1	-1	1	0	1	1	1	1	1	1	1	1	-1	1	1	1	1
chr16.29536526	1	1	1	1	1	1	1	1	1	1	1	1	1	1	1	1	1	1	1	1	1	1	1	1	1	1	1	1	1	1	1	1	1	1	1	1	1	1	1	1	1	1	1	1	1	1	1	1	1	1	1	1
chr16.38724514	1	1	1	1	1	1	1	1	1	1	1	1	1	1	1	1	1	1	1	1	1	1	1	1	1	1	1	1	1	1	1	1	1	1	1	1	1	1	1	1	1	1	1	1	1	1	1	1	1	1	1	1
chr16.44087632	1	1	1	1	1	1	1	1	1	1	1	1	1	1	1	1	1	1	1	1	1	1	1	1	1	1	1	1	1	1	1	1	1	1	1	1	1	1	1	1	1	1	1	1	1	1	1	1	1	1	1	1
chr16.44697509	1	1	1	1	1	1	1	1	1	1	1	1	1	1	1	1	1	1	1	1	1	1	1	1	1	1	1	1	1	1	1	1	1	1	1	1	1	1	1	1	1	1	1	1	1	1	1	1	1	1	1	1
chr16.47266202	1	1	1	1	1	1	1	1	1	1	1	1	1	2	2	1	2	2	2	1	2	2	1	1	2	2	2	1	1	1	2	2	1	2	2	2	2	2	2	2	1	2	1	2	2	2	2	1	2	1	1	1
chr16.47733029	0	-1	-1	1	-1	1	-1	1	-1	-1	-1	-1	-1	-1	-1	-1	1	-1	-1	-1	1	1	-1	-1	1	1	-1	-1	1	-1	-1	-1	1	-1	-1	-1	1	1	1	-1	-1	1	-1	-1	-1	-1	-1	1	-1	-1	1	1
chr16.49045601	1	0	1	0	0	1	0	0	1	1	0	1	0	0	1	0	0	0	0	0	1	1	0	0	0	1	0	0	0	1	0	1	1	2	1	0	2	0	2	0	1	0	2	2	0	0	0	2	1	1	2	1
chr16.54972332	1	1	0	0	0	0	0	0	0	-1	1	-1	0	1	1	-1	1	2	1	1	1	0	0	0	1	0	-1	0	0	-1	-1	0	0	0	0	0	0	0	0	0	2	0	2	1	1	0	1	1	1	1	1	-1
chr16.56121055	1	-1	1	1	1	1	1	1	1	1	1	1	1	1	1	1	1	1	1	1	1	1	1	1	1	1	1	1	1	1	1	1	1	1	1	1	1	1	1	1	1	1	1	1	1	1	1	1	1	1	1	1
chr16.57361832	1	1	0	0	-1	-1	1	1	-1	1	1	2	1	1	-1	1	1	1	1	2	1	0	1	-1	0	0	0	0	1	1	-1	1	0	0	1	1	-1	0	1	2	-1	2	-1	1	1	2	2	2	-1	1	2	1
chr16.58607222	1	1	1	1	1	1	1	1	1	1	1	1	1	1	1	1	1	1	1	1	1	1	1	1	1	1	1	1	1	1	1	1	1	1	1	1	1	1	1	1	1	1	1	1	1	1	1	1	1	1	1	1
chr17.10666778	-1	-1	0	0	0	0	0	0	-1	0	-1	0	0	-1	-1	-1	1	1	-1	-1	1	1	-1	1	1	-1	-1	-1	1	0	0	-1	-1	-1	1	1	1	1	1	-1	0	1	0	-1	-1	1	1	1	0	-1	1	1
chr17.10859549	1	1	1	1	1	1	1	1	1	1	1	1	1	1	1	1	1	1	1	1	1	1	1	1	1	1	1	1	1	1	1	1	1	1	1	1	1	1	1	1	1	1	1	1	1	1	1	1	1	1	1	1
chr17.11269072	1	1	1	1	1	1	1	1	1	1	1	1	1	1	1	1	1	1	1	1	1	1	1	1	1	1	1	1	1	1	1	1	1	1	1	1	1	1	1	1	1	1	1	1	1	1	1	1	1	1	1	1
chr17.11464049	1	1	1	1	1	1	1	1	-1	1	-1	1	1	1	1	1	1	1	1	1	1	1	1	1	1	1	1	1	1	1	1	1	1	1	1	1	1	1	1	1	1	1	1	1	1	1	1	1	1	1	1	1
chr17.11698144	1	1	1	1	1	1	1	1	1	1	1	1	-1	1	1	1	1	1	1	1	1	1	1	1	1	1	1	1	1	1	1	1	1	1	1	1	1	1	1	1	1	1	1	-1	1	1	1	1	1	0	1	1
chr17.12133909	1	1	1	1	1	1	1	1	1	1	1	1	1	1	1	1	1	1	1	1	1	1	1	1	1	1	1	1	1	1	1	1	1	1	1	1	1	1	1	1	1	1	1	1	1	1	1	1	1	1	1	1
chr17.12895187	1	1	1	1	1	1	1	1	1	1	1	1	1	1	1	1	1	1	1	1	1	1	1	1	1	1	1	1	1	1	1	1	1	1	1	1	1	1	1	1	1	1	1	1	1	1	1	1	1	1	1	1
chr17.13065148	1	1	1	1	1	1	1	1	1	1	1	1	1	1	1	1	1	1	1	1	1	1	1	1	1	1	1	1	1	1	1	1	1	1	1	1	1	1	1	1	1	1	1	1	1	1	1	1	1	1	1	1
chr17.13288132	1	-1	1	2	1	1	1	-1	1	-1	-1	1	1	1	1	-1	1	-1	1	1	-1	2	2	1	2	2	1	-1	-1	1	1	1	1	-1	-1	2	-1	-1	-1	-1	1	-1	1	-1	-1	-1	-1	1	-1	1	-1	-1
chr17.13955038	2	2	2	2	2	2	2	2	2	2	2	2	2	2	2	2	2	2	2	2	2	2	2	2	2	2	1	2	2	2	1	1	2	2	2	2	2	2	1	1	2	2	1	2	2	2	2	2	1	2	2	2
chr17.14784038	2	1	2	0	1	1	1	0	1	1	2	1	1	0	0	0	0	0	0	0	0	0	0	0	0	0	0	0	0	0	0	0	0	0	1	0	0	0	0	0	0	0	0	0	0	0	0	0	0	0	0	0
chr17.15001989	1	1	1	1	1	1	1	1	1	1	1	1	1	1	1	1	1	1	1	1	1	1	1	1	1	1	1	1	1	1	1	1	1	1	1	1	1	1	1	1	1	1	1	1	1	1	1	1	1	1	1	1
chr17.15478550	-1	1	-1	-1	1	1	1	1	1	1	1	1	1	-1	1	1	-1	1	0	0	1	1	1	1	1	-1	1	1	-1	-1	1	1	-1	-1	1	1	-1	-1	1	1	1	1	1	-1	1	1	1	1	1	-1	1	1
chr17.15682028	1	1	1	1	1	1	1	1	1	1	1	1	1	1	1	1	1	1	1	1	1	1	1	1	1	1	1	1	1	1	1	1	1	1	1	1	1	1	1	1	1	1	1	1	1	1	1	1	1	1	1	1
chr17.16085082	1	-1	-1	1	1	1	1	1	1	1	1	-1	1	1	-1	1	-1	1	0	1	1	1	1	1	1	-1	1	-1	-1	0	-1	1	1	-1	1	1	1	1	1	1	1	-1	1	1	1	-1	1	-1	1	1	-1	1
chr17.16256850	-1	0	2	0	0	0	-1	0	0	-1	-1	1	0	-1	-1	1	-1	1	0	0	0	-1	1	-1	-1	1	1	0	0	1	1	1	1	-1	1	-1	0	-1	-1	1	-1	1	1	-1	-1	1	-1	-1	1	1	1	1
chr17.16666993	1	1	1	1	1	1	1	1	1	1	1	1	1	1	1	1	1	1	1	1	1	1	1	1	1	1	1	1	1	1	1	1	1	1	1	1	1	1	1	1	1	1	1	1	1	1	1	1	1	1	1	1
chr17.16894151	-1	1	2	1	-1	0	-1	0	1	1	2	-1	-1	0	0	0	0	0	0	0	0	0	0	-1	0	0	1	2	2	1	-1	1	1	1	-1	1	1	-1	1	0	0	1	0	-1	1	-1	0	0	0	1	-1	0
chr17.17394625	2	1	2	0	2	2	1	0	2	1	2	2	2	2	2	2	2	2	2	2	2	2	2	2	2	2	1	2	2	1	1	2	2	2	2	2	2	1	1	1	0	1	1	2	2	0	1	1	1	2	1	1
chr17.17751285	-1	1	1	1	1	1	-1	1	1	1	0	0	0	1	1	1	1	1	1	1	1	1	1	1	1	1	1	1	1	1	1	1	1	1	1	1	1	1	1	1	1	1	1	1	1	1	1	1	1	1	1	1
chr17.18868917	2	-1	2	2	0	-1	2	2	0	-1	2	1	2	2	2	2	0	2	2	2	2	2	2	2	2	2	1	-1	2	1	2	1	2	2	1	2	2	1	1	2	-1	2	1	2	2	2	1	1	1	2	2	2
chr17.19107193	1	1	1	1	1	1	1	1	1	1	1	1	1	1	1	1	1	1	1	1	1	1	1	1	1	1	1	1	1	1	1	1	1	1	1	1	1	1	1	1	1	1	1	1	1	1	1	1	1	1	1	1
chr17.19521717	1	1	1	1	1	1	1	1	1	1	1	1	1	1	1	1	1	1	1	1	1	1	1	1	1	1	1	1	1	1	1	1	1	1	1	1	1	1	1	1	1	1	1	1	1	1	1	1	1	1	1	1
chr17.19761093	1	1	1	1	1	1	1	1	1	1	1	1	1	1	1	1	1	1	1	1	1	1	1	1	1	1	1	1	1	1	1	1	1	1	1	1	1	1	1	1	1	1	1	1	1	1	1	1	1	1	1	1
chr17.22126211	1	1	1	1	1	1	1	1	1	1	1	1	1	1	1	1	1	1	1	1	1	1	1	1	1	1	1	1	1	1	1	1	1	1	1	1	1	1	1	1	1	1	1	1	1	1	1	1	1	1	1	1
chr17.23645353	-1	1	1	-1	1	1	1	1	1	1	-1	-1	1	1	-1	-1	1	1	-1	1	1	-1	1	1	1	-1	1	-1	1	1	1	-1	1	-1	1	-1	-1	1	1	-1	-1	1	-1	1	1	1	-1	1	1	1	-1	1
chr17.26405991	0	1	-1	1	-1	1	-1	-1	1	-1	-1	0	-1	-1	-1	-1	-1	1	0	-1	1	-1	-1	1	1	-1	-1	-1	-1	-1	-1	-1	-1	0	1	1	1	1	1	0	0	-1	-1	0	-1	-1	-1	1	-1	-1	-1	-1
chr17.26799915	1	1	1	1	1	1	1	1	1	1	1	1	1	1	1	1	1	1	1	1	1	1	1	1	1	1	1	1	1	1	1	1	1	1	1	1	1	1	1	1	1	1	1	1	1	1	1	1	1	1	1	1
chr17.29323657	2	1	2	2	1	-1	1	2	1	-1	2	2	2	1	2	2	1	1	2	-1	1	1	-1	1	1	-1	1	2	-1	2	1	1	1	2	1	1	1	2	1	2	-1	1	2	1	-1	2	2	2	-1	1	1	-1
chr17.30696831	1	1	1	1	1	1	1	1	1	1	1	1	1	1	1	1	1	1	1	1	1	1	1	1	1	1	1	1	1	1	1	1	1	1	1	1	1	1	1	1	1	1	1	1	1	0	1	1	1	1	1	1
chr17.34967324	1	1	1	1	1	1	1	1	1	1	1	1	1	1	1	1	1	1	1	1	1	1	1	1	1	1	1	1	1	1	1	1	1	1	1	1	1	1	1	1	1	1	1	1	1	1	1	1	1	1	1	1
chr17.45758319	2	1	1	1	-1	1	-1	1	1	1	-1	2	-1	1	1	1	-1	1	1	-1	1	-1	-1	1	1	1	1	1	1	-1	-1	-1	1	1	-1	1	2	1	-1	2	2	1	-1	2	-1	1	2	1	2	1	1	1
chr17.52516774	1	1	1	1	1	1	1	1	1	1	1	1	1	1	1	1	1	1	1	1	1	1	1	1	1	1	1	1	1	1	1	1	1	1	1	1	1	1	1	1	1	1	1	1	1	1	1	1	1	1	1	1
chr17.53569115	1	1	1	1	1	1	1	1	1	1	1	1	1	1	1	1	1	1	1	1	1	1	1	1	1	1	1	1	1	1	1	1	1	1	1	1	1	1	1	1	1	1	1	1	1	1	1	1	1	1	1	1
chr17.54011405	1	-1	1	0	0	1	0	2	0	1	1	1	1	0	0	0	1	1	0	-1	0	1	1	1	1	1	1	0	0	1	1	0	0	1	0	2	0	1	1	1	0	1	-1	2	2	1	1	1	0	1	2	2
chr17.55199419	1	1	1	1	1	1	1	1	1	1	1	1	1	1	1	1	1	1	1	1	1	1	1	1	1	1	1	1	1	1	1	1	1	1	1	1	1	1	1	1	1	1	1	1	1	1	1	1	1	1	1	1
chr17.58119235	2	2	2	-1	1	2	1	2	2	2	2	2	2	2	2	2	1	1	-1	2	1	1	2	2	1	-1	2	2	-1	2	2	2	2	2	1	1	1	1	1	2	2	-1	2	2	2	-1	1	1	2	-1	2	2
chr17.7973450	1	1	1	1	1	1	1	1	1	1	1	1	1	1	1	1	1	1	1	1	1	1	1	1	1	1	1	1	1	1	1	1	1	1	1	1	1	1	1	1	1	1	1	1	1	1	1	1	1	1	1	1
chr17.8274650	0	0	0	0	-1	1	2	2	0	0	1	1	0	-1	1	1	1	2	1	2	1	0	2	0	2	-1	0	0	0	-1	0	0	0	1	0	1	-1	-1	0	1	0	0	-1	0	1	0	0	0	0	0	0	0
chr17.8766780	2	2	2	2	1	2	2	2	2	-1	2	1	2	0	0	0	2	1	0	1	2	1	1	1	-1	1	2	1	0	-1	2	1	0	1	2	1	1	2	2	2	2	1	0	0	1	1	1	1	1	1	1	1
chr18.56457159	2	1	-1	-1	1	1	0	2	1	1	1	1	1	2	1	2	2	2	2	2	2	2	2	2	1	1	1	1	1	2	1	2	2	1	1	0	2	1	-1	1	1	1	2	1	2	2	1	1	2	0	2	2
chr19.11386441	1	1	1	1	1	1	1	1	1	1	0	0	1	1	1	1	1	1	1	1	1	1	1	1	1	1	1	1	1	1	1	1	1	1	1	1	1	1	1	1	1	1	1	1	1	1	1	-1	-1	1	1	-1
chr19.16212250	1	1	1	1	1	1	1	1	1	1	1	1	1	1	1	1	1	1	1	1	1	1	1	1	1	1	1	1	1	1	1	1	1	1	1	1	1	1	1	1	1	1	1	1	1	1	1	1	1	1	1	1
chr19.29860825	1	1	1	1	1	1	1	1	1	1	1	1	1	1	1	1	1	1	1	1	1	1	1	1	1	1	1	1	1	1	1	1	1	1	1	1	1	1	1	1	1	1	1	1	1	1	1	1	1	1	1	1
chr19.32627136	1	1	1	1	1	1	1	1	1	1	1	1	1	1	1	1	1	1	1	1	1	1	1	1	1	-1	1	1	1	1	1	1	1	1	1	1	1	1	1	1	1	1	1	1	1	1	1	1	1	1	1	1
chr19.43501715	1	1	1	1	1	1	1	1	1	1	1	1	1	1	1	1	1	1	1	1	1	1	1	1	1	1	1	1	1	1	1	1	1	1	1	1	1	1	1	1	1	1	1	1	1	1	1	1	1	1	1	1
chr19.47005475	1	1	1	1	1	1	1	1	1	1	1	1	1	1	1	1	1	1	1	1	1	1	1	1	1	1	1	1	1	1	1	1	1	-1	1	1	1	1	1	1	1	1	1	1	1	1	1	1	1	1	1	1
chr19.47351242	1	-1	1	1	1	1	-1	1	1	1	1	1	1	1	1	-1	-1	-1	1	1	-1	-1	-1	-1	1	-1	1	1	-1	1	1	1	-1	-1	-1	1	-1	-1	-1	1	1	1	1	1	1	0	1	1	1	1	1	1
chr19.48028763	1	1	1	1	1	1	1	1	1	1	1	1	1	1	1	1	1	1	1	1	1	1	1	1	1	1	1	1	1	1	1	1	1	1	1	1	1	1	1	1	1	1	1	1	1	1	1	1	1	1	1	1
chr19.51559021	1	1	1	1	1	1	1	1	1	1	1	1	1	1	1	1	1	1	1	1	1	1	1	1	1	1	1	1	1	1	1	1	1	1	1	1	1	1	1	1	1	1	1	1	1	1	1	1	1	1	1	1
chr19.52286551	1	1	1	1	1	1	1	1	1	1	1	1	1	1	1	1	1	1	1	1	1	1	1	1	1	1	1	1	1	1	1	1	1	1	1	1	1	1	1	1	1	1	1	1	1	1	1	1	1	1	1	1
chr19.52717981	1	1	1	1	1	1	1	1	1	1	1	1	1	1	1	1	1	1	1	1	1	1	1	1	1	1	1	1	1	1	1	1	1	1	1	1	1	1	1	1	1	1	1	1	1	1	1	1	1	1	1	1
chr19.53720024	1	1	-1	1	-1	-1	1	-1	1	-1	-1	1	-1	1	2	2	2	1	2	2	-1	2	2	2	-1	2	1	2	1	1	-1	1	1	2	1	2	2	2	-1	2	-1	2	2	2	2	2	2	2	2	2	-1	2
chr19.54078341	1	1	1	1	1	1	1	1	1	1	1	1	1	1	1	1	1	1	1	1	1	1	1	1	1	1	1	1	1	1	1	1	1	1	1	1	1	1	1	1	1	1	1	1	1	1	1	1	1	1	1	1
chr19.56571591	1	1	1	1	1	1	1	1	1	1	1	1	1	1	1	1	1	1	1	1	1	1	1	1	1	1	1	1	1	1	1	1	1	1	1	1	1	1	1	1	1	1	1	1	1	1	1	1	1	1	1	1
chr19.8253677	-1	1	1	0	1	2	2	1	1	1	0	0	2	2	1	2	2	2	2	2	2	2	2	1	2	2	1	2	0	-1	2	2	2	2	2	0	1	1	1	1	1	1	2	1	1	1	2	1	2	0	2	1
chr19.9125939	1	1	1	1	1	1	1	1	1	1	1	1	1	1	1	1	1	1	1	1	1	1	1	1	1	1	1	1	1	1	1	1	1	1	1	1	1	1	1	1	1	1	1	1	1	1	1	1	1	1	1	1
chr2.12069598	-1	2	2	-1	2	2	-1	2	2	-1	2	2	2	1	2	2	0	0	0	2	2	2	1	1	2	1	2	2	0	2	1	1	1	2	1	-1	2	2	2	0	-1	0	0	1	1	1	0	0	-1	0	-1	1
chr2.18371021	1	1	1	1	1	1	1	1	1	1	1	1	1	1	1	1	1	1	1	1	1	1	1	1	1	1	1	1	1	1	1	1	1	1	1	1	1	1	1	1	1	1	1	1	1	1	1	1	1	1	1	1
chr2.21290922	1	1	1	1	1	1	1	1	1	1	1	1	1	1	1	1	1	1	1	1	1	1	1	1	1	1	1	1	1	1	1	1	1	1	1	1	1	1	1	1	1	1	1	1	1	1	1	1	1	1	1	1
chr2.25419658	1	1	1	1	1	1	1	1	1	1	1	1	1	1	1	1	1	1	1	1	1	1	1	1	1	1	1	1	1	1	1	1	1	1	1	1	1	1	1	1	1	1	1	1	1	1	1	1	1	1	1	1
chr2.29361193	2	1	1	-1	1	2	1	1	1	-1	2	2	-1	-1	2	2	-1	-1	-1	-1	-1	-1	-1	-1	-1	2	-1	2	-1	-1	1	-1	1	-1	-1	1	-1	-1	1	1	-1	-1	-1	1	-1	2	1	-1	-1	1	-1	2
chr2.35935762	1	1	1	1	1	-1	1	0	1	1	1	1	1	1	1	1	1	1	1	1	1	1	1	1	1	1	1	1	1	1	1	1	1	1	1	1	-1	1	1	1	1	1	1	1	1	1	1	-1	1	1	1	1
chr2.37159830	1	1	1	1	1	1	1	1	1	1	1	1	1	1	1	1	1	1	1	1	1	1	1	1	1	1	1	1	1	1	1	1	1	1	1	1	1	1	1	1	1	1	1	1	1	1	1	1	1	1	1	1
chr2.38075266	1	1	-1	1	-1	1	1	1	1	0	-1	-1	-1	-1	-1	-1	-1	-1	-1	-1	-1	-1	-1	-1	-1	-1	-1	1	-1	-1	-1	1	1	0	1	-1	-1	-1	-1	0	-1	-1	1	-1	-1	-1	-1	-1	-1	1	-1	1
chr2.40545346	1	1	1	1	1	1	1	1	1	1	-1	1	1	1	1	1	1	1	1	1	1	1	1	1	1	1	1	1	1	1	1	1	1	1	1	1	2	-1	1	1	1	1	1	1	1	1	1	1	1	1	1	1
chr2.40845134	1	1	1	1	1	1	1	1	1	1	1	1	1	1	1	1	1	1	1	1	1	1	1	1	1	1	1	1	1	1	1	1	1	1	1	1	1	1	1	1	1	1	1	1	1	1	1	1	1	1	1	1
chr2.41025617	1	1	1	1	1	1	1	1	1	1	1	1	1	1	1	1	1	1	1	1	1	1	1	1	1	1	1	1	1	1	1	1	1	1	1	1	1	1	1	1	1	1	1	1	1	1	1	1	1	1	1	1
chr2.41361081	1	1	1	1	1	1	1	1	1	1	1	1	1	1	1	1	1	1	1	1	1	1	1	1	1	1	1	1	1	1	1	1	1	1	1	1	1	1	1	1	1	1	1	1	1	1	1	1	1	1	1	1
chr2.41689923	1	1	1	1	1	1	1	1	1	1	1	1	1	1	1	1	1	1	1	1	1	1	1	1	1	1	1	1	1	1	1	1	1	1	1	1	1	1	1	1	1	1	1	1	1	1	1	1	1	1	1	1
chr2.42027330	0	1	1	0	2	0	1	1	0	1	0	0	1	0	0	0	0	0	0	0	0	0	0	0	0	0	0	0	0	0	0	0	0	1	0	0	0	0	0	0	1	0	1	0	1	1	1	1	1	0	0	0
chr2.42418284	1	1	1	1	1	1	1	1	1	1	1	1	1	1	1	1	1	1	1	1	1	1	1	1	1	1	1	1	1	1	1	1	1	1	1	1	1	1	1	1	1	1	1	1	1	1	1	1	1	1	1	1
chr2.43005937	1	1	1	1	1	1	1	1	1	1	1	1	1	1	1	1	1	1	1	1	1	1	1	1	1	1	1	1	1	1	1	1	1	1	1	1	1	1	1	1	1	1	1	1	1	1	1	1	1	1	1	1
chr2.44399506	1	1	1	1	1	1	1	1	1	1	1	1	1	1	1	1	1	1	1	1	1	1	1	1	1	1	1	1	1	1	1	1	1	1	1	1	1	1	1	1	1	1	1	1	1	1	1	1	1	1	1	1
chr2.45162871	2	-1	2	-1	-1	2	-1	1	-1	-1	2	2	1	2	1	2	1	1	2	2	-1	1	-1	1	-1	-1	2	-1	1	2	-1	2	-1	-1	1	1	2	2	1	-1	-1	1	-1	-1	-1	1	1	-1	-1	-1	1	1
chr2.45373177	1	1	1	1	1	1	1	1	1	1	1	1	1	1	1	1	1	1	1	1	1	1	1	1	1	1	1	1	1	1	1	1	1	1	1	1	1	1	1	1	1	1	1	1	1	1	1	1	1	1	1	1
chr2.45520275	1	1	1	1	1	1	1	1	1	1	1	1	1	1	1	1	1	1	1	1	1	1	1	1	1	1	1	1	1	1	1	1	1	1	1	1	1	1	1	1	1	1	1	1	1	1	1	1	1	1	1	1
chr2.46286621	-1	-1	-1	-1	1	2	2	1	1	1	-1	1	1	1	1	1	1	1	1	1	1	1	1	1	1	1	1	1	1	1	1	1	1	1	1	2	-1	1	1	-1	1	1	1	1	1	1	1	1	1	-1	1	1
chr2.47121261	1	1	1	1	0	1	1	0	0	1	1	0	0	1	1	0	1	0	1	1	1	1	0	1	-1	1	0	1	0	0	1	1	1	1	1	0	0	1	1	0	0	0	0	0	0	0	0	0	0	1	0	0
chr2.47481229	1	1	1	1	1	1	1	1	1	1	1	1	1	1	1	1	1	1	1	1	1	1	1	1	1	1	1	1	1	1	1	1	1	1	1	1	1	1	1	1	1	1	1	1	1	1	1	1	1	1	1	1
chr2.47979604	-1	0	1	-1	1	0	0	1	0	0	0	0	1	1	1	1	1	1	1	1	2	1	1	2	2	1	1	1	1	1	1	1	1	1	1	1	1	2	1	1	1	0	1	1	1	1	1	-1	1	1	-1	-1
chr2.48341126	1	-1	1	1	1	-1	-1	-1	-1	1	1	1	1	1	1	1	1	-1	1	1	-1	-1	1	-1	1	1	1	1	-1	1	1	1	1	1	-1	-1	1	2	-1	-1	1	1	1	1	1	-1	1	-1	1	-1	1	-1
chr2.48708566	0	-1	0	0	-1	-1	-1	0	-1	1	-1	-1	0	-1	-1	-1	0	-1	-1	2	-1	0	-1	-1	1	-1	-1	-1	2	0	1	1	-1	-1	0	1	-1	-1	-1	2	0	0	0	-1	-1	0	-1	0	0	-1	-1	0
chr2.49814148	0	1	-1	-1	-1	1	1	-1	1	-1	0	0	0	0	0	0	-1	1	0	0	1	1	-1	1	1	-1	-1	-1	-1	-1	0	0	0	0	1	-1	1	-1	1	0	0	-1	0	0	0	-1	-1	-1	-1	-1	1	-1
chr2.50187529	1	1	1	1	1	1	1	1	1	1	1	1	1	1	1	1	1	1	1	1	1	1	1	1	1	1	1	1	1	1	1	1	1	1	1	1	1	1	1	1	1	1	1	1	1	1	1	1	1	1	1	1
chr2.5107848	1	1	1	1	1	1	1	1	1	1	1	1	1	1	1	1	1	1	1	1	1	1	1	1	1	1	1	1	1	1	1	1	1	1	1	1	1	1	1	1	1	1	1	1	1	1	1	1	1	1	1	1
chr2.69209797	1	-1	1	-1	1	-1	0	-1	-1	1	1	1	1	1	1	1	1	1	1	1	1	1	1	-1	0	1	-1	1	2	-1	2	2	1	1	2	-1	-1	-1	2	1	-1	1	1	1	-1	0	-1	1	-1	-1	1	1
chr2.72129871	1	1	1	1	1	1	1	1	1	1	1	1	1	1	1	1	1	1	1	1	1	1	1	1	1	1	1	1	1	1	1	1	1	1	1	1	1	1	1	1	1	1	1	1	1	1	1	1	1	1	1	1
chr2.75137825	-1	-1	2	-1	1	1	-1	-1	1	-1	1	-1	2	2	-1	-1	2	-1	-1	-1	2	2	-1	1	1	2	2	2	2	-1	2	2	2	1	2	-1	2	1	2	-1	2	2	-1	-1	1	1	2	2	-1	-1	2	2
chr2.78101862	1	1	1	1	1	1	1	1	1	1	-1	1	0	1	1	-1	1	1	1	1	1	1	1	1	1	1	1	1	1	1	1	1	1	1	1	1	1	1	1	1	1	1	1	1	1	1	1	1	1	1	1	1
chr2.83511764	2	1	-1	-1	-1	1	-1	1	1	2	2	2	-1	2	2	-1	-1	1	2	2	1	-1	2	1	-1	1	-1	-1	1	2	-1	-1	-1	2	1	1	1	1	1	-1	2	-1	-1	2	-1	1	1	1	-1	1	1	1
chr2.84849797	1	1	1	1	1	1	1	1	1	1	1	1	1	1	1	1	1	1	1	1	1	1	1	1	1	1	1	1	1	1	1	1	1	1	1	1	1	1	1	1	1	1	1	1	1	1	1	1	1	1	1	1
chr20.10545815	1	2	1	1	0	2	1	2	0	0	2	2	-1	2	-1	1	1	2	2	1	2	2	2	2	2	2	2	2	1	2	1	1	-1	2	2	1	1	2	2	2	1	2	1	1	0	0	1	1	1	2	1	2
chr20.12547280	1	2	0	2	0	0	0	0	1	1	2	1	2	2	2	2	2	2	0	1	2	2	1	-1	2	2	2	2	-1	2	1	2	1	-1	2	2	2	2	2	2	2	2	2	2	2	2	2	2	2	2	-1	1
chr20.12845738	2	2	1	1	2	0	1	0	2	2	2	0	2	2	2	2	2	2	0	1	1	2	1	1	2	2	0	0	1	1	1	1	1	0	0	0	0	0	0	0	1	1	2	2	1	2	1	1	0	2	2	2
chr20.14215987	1	0	1	1	1	1	-1	1	-1	-1	1	1	1	1	1	1	1	1	0	1	1	1	1	1	1	1	-1	1	1	1	1	1	1	-1	0	-1	-1	-1	1	1	1	1	1	0	-1	0	1	-1	1	1	-1	1
chr20.23836889	1	1	1	1	1	1	1	1	1	1	1	1	1	1	1	1	1	1	1	1	1	1	1	1	1	1	1	1	1	1	1	1	1	1	1	1	1	1	1	1	1	1	1	1	1	1	1	1	1	1	1	1
chr20.24148929	2	2	2	1	0	2	-1	2	1	1	2	2	-1	0	0	0	0	0	0	0	0	0	0	0	0	0	1	1	2	2	1	2	1	2	1	2	2	2	2	1	0	1	1	0	2	0	1	1	1	1	0	1
chr20.24536915	1	1	1	1	1	1	1	1	1	1	1	1	1	1	1	1	1	1	1	1	1	1	1	1	1	1	1	1	1	1	1	1	1	1	1	1	1	1	1	1	1	1	1	1	1	1	1	1	1	1	1	1
chr20.25327596	1	1	1	1	1	1	1	1	1	1	1	1	1	1	1	1	1	1	1	1	1	1	1	1	1	1	1	1	1	1	1	1	1	1	1	1	1	1	1	1	1	1	1	1	1	1	1	1	1	1	1	1
chr20.25494314	1	1	1	1	1	1	1	1	1	1	-1	1	1	1	-1	1	-1	-1	-1	-1	-1	1	1	1	1	1	1	1	1	1	1	1	1	-1	1	1	1	1	1	1	1	1	1	1	1	1	1	1	1	1	1	1
chr20.26243142	0	0	0	1	1	1	1	0	1	1	0	1	1	1	1	1	1	1	1	1	-1	1	1	1	1	1	1	1	1	1	1	1	1	1	1	1	1	1	-1	1	1	-1	-1	1	1	1	1	-1	1	1	1	1
chr20.27471849	1	1	1	1	1	1	1	1	1	1	1	1	1	1	1	1	1	1	1	1	1	1	1	1	1	1	1	1	1	1	1	1	1	1	1	1	1	1	1	1	1	1	1	1	1	1	1	1	1	1	1	1
chr20.27770752	2	2	2	2	2	2	2	2	2	2	2	2	2	1	2	1	0	-1	1	0	2	2	0	1	2	1	2	2	2	2	2	1	2	2	2	1	2	1	2	1	1	2	1	2	2	1	1	-1	1	1	1	0
chr20.28678195	0	1	0	1	1	1	2	0	1	0	0	0	0	2	2	2	2	2	2	2	2	2	2	2	2	2	0	0	1	0	1	1	0	0	0	1	0	1	0	2	2	2	2	2	1	2	2	2	2	2	2	2
chr20.28862227	1	1	1	1	1	1	1	1	1	1	1	1	1	1	1	1	1	1	1	1	1	1	1	1	1	1	1	1	1	1	1	1	1	1	1	1	1	1	1	1	1	1	1	1	1	1	1	1	1	1	1	1
chr20.29647882	0	0	0	1	0	0	1	0	1	0	0	0	0	1	1	1	2	0	1	1	1	1	1	1	1	1	2	2	2	2	2	2	2	2	2	2	2	2	2	0	1	1	0	0	1	0	0	0	0	0	1	0
chr20.30108876	1	1	1	1	1	1	1	1	1	1	1	1	1	1	1	1	1	1	1	1	1	1	1	1	1	1	1	1	1	1	1	1	1	1	1	1	1	1	1	1	1	1	1	1	1	1	1	1	1	1	1	1
chr20.30256896	1	1	1	1	1	1	1	1	1	1	1	1	1	1	1	1	1	1	1	1	1	1	1	1	1	1	1	1	1	1	1	1	1	1	1	1	1	1	1	1	1	1	1	1	1	1	1	1	1	1	1	1
chr20.30638336	1	-1	-1	0	1	-1	1	1	-1	-1	1	-1	1	-1	1	-1	-1	-1	-1	-1	-1	1	-1	1	1	-1	-1	-1	-1	-1	-1	-1	-1	0	-1	-1	0	-1	0	-1	-1	-1	-1	-1	-1	-1	-1	-1	-1	-1	-1	-1
chr20.30894878	1	0	-1	1	1	-1	1	1	-1	1	1	1	1	1	-1	-1	-1	-1	1	1	-1	1	1	-1	-1	1	1	1	1	-1	1	1	1	-1	-1	-1	-1	-1	-1	1	1	-1	-1	1	-1	0	-1	1	1	1	-1	1
chr20.31079673	-1	1	0	-1	0	1	1	-1	-1	0	-1	0	0	-1	0	0	-1	-1	-1	-1	1	1	0	1	1	-1	0	0	-1	0	0	0	0	0	-1	-1	-1	-1	-1	0	0	-1	-1	0	0	1	-1	1	0	-1	1	1
chr20.31422288	1	1	1	1	1	1	1	1	1	1	1	1	1	1	1	1	1	1	1	1	1	1	1	1	1	1	1	1	1	1	1	1	1	1	1	1	1	1	1	1	1	1	1	1	1	1	1	1	1	1	1	1
chr20.31796791	1	1	1	1	1	1	1	1	1	1	1	1	1	1	1	1	1	1	1	1	1	1	1	1	1	1	1	1	1	1	1	1	1	1	1	1	1	1	1	1	1	1	1	1	1	1	1	1	1	1	1	1
chr20.32327249	2	-1	-1	2	-1	2	2	2	2	2	2	1	-1	1	1	-1	-1	1	1	-1	-1	-1	-1	1	1	1	2	-1	-1	2	-1	2	1	2	-1	-1	1	-1	-1	2	2	-1	2	2	2	-1	-1	2	2	2	-1	2
chr20.32804535	1	1	1	1	1	1	1	1	1	1	1	1	1	1	1	1	1	1	1	1	1	1	1	1	1	1	1	1	1	1	1	1	1	1	1	1	1	1	1	1	1	1	1	1	1	1	1	1	1	1	1	1
chr20.33148944	1	1	1	1	1	1	1	1	1	1	1	1	1	1	1	1	1	1	1	1	1	1	1	1	1	1	1	1	1	1	1	1	1	1	1	1	1	1	1	1	1	1	1	1	1	1	1	1	1	1	1	1
chr20.33431478	2	1	2	1	1	1	1	2	2	-1	2	2	2	2	0	0	0	2	2	2	2	-1	2	1	1	2	-1	0	1	1	1	1	1	1	1	0	2	1	1	2	2	2	2	1	2	2	2	2	2	2	2	2
chr20.35028044	1	1	1	1	1	1	1	1	1	1	1	1	1	1	1	1	1	1	1	1	1	1	1	1	1	1	1	1	1	1	1	1	1	1	1	1	1	1	1	1	1	1	1	1	1	1	1	1	1	1	1	1
chr20.35764835	1	1	1	1	1	1	1	1	1	1	1	1	1	1	1	1	1	1	1	1	1	1	1	1	1	1	1	1	1	1	1	1	1	1	1	1	1	1	1	1	1	1	1	1	1	1	1	1	1	1	1	1
chr20.36815563	1	1	1	0	1	1	1	1	1	1	1	1	1	1	1	1	1	1	1	1	1	1	1	1	1	1	1	1	1	1	1	1	1	1	1	1	1	1	1	1	1	1	1	1	1	1	1	1	1	1	1	1
chr20.37800933	0	1	0	0	-1	1	1	0	0	0	0	-1	-1	0	0	1	-1	-1	-1	0	-1	0	0	0	0	0	1	0	0	1	0	-1	1	1	0	0	1	-1	-1	1	1	1	1	0	1	1	-1	-1	1	-1	1	1
chr20.39440147	1	1	1	1	1	1	1	1	1	1	1	1	1	1	1	1	1	1	1	1	1	1	1	1	1	1	1	1	1	1	1	1	1	1	1	1	1	1	1	1	1	1	1	1	1	1	1	1	1	1	1	1
chr20.39794823	1	1	1	1	1	1	1	1	1	1	1	1	1	1	1	1	1	1	1	1	1	1	1	1	1	1	1	1	1	1	1	1	1	1	1	1	1	1	1	1	1	1	1	1	1	1	1	1	1	1	1	1
chr20.47670516	1	1	1	1	1	1	1	1	1	1	1	1	1	1	1	1	1	1	1	1	1	1	1	1	1	1	1	1	1	1	1	1	1	1	1	1	1	1	1	1	1	1	1	1	1	1	1	1	1	1	1	1
chr20.48761302	2	0	1	1	1	0	0	0	0	1	1	1	1	2	2	2	2	1	1	1	2	2	0	1	2	2	2	0	2	1	1	0	1	1	1	2	0	1	2	0	1	2	0	2	1	1	1	0	1	0	0	0
chr20.49223697	1	1	1	-1	1	1	-1	-1	1	1	1	1	1	1	1	-1	1	1	1	1	1	1	1	1	1	-1	1	1	1	1	1	1	1	1	1	1	1	1	1	1	1	1	1	1	1	1	1	1	1	1	1	1
chr20.51042306	1	1	1	1	1	1	1	1	1	1	1	1	1	1	1	1	1	1	1	1	1	1	1	1	1	1	1	1	1	1	1	1	1	1	1	1	1	1	1	1	1	1	1	1	1	1	1	1	1	1	1	1
chr21.13891395	-1	1	0	1	0	-1	1	0	-1	1	0	0	0	2	2	1	1	-1	2	2	-1	2	2	-1	2	2	0	-1	-1	1	-1	-1	0	1	-1	1	-1	1	1	2	1	2	-1	2	2	2	1	-1	-1	2	-1	0
chr21.17170502	1	1	1	1	1	1	1	1	1	1	1	1	1	1	1	1	1	1	1	1	1	1	1	1	1	1	1	1	1	1	1	1	1	1	1	1	1	1	1	1	1	1	1	1	1	1	1	1	1	1	1	1
chr21.19960880	1	1	1	1	1	1	1	1	1	1	1	1	1	1	1	1	1	1	1	1	1	1	-1	1	1	1	1	1	1	1	1	1	1	1	1	1	1	1	1	1	1	1	1	1	1	1	1	1	1	1	1	1
chr21.22255833	1	1	1	1	1	1	1	1	1	1	1	1	1	1	1	1	1	1	-1	1	-1	1	1	1	1	1	1	1	1	1	1	1	1	1	1	1	1	1	1	1	1	1	1	1	1	1	1	1	1	1	1	1
chr21.22893024	1	1	1	1	1	1	1	1	-1	1	1	1	1	1	0	0	0	0	0	0	0	0	0	1	-1	-1	0	0	0	0	0	0	0	0	0	0	-1	0	0	0	1	-1	0	1	0	0	0	-1	-1	0	0	1
chr21.24661695	1	1	1	1	1	1	1	1	1	1	1	1	1	1	1	1	1	1	1	1	1	1	1	1	1	1	1	1	1	1	1	1	1	1	1	1	1	1	1	1	1	1	1	1	1	1	1	1	1	1	1	1
chr21.24972107	1	-1	-1	1	2	2	1	1	2	2	1	1	1	1	1	1	1	1	1	1	1	1	1	1	1	1	1	1	1	1	1	1	1	1	1	1	-1	1	1	1	1	1	1	1	1	1	1	1	1	1	1	2
chr21.25343232	1	1	1	1	1	1	1	1	1	1	1	1	1	1	1	1	1	1	1	1	1	1	1	1	1	1	1	1	1	1	1	1	1	1	1	1	1	1	1	1	1	1	1	1	1	1	1	1	1	1	1	1
chr21.25838074	1	-1	1	-1	1	1	-1	1	1	1	1	1	1	-1	-1	-1	-1	-1	0	0	0	0	0	0	0	0	1	1	1	1	1	1	1	1	0	1	1	1	1	-1	-1	-1	-1	-1	1	1	1	1	1	1	1	0
chr21.26882887	1	1	1	1	1	1	1	1	1	1	1	1	1	1	1	1	1	1	1	1	1	1	1	1	1	1	1	1	1	1	1	1	1	1	1	1	1	1	1	1	1	1	1	1	1	1	1	1	1	1	1	1
chr21.27293335	0	0	0	0	1	-1	0	0	1	1	0	0	0	0	0	0	0	0	1	1	1	1	1	1	0	0	0	0	1	0	0	0	1	1	1	0	0	0	0	1	1	1	1	-1	1	1	-1	1	1	1	1	0
chr21.27755957	2	2	2	2	2	2	2	2	1	1	2	2	2	2	2	2	2	2	2	2	2	2	2	2	2	2	2	1	1	1	2	1	2	0	2	1	2	1	1	2	1	2	2	2	2	2	2	2	2	2	2	0
chr21.28540183	-1	1	1	1	1	1	1	1	1	1	2	-1	2	1	1	1	1	1	1	1	1	1	1	1	1	1	1	1	1	1	1	1	1	1	1	1	1	1	1	1	1	1	1	2	1	1	1	1	1	1	1	1
chr21.29474884	1	1	1	-1	1	1	-1	1	1	1	-1	1	-1	1	1	1	1	1	-1	-1	1	-1	-1	1	1	1	1	-1	1	1	1	1	1	1	1	-1	-1	1	1	1	1	1	1	1	-1	-1	-1	1	1	-1	1	1
chr21.29803582	0	1	1	1	1	1	1	1	1	1	1	1	-1	1	1	1	1	1	1	1	1	1	1	-1	1	1	1	1	1	1	1	1	1	1	1	1	1	1	1	1	1	1	1	1	1	1	1	1	1	1	1	1
chr21.30050475	1	1	1	-1	1	1	1	-1	1	1	1	1	-1	1	1	1	1	-1	-1	1	1	1	-1	-1	1	1	1	1	-1	1	1	1	-1	-1	1	2	1	-1	1	-1	1	1	1	0	1	1	1	1	-1	1	-1	1
chr21.31920065	1	1	1	1	1	1	1	1	1	1	1	1	1	1	1	1	1	1	1	1	1	1	1	1	1	1	1	1	1	1	1	1	1	1	1	1	1	1	1	1	1	1	1	1	1	1	1	1	1	1	1	1
chr21.33198269	1	1	1	1	1	1	1	1	1	1	1	1	1	1	1	1	1	1	1	1	1	1	1	1	1	1	1	1	1	1	1	1	1	1	1	1	1	1	1	1	1	1	1	1	1	1	1	1	1	1	1	1
chr21.33443939	2	2	2	1	2	2	1	2	2	2	2	2	2	1	2	1	1	1	2	2	2	2	2	2	1	1	2	1	1	2	1	1	2	-1	2	1	2	2	1	2	1	2	2	2	2	2	2	2	2	2	2	2
chr21.33954466	2	2	2	2	2	2	2	1	1	1	2	2	2	2	-1	2	2	2	2	2	2	2	-1	-1	2	2	1	1	1	-1	1	-1	1	-1	1	-1	1	2	2	1	-1	2	2	2	2	2	2	2	-1	2	2	2
chr21.34340402	1	1	1	1	1	1	1	1	1	1	1	1	1	1	1	1	1	1	1	1	1	1	1	1	1	1	1	1	1	1	1	1	1	1	1	1	1	1	1	1	1	1	1	1	1	1	1	1	1	1	1	1
chr21.34817386	0	0	0	0	0	1	0	0	0	1	0	0	0	1	0	0	0	1	1	1	0	1	1	0	0	1	0	0	0	1	0	0	0	1	0	1	1	1	0	1	1	1	1	1	1	1	1	1	1	1	1	1
chr21.35052584	1	1	1	1	1	1	1	1	1	1	1	1	1	1	1	1	1	1	1	1	1	1	1	1	1	1	1	1	1	1	1	1	1	1	1	1	1	1	1	1	1	1	1	1	1	1	1	1	1	1	1	1
chr21.36046974	1	-1	1	1	1	-1	-1	1	1	-1	1	1	1	-1	0	-1	0	-1	0	0	0	-1	0	1	0	0	-1	0	0	0	-1	0	-1	-1	-1	0	0	-1	0	1	-1	1	1	1	1	-1	1	1	1	-1	1	1
chr21.37018508	1	1	1	1	1	1	1	1	1	1	1	1	1	1	1	1	1	1	1	1	1	1	1	1	1	1	1	1	1	1	1	1	1	1	1	1	1	1	1	1	1	1	1	1	1	1	1	1	1	1	1	1
chr21.37388774	2	2	2	2	2	2	1	2	2	2	2	2	2	1	2	1	2	1	2	2	1	2	2	2	0	0	1	2	2	2	1	1	2	2	1	2	2	2	2	2	2	2	2	2	2	2	2	2	2	2	2	2
chr21.38220862	1	1	1	-1	1	1	1	-1	1	1	1	1	1	1	1	1	1	1	1	1	1	1	1	1	-1	-1	1	1	1	1	1	1	1	-1	1	1	1	-1	-1	1	-1	1	1	1	1	1	1	1	1	1	1	1
chr21.39031072	1	1	1	1	1	1	1	1	1	1	1	1	1	1	1	1	1	1	1	1	1	1	1	1	1	1	1	1	1	1	1	1	1	1	1	1	1	1	-1	1	1	1	1	1	1	1	1	1	1	1	1	1
chr21.43458741	1	1	1	1	1	1	1	1	1	1	1	1	1	1	1	1	1	1	1	1	1	1	1	1	1	1	1	1	1	1	1	1	1	1	1	1	1	1	1	1	1	1	1	1	1	1	1	1	1	1	1	1
chr21.48743985	2	1	1	1	1	1	1	1	1	-1	1	-1	1	-1	-1	-1	1	1	-1	-1	1	1	1	1	1	1	1	1	1	1	-1	-1	1	-1	1	1	1	1	1	-1	-1	1	-1	-1	1	1	1	1	1	1	1	1
chr21.50795388	1	1	1	1	1	1	1	1	1	1	1	1	1	1	1	1	1	1	1	1	1	1	1	1	1	1	1	1	1	1	1	1	1	1	1	1	1	1	1	1	1	1	1	1	1	1	1	1	1	1	1	1
chr21.8385876	1	1	1	1	0	1	2	1	1	1	1	1	1	1	2	1	2	2	2	2	2	2	2	1	2	2	1	1	0	0	1	2	0	2	2	1	0	2	2	2	2	2	2	2	2	2	2	2	2	2	2	2
chr22.10294535	1	1	-1	1	1	1	-1	1	1	1	1	1	1	1	-1	1	1	1	-1	1	-1	1	1	-1	1	1	1	1	1	1	1	1	1	1	1	1	1	-1	-1	1	1	1	1	1	-1	-1	-1	1	1	1	1	1
chr22.19130727	1	1	1	1	1	-1	1	1	1	1	1	-1	1	1	1	1	1	1	1	-1	-1	1	1	1	1	1	1	1	-1	1	1	1	1	1	1	1	1	-1	2	1	1	1	1	1	1	-1	1	-1	1	-1	1	-1
chr22.20266279	1	1	1	1	1	1	1	1	1	1	1	1	1	1	1	1	1	1	1	1	1	1	1	1	1	1	1	1	1	1	1	1	1	1	1	1	1	1	1	1	1	1	1	1	1	1	1	1	1	1	1	1
chr22.23752002	0	-1	-1	1	-1	1	1	1	1	0	-1	-1	-1	-1	0	0	-1	1	0	0	1	-1	0	-1	1	-1	-1	-1	-1	0	-1	-1	0	0	1	1	-1	1	1	0	0	-1	0	0	0	-1	-1	1	0	1	-1	-1
chr22.25446203	1	1	1	1	1	1	1	1	1	1	1	1	1	1	1	1	1	1	1	1	1	1	1	1	1	1	1	1	1	1	1	1	1	1	1	1	1	1	1	1	1	1	1	1	1	1	1	1	1	1	1	1
chr22.25776135	1	1	1	1	1	1	1	1	1	1	1	1	1	1	1	1	1	1	1	1	1	1	1	1	1	1	1	1	1	1	1	1	1	1	1	1	1	1	1	1	1	1	1	1	1	1	1	1	1	1	1	1
chr22.28879696	1	1	1	1	1	1	-1	1	1	1	1	1	1	1	1	1	1	1	1	1	1	1	1	1	1	1	1	1	1	1	1	1	1	1	1	1	1	1	1	-1	1	1	1	1	1	1	1	1	1	1	1	1
chr22.33997146	1	1	1	1	1	1	1	1	1	1	1	1	1	1	1	1	1	1	1	1	1	1	1	1	1	1	1	1	1	1	1	1	1	1	1	1	1	1	1	1	1	1	1	1	1	1	1	1	1	1	1	1
chr22.35491470	2	2	2	2	2	0	1	2	2	2	1	2	1	2	2	2	2	2	2	2	2	2	2	2	2	2	2	1	1	1	1	2	1	2	1	2	2	0	0	0	1	1	1	1	1	0	1	0	0	0	0	1
chr22.46469273	1	1	1	1	1	-1	1	1	-1	1	1	1	1	1	1	1	1	1	1	1	-1	1	1	-1	1	1	1	1	1	1	1	1	1	1	1	1	1	-1	-1	1	1	1	1	1	1	-1	1	1	1	1	-1	1
chr22.51472646	1	1	1	-1	1	1	1	1	1	1	1	1	1	1	1	1	1	1	1	1	-1	-1	1	1	1	1	1	1	1	1	-1	0	1	1	1	1	1	1	1	1	1	1	1	1	1	1	1	-1	1	1	0	1
chr22.52032784	1	1	1	1	1	1	1	1	1	1	1	1	1	1	1	1	1	1	-1	1	1	1	1	1	1	1	1	1	1	1	1	1	1	1	1	1	1	1	1	1	1	1	1	1	1	1	1	1	1	1	1	1
chr22.52846826	1	1	1	-1	1	1	1	1	1	1	1	1	1	1	1	1	1	1	1	1	1	1	1	1	1	1	1	1	1	1	1	1	1	1	1	1	1	1	1	1	1	1	1	1	1	1	1	1	1	1	1	1
chr22.53931540	1	1	1	1	-1	1	1	1	1	-1	-1	-1	1	-1	1	-1	-1	1	-1	-1	1	-1	1	-1	1	-1	-1	-1	1	1	-1	-1	1	-1	1	-1	1	-1	1	-1	1	-1	1	2	1	1	1	1	1	1	1	2
chr22.58354432	-1	1	-1	-1	1	-1	-1	2	-1	1	-1	1	1	-1	1	-1	1	0	1	1	0	0	1	0	-1	0	1	-1	-1	1	0	0	0	1	1	1	2	1	1	0	1	0	0	0	-1	0	-1	1	-1	0	0	-1
chr22.58817394	-1	1	1	1	-1	-1	1	-1	-1	0	1	1	0	0	0	0	0	0	0	0	0	0	0	-1	0	-1	1	1	1	1	1	-1	1	1	1	-1	1	-1	1	1	0	1	1	-1	0	-1	0	-1	-1	1	1	0
chr22.60648686	1	1	1	-1	1	1	1	1	1	1	1	1	-1	1	1	1	1	-1	1	1	1	-1	1	1	1	-1	1	-1	1	1	1	1	1	1	1	1	1	1	1	1	1	1	1	1	1	1	1	1	1	1	1	1
chr22.62288959	-1	-1	1	-1	1	1	-1	1	-1	1	-1	-1	1	1	-1	1	-1	0	-1	-1	1	1	-1	0	-1	-1	-1	-1	-1	1	-1	1	1	-1	-1	0	-1	1	0	-1	-1	-1	1	-1	1	-1	-1	0	-1	-1	0	1
chr22.62762057	1	0	0	0	-1	-1	1	0	1	1	1	1	1	1	1	1	-1	-1	1	1	1	1	1	1	1	1	1	-1	1	1	1	1	1	1	-1	0	1	-1	-1	1	1	-1	1	1	1	1	1	-1	1	1	0	1
chr22.9748088	1	1	1	-1	1	-1	-1	1	-1	1	-1	1	-1	1	1	1	1	1	-1	-1	1	1	1	1	1	1	-1	-1	1	-1	1	1	1	-1	1	2	1	-1	1	1	-1	1	1	1	1	-1	1	-1	1	1	1	-1
chr23.11886462	1	1	1	1	1	1	1	1	1	1	1	1	1	1	1	1	1	1	1	1	1	1	1	1	1	1	1	1	1	1	1	1	1	1	1	1	1	1	1	1	1	1	1	1	1	1	1	1	1	1	1	1
chr23.15879309	1	1	1	1	1	1	1	1	1	1	1	1	1	1	1	1	1	1	1	1	1	1	1	1	1	1	1	1	1	1	1	1	1	1	1	1	1	1	1	1	1	1	1	1	1	1	1	1	1	1	1	1
chr23.16928965	-1	1	1	1	1	1	1	1	1	-1	1	1	1	-1	-1	0	-1	1	-1	-1	-1	1	0	1	1	-1	1	1	1	1	1	1	1	-1	1	1	1	1	1	-1	1	1	-1	1	-1	1	1	1	1	1	1	1
chr23.20847449	1	1	1	1	1	1	1	1	1	1	1	1	1	1	1	1	1	1	1	1	1	1	1	1	1	1	1	1	1	1	1	1	1	1	1	1	1	1	1	1	1	1	1	1	1	1	1	1	1	1	1	1
chr23.22335884	1	0	1	1	1	0	1	1	2	1	0	1	1	-1	0	0	0	0	0	1	0	0	1	0	0	1	2	1	0	0	1	2	2	0	1	1	2	2	0	0	2	0	0	0	2	1	0	0	0	1	0	0
chr23.22675856	-1	-1	-1	-1	-1	-1	-1	-1	-1	1	-1	-1	-1	-1	-1	-1	-1	-1	-1	-1	-1	-1	1	-1	-1	-1	1	1	-1	-1	-1	-1	-1	1	-1	1	1	-1	1	1	-1	-1	1	-1	-1	-1	1	2	1	1	-1	1
chr23.29455109	1	1	1	1	1	1	1	1	1	1	1	1	1	1	1	1	1	1	1	1	1	1	1	1	1	1	1	1	1	1	1	1	1	1	1	1	1	1	1	1	1	1	1	1	1	1	1	1	1	1	1	1
chr23.35052007	1	1	1	1	1	1	1	1	1	1	1	1	1	1	1	1	1	1	1	1	1	1	1	1	1	1	1	1	1	1	1	1	1	1	1	1	1	1	1	1	1	1	1	1	1	1	1	1	1	1	1	1
chr23.35509534	1	1	1	1	1	1	1	1	1	1	1	1	1	1	1	1	1	1	1	1	1	1	1	1	1	1	1	1	1	1	1	1	1	1	1	1	1	1	1	1	1	1	1	1	1	1	1	1	1	1	1	1
chr23.36004142	1	1	1	1	1	1	1	1	1	1	1	1	1	1	1	1	1	1	1	1	1	1	1	1	1	1	1	1	1	1	1	1	1	1	1	1	1	1	1	1	1	1	1	1	1	1	1	1	1	1	1	1
chr23.38452617	1	0	0	0	0	1	1	1	0	1	0	2	1	1	1	1	1	1	0	1	2	0	1	1	-1	1	2	0	2	1	0	2	0	-1	0	1	1	0	2	2	0	0	1	1	0	0	1	2	1	0	1	0
chr23.38865177	1	0	0	0	0	1	1	1	0	1	0	2	1	1	0	1	2	2	2	1	1	-1	2	2	2	1	2	2	2	2	2	2	1	2	2	2	2	1	1	2	2	2	2	2	1	2	2	2	2	2	2	2
chr23.41401561	1	1	1	1	1	1	1	1	1	1	1	1	1	1	1	1	1	1	1	1	1	1	1	1	1	1	1	1	1	1	1	1	1	1	1	1	1	1	1	1	1	1	1	1	1	1	1	1	1	1	1	1
chr23.44820661	-1	-1	1	-1	-1	0	-1	2	-1	0	0	-1	-1	1	-1	1	0	-1	2	-1	-1	2	0	-1	-1	-1	-1	0	2	2	-1	0	-1	-1	0	-1	0	2	0	0	-1	0	0	0	-1	1	0	0	2	0	0	-1
chr23.45557437	-1	1	1	1	1	0	-1	1	0	0	0	1	-1	-1	1	1	1	-1	0	1	-1	-1	-1	1	0	1	-1	0	0	0	0	1	-1	0	-1	0	-1	-1	-1	0	1	0	0	0	0	-1	0	0	1	-1	0	-1
chr23.47334186	-1	1	-1	-1	-1	-1	-1	-1	-1	-1	0	-1	-1	1	1	1	1	1	1	1	1	1	1	1	-1	1	-1	1	-1	1	-1	1	1	-1	1	1	1	-1	1	-1	1	1	-1	1	1	-1	-1	-1	1	1	-1	1
chr23.49170243	0	1	-1	1	-1	1	1	-1	-1	-1	1	-1	-1	-1	-1	-1	-1	-1	0	0	-1	0	-1	-1	-1	-1	-1	0	-1	-1	-1	0	-1	-1	-1	1	-1	-1	0	-1	-1	-1	-1	-1	-1	0	-1	-1	-1	-1	-1	-1
chr23.50380415	1	1	1	1	1	1	1	1	1	1	1	1	1	1	1	1	1	1	1	1	1	1	1	1	1	1	1	1	1	1	1	1	1	1	1	1	1	1	1	1	1	1	1	1	1	1	1	-1	1	1	1	1
chr24.13280590	1	1	1	-1	-1	1	1	1	1	1	1	-1	1	1	1	1	1	1	1	1	1	1	1	1	1	1	1	1	1	1	1	1	1	1	1	1	1	-1	1	1	1	1	1	1	1	1	1	1	1	1	-1	1
chr24.26593249	1	-1	-1	1	-1	1	-1	1	-1	1	1	1	-1	1	1	-1	1	1	1	-1	1	1	1	-1	1	1	1	1	1	1	1	1	1	1	1	1	1	1	1	-1	1	1	-1	1	-1	1	1	-1	-1	1	-1	1
chr24.32683215	1	1	1	1	2	-1	2	1	-1	0	2	0	2	1	2	2	2	2	2	2	2	2	2	1	2	2	0	0	1	-1	0	0	-1	0	0	0	0	0	0	1	2	2	0	1	1	2	1	1	2	0	2	2
chr24.39695777	0	-1	-1	-1	-1	1	1	1	1	0	-1	-1	-1	-1	-1	0	1	1	0	0	1	1	0	1	-1	-1	1	-1	-1	-1	-1	-1	0	0	1	-1	1	1	1	0	-1	-1	-1	-1	0	1	-1	-1	-1	-1	1	-1
chr24.43504471	0	1	1	1	-1	1	1	1	1	1	-1	1	1	1	1	1	1	1	1	-1	1	1	1	1	1	1	1	-1	1	1	1	1	1	1	1	1	1	1	1	1	1	1	1	1	1	1	1	1	1	1	1	1
chr24.47481030	1	1	1	1	1	1	1	1	1	1	1	1	1	1	1	1	1	1	1	1	-1	1	1	1	1	1	1	1	1	1	1	1	1	1	1	1	1	1	1	1	1	1	1	1	1	1	1	1	1	1	1	1
chr24.8631857	1	1	1	1	1	1	1	1	1	1	1	1	1	1	1	1	1	1	1	1	1	1	1	1	1	1	1	1	1	1	1	1	1	1	1	1	1	1	1	1	1	1	1	1	1	1	1	1	1	1	1	1
chr24.9274601	1	1	1	1	1	1	1	1	1	1	1	1	1	0	0	0	1	1	-1	0	1	1	1	1	1	0	1	0	0	1	1	1	0	1	1	1	1	1	1	0	1	0	1	1	1	1	1	0	1	0	0	0
chr25.10093886	2	1	2	1	2	1	2	1	2	0	2	2	2	2	2	1	1	2	0	1	1	1	0	2	2	2	2	1	0	1	1	1	1	2	1	1	1	1	2	1	2	2	2	2	1	2	2	2	2	2	2	2
chr25.10412341	2	1	1	1	1	0	1	1	1	0	2	1	2	0	1	1	1	0	2	1	1	1	2	1	2	1	0	1	1	0	0	1	0	0	0	0	0	0	1	1	1	2	1	2	1	1	2	2	0	0	1	1
chr25.11778837	1	1	1	1	1	1	1	1	1	1	1	1	1	1	1	1	1	1	1	1	1	1	1	1	1	1	1	1	1	1	1	1	1	-1	1	1	1	1	1	1	1	1	1	1	1	1	1	1	1	1	1	1
chr25.11919216	0	-1	0	-1	1	1	-1	0	1	-1	0	1	0	1	1	1	1	1	0	1	1	1	0	1	1	1	1	1	1	1	1	-1	1	1	1	1	1	1	1	1	1	1	1	1	1	1	1	1	1	1	1	1
chr25.12407651	1	1	1	1	1	1	1	1	1	1	1	1	1	1	1	1	1	1	1	1	1	1	1	1	1	1	1	1	1	1	1	1	1	1	1	1	1	1	1	1	1	1	1	1	1	1	1	1	1	1	1	1
chr25.13022246	-1	-1	-1	-1	-1	1	-1	-1	1	-1	-1	-1	-1	2	-1	1	1	-1	-1	1	-1	-1	-1	1	2	2	1	1	-1	-1	1	-1	-1	2	0	1	-1	1	1	1	-1	-1	-1	-1	-1	-1	-1	-1	-1	-1	-1	-1
chr25.13476739	2	-1	-1	2	-1	1	1	2	1	2	2	-1	-1	2	-1	1	1	1	1	-1	1	1	1	1	1	-1	-1	-1	1	2	-1	-1	1	2	1	1	1	1	1	2	-1	-1	2	2	1	2	-1	2	2	2	2	-1
chr25.13965203	0	-1	0	1	0	1	0	1	-1	0	0	-1	0	0	0	0	-1	1	0	0	1	1	-1	1	-1	-1	0	-1	1	0	0	0	0	0	1	1	1	1	1	0	0	-1	0	0	0	-1	-1	-1	0	1	1	1
chr25.14621581	1	2	1	2	1	1	1	1	1	2	0	1	1	0	1	1	1	0	2	1	1	1	2	1	1	1	1	1	0	1	1	0	1	2	1	1	0	1	1	1	1	1	1	0	0	0	1	0	0	1	0	1
chr25.14943437	1	1	1	1	1	1	1	1	1	1	-1	1	-1	1	-1	-1	1	1	1	1	1	1	1	1	1	1	-1	1	1	1	1	1	1	1	1	1	1	1	1	-1	1	1	1	1	1	1	1	-1	1	1	1	1
chr25.15201231	1	1	1	1	1	1	1	1	1	1	1	1	1	1	1	1	1	1	1	1	1	1	1	1	1	1	1	1	1	1	1	1	1	1	1	1	1	1	1	1	1	1	1	1	1	1	1	1	1	1	1	1
chr25.15519824	-1	1	1	1	1	1	1	1	1	1	-1	-1	1	1	1	1	1	1	1	1	1	1	1	1	1	1	-1	1	1	1	-1	1	1	-1	1	1	-1	1	-1	-1	1	1	-1	-1	1	1	1	1	1	1	1	1
chr25.16540383	1	1	1	1	1	1	1	1	1	0	1	1	1	1	1	1	1	1	1	1	-1	1	1	1	1	-1	-1	0	0	1	-1	0	1	1	0	1	0	1	-1	0	1	1	-1	1	1	1	1	-1	1	1	1	1
chr25.16926892	1	1	1	1	1	1	1	1	1	1	1	1	1	1	1	1	1	1	1	1	1	1	1	1	1	1	1	1	1	1	1	1	1	1	1	1	1	1	1	1	1	1	1	1	1	1	1	1	1	1	1	1
chr25.17335353	1	1	1	1	1	1	1	1	1	1	1	1	1	1	1	1	1	1	1	1	1	1	1	1	1	1	1	1	1	1	1	1	1	1	1	1	1	1	1	1	1	1	1	1	1	1	1	1	1	1	1	1
chr25.17862311	1	1	1	1	1	1	1	1	1	1	1	1	1	1	1	1	1	1	1	1	1	1	1	1	1	1	1	1	1	1	1	1	1	1	1	1	1	1	1	1	1	1	1	1	1	1	1	1	1	1	1	1
chr25.18463599	1	1	1	1	1	1	1	1	1	1	1	1	1	1	1	1	1	1	1	1	1	1	1	1	1	1	1	1	1	1	1	1	1	1	1	1	1	1	1	1	1	1	1	1	1	1	1	1	1	1	1	1
chr25.18702779	-1	-1	-1	-1	-1	-1	-1	-1	-1	0	-1	0	-1	-1	-1	-1	-1	1	-1	0	1	-1	-1	1	-1	-1	-1	-1	-1	-1	0	-1	-1	-1	1	-1	1	1	1	-1	-1	-1	-1	-1	-1	-1	-1	1	-1	-1	-1	-1
chr25.19619417	1	1	1	1	1	1	1	1	1	1	1	1	1	1	1	1	1	1	1	1	1	1	1	1	1	1	1	1	1	1	1	1	1	1	1	1	1	1	1	1	1	1	1	1	1	1	1	1	1	1	1	1
chr25.26110093	2	2	2	1	2	2	2	2	2	2	2	2	2	1	2	2	1	2	0	2	2	2	0	2	2	1	1	1	2	2	2	2	1	1	2	2	2	2	2	2	2	2	2	2	1	2	2	2	2	2	2	2
chr25.29482659	-1	1	-1	1	1	-1	1	1	-1	-1	1	1	1	1	1	1	1	1	-1	-1	1	-1	-1	1	1	1	-1	-1	-1	-1	-1	1	1	1	1	1	0	1	0	1	1	1	-1	1	1	1	1	-1	1	1	1	1
chr25.29794540	-1	-1	-1	-1	1	1	1	1	1	1	-1	-1	-1	1	1	-1	-1	1	-1	-1	-1	-1	-1	1	1	-1	-1	1	-1	-1	-1	-1	-1	1	1	1	-1	1	1	1	-1	1	0	-1	-1	-1	1	1	-1	1	-1	1
chr25.41431152	1	-1	-1	1	-1	-1	-1	1	-1	-1	-1	-1	-1	1	1	1	1	1	1	1	1	-1	1	1	-1	-1	1	1	1	1	1	1	1	1	1	1	1	1	1	-1	1	-1	1	1	1	-1	1	1	1	1	-1	-1
chr25.46581886	1	1	-1	1	1	1	1	1	1	1	-1	1	1	1	1	1	1	1	-1	-1	1	-1	1	1	1	-1	1	1	1	1	1	1	1	1	1	1	1	1	1	1	1	1	1	1	1	1	1	1	1	1	-1	1
chr25.4783173	1	1	1	1	1	1	-1	1	1	-1	-1	-1	1	1	1	0	0	1	0	1	0	0	0	1	1	-1	0	1	0	0	0	1	1	0	-1	0	0	0	0	0	1	1	1	1	0	1	1	-1	-1	0	-1	1
chr25.48696432	1	1	1	1	1	1	1	1	1	1	1	1	1	1	1	1	1	1	1	1	1	1	1	1	1	1	1	1	1	1	1	1	1	1	1	1	1	1	1	1	1	1	1	1	1	1	1	1	1	1	1	1
chr25.48979781	1	1	1	1	1	1	1	1	1	1	1	1	1	1	1	1	1	1	1	1	1	1	1	1	1	1	1	1	1	1	1	1	1	1	1	1	1	1	1	1	1	1	1	1	1	1	1	1	1	1	1	1
chr25.49302480	1	1	1	1	1	1	1	1	1	1	1	1	1	1	1	1	1	1	1	1	1	1	1	1	1	1	1	1	1	1	1	1	1	1	1	1	1	1	1	1	1	1	1	1	1	1	1	1	1	1	1	1
chr25.49897493	1	1	1	1	0	1	1	1	1	0	1	1	1	0	0	0	0	0	0	0	-1	0	0	1	1	0	0	0	1	0	0	1	0	0	1	-1	-1	0	0	0	0	1	0	1	0	-1	0	0	0	0	-1	0
chr25.51048999	1	1	1	1	1	1	1	1	1	1	1	1	1	1	1	2	1	1	1	-1	1	1	1	1	1	1	1	1	1	1	1	1	-1	1	1	1	0	0	-1	1	1	1	1	1	1	-1	1	1	1	-1	1	1
chr25.51171813	1	1	1	1	1	1	1	1	1	1	1	1	1	1	1	1	1	1	1	1	1	1	1	1	1	1	1	1	1	1	1	1	1	1	1	1	1	1	1	1	1	1	1	1	1	1	1	1	1	1	1	1
chr25.51417499	1	1	1	1	1	1	1	1	1	1	1	1	1	1	1	1	1	1	1	1	1	1	1	-1	1	1	1	1	1	1	1	1	1	1	1	1	1	1	1	1	1	1	1	1	1	1	1	1	1	1	1	1
chr25.6350302	-1	1	-1	1	1	1	-1	1	1	-1	2	-1	-1	-1	-1	-1	-1	-1	2	2	-1	-1	-1	-1	-1	-1	-1	2	1	1	1	-1	-1	-1	1	1	-1	-1	1	-1	-1	-1	-1	-1	-1	-1	-1	2	1	-1	-1	-1
chr25.6950900	1	-1	1	1	-1	-1	-1	-1	-1	-1	1	1	1	-1	1	1	1	-1	1	1	-1	1	1	-1	0	-1	1	-1	-1	-1	-1	1	1	-1	-1	0	-1	-1	-1	-1	-1	1	-1	-1	-1	0	-1	-1	1	-1	-1	1
chr25.7119169	1	-1	-1	-1	-1	-1	-1	-1	-1	-1	-1	1	1	-1	-1	1	-1	1	-1	0	1	-1	0	-1	-1	1	1	1	-1	-1	-1	1	1	1	1	-1	1	0	1	1	1	1	-1	-1	-1	-1	-1	-1	-1	1	-1	1
chr25.7560162	0	1	0	1	0	-1	0	-1	0	1	0	0	0	-1	-1	1	-1	1	1	1	1	-1	1	-1	0	0	0	0	0	-1	0	1	1	0	-1	-1	-1	-1	-1	1	-1	0	0	0	-1	1	0	0	1	0	1	-1
chr25.7876511	1	2	1	1	0	1	0	1	0	2	0	0	1	2	1	0	0	2	0	1	1	1	0	1	0	1	0	0	0	0	0	0	1	0	0	0	0	0	0	1	0	0	0	0	1	0	0	0	0	0	1	0
chr25.8984436	1	0	1	1	2	1	2	1	2	0	2	2	1	2	2	1	1	0	0	1	0	0	0	2	1	2	2	2	2	2	2	1	1	2	2	2	2	1	2	2	2	1	0	0	1	1	1	0	1	0	1	2
chr25.9635247	1	1	1	1	1	1	1	1	1	1	1	1	1	1	1	1	1	1	1	1	1	1	1	1	1	1	1	1	1	1	1	1	1	1	1	1	1	1	1	1	1	1	1	1	1	1	1	1	1	1	1	1
chr26.11093953	-1	1	1	1	1	1	1	1	1	1	1	1	1	1	1	1	1	1	1	1	1	1	1	1	1	1	1	1	1	1	1	1	1	1	1	1	1	1	1	1	1	1	1	1	1	1	1	1	1	1	1	1
chr26.14208552	0	2	0	1	1	1	2	1	1	1	0	1	2	1	1	1	2	0	2	2	2	1	0	1	0	0	0	0	0	0	0	0	1	0	0	0	0	2	1	1	0	0	1	1	0	0	0	0	0	1	0	0
chr26.16833056	1	1	1	1	1	1	1	1	1	1	1	1	1	1	1	1	1	1	1	1	1	1	1	1	1	1	1	1	1	1	1	1	1	1	1	1	1	1	1	1	1	1	1	1	1	1	1	1	1	1	1	1
chr26.18744156	1	1	1	1	1	1	1	1	1	1	1	1	1	1	1	1	1	1	1	1	1	1	1	1	1	1	1	1	1	1	1	1	1	1	1	1	1	1	1	1	1	1	1	1	1	1	1	1	1	1	1	1
chr26.22332342	1	1	1	1	1	1	1	1	1	1	1	1	1	1	1	1	1	1	1	1	1	1	1	1	1	1	1	1	1	1	1	1	1	1	1	1	1	1	1	1	1	1	1	1	1	1	-1	1	1	1	1	1
chr26.22696415	1	0	0	0	0	0	2	2	0	0	1	2	0	0	0	0	0	0	0	0	0	0	0	0	0	0	0	0	0	0	0	0	0	0	0	0	0	0	0	0	0	0	0	0	0	0	0	0	0	0	0	0
chr26.24979400	2	1	2	1	-1	2	2	2	2	-1	-1	2	1	-1	-1	-1	1	-1	-1	-1	-1	1	-1	0	1	-1	2	-1	2	1	2	2	1	-1	2	1	2	2	1	1	2	2	1	-1	-1	1	2	2	-1	1	1	1
chr26.27165713	1	1	1	1	1	1	1	1	1	1	1	1	1	1	1	1	1	1	1	1	1	1	1	1	1	1	1	1	1	1	1	1	1	1	1	1	1	1	1	1	1	1	1	1	1	1	1	1	1	1	1	1
chr26.27765736	2	0	2	1	0	2	2	2	2	1	2	2	1	2	2	2	2	2	2	2	2	2	2	2	2	2	2	1	1	1	1	2	2	1	2	0	1	1	1	2	1	2	2	1	1	2	2	2	1	2	2	1
chr26.33029206	0	-1	-1	-1	-1	-1	-1	-1	-1	-1	-1	-1	-1	-1	0	-1	-1	-1	-1	-1	1	-1	-1	1	-1	-1	-1	-1	-1	-1	-1	-1	-1	-1	-1	-1	1	1	1	-1	-1	-1	-1	-1	-1	1	-1	-1	-1	-1	-1	-1
chr26.36334952	-1	-1	-1	-1	1	-1	0	-1	-1	-1	-1	-1	-1	-1	-1	-1	-1	-1	-1	-1	-1	-1	1	0	-1	-1	-1	1	-1	-1	-1	-1	1	-1	0	-1	0	0	-1	-1	0	-1	1	-1	1	-1	-1	-1	-1	-1	-1	1
chr26.37817819	1	1	1	1	1	1	1	1	1	1	1	1	1	1	1	1	1	1	1	1	1	1	1	1	1	1	1	1	1	1	1	1	1	1	1	1	1	1	1	1	1	1	1	1	1	1	1	1	1	1	1	1
chr26.38878274	1	0	1	1	0	0	1	0	1	0	0	1	0	0	0	0	0	0	0	0	0	0	1	0	0	0	1	0	0	0	0	0	0	1	0	1	1	0	0	1	0	0	0	0	0	1	1	0	0	0	0	0
chr26.40587419	0	0	1	0	1	0	0	0	0	0	0	1	2	0	0	-1	0	0	0	0	-1	0	1	-1	0	0	1	1	1	0	1	0	0	2	0	2	1	1	1	2	0	0	1	1	0	1	1	0	0	0	1	1
chr26.5049403	-1	1	1	1	1	1	1	1	1	1	-1	1	1	1	1	1	1	1	-1	1	1	1	1	1	1	1	1	1	1	1	1	1	1	1	1	1	1	1	1	1	1	1	1	1	1	1	1	1	1	1	1	1
chr26.6499317	1	1	1	1	1	1	1	1	1	1	1	1	1	1	1	1	1	1	1	1	1	1	1	1	1	1	1	1	1	1	1	1	1	1	1	1	1	1	1	1	1	1	1	1	1	1	1	1	1	1	1	1
chr26.7127560	1	1	1	1	1	1	1	1	1	1	1	1	1	1	1	1	1	1	1	1	1	1	1	1	1	1	1	1	1	1	1	1	1	1	1	1	1	1	1	1	1	1	1	1	1	1	1	1	1	1	1	1
chr26.9090853	-1	-1	0	1	1	1	2	1	0	1	0	1	2	1	1	0	0	1	0	0	0	0	2	2	2	1	1	1	0	0	0	0	0	1	0	0	0	1	2	1	1	1	-1	1	0	0	2	0	1	0	1	1
chr27.11613336	1	1	1	1	1	1	1	1	1	1	1	1	1	1	1	1	1	1	1	1	1	1	1	1	1	1	1	1	1	1	1	1	1	1	1	1	1	1	1	1	1	1	1	1	1	1	1	1	1	1	1	1
chr27.12242969	1	1	1	1	1	1	1	1	1	1	1	1	1	1	1	1	1	1	1	1	1	1	1	1	1	1	1	1	1	1	1	1	1	1	1	1	1	1	1	1	1	1	1	1	1	1	1	1	1	1	1	1
chr27.12899930	-1	0	1	0	-1	1	0	1	1	-1	0	1	-1	1	-1	1	1	1	0	1	1	0	1	0	-1	0	0	0	0	-1	0	-1	0	0	-1	0	1	-1	0	1	1	1	0	-1	0	1	1	1	0	1	1	1
chr27.13726896	-1	1	-1	1	1	1	1	1	-1	1	1	1	1	-1	-1	0	-1	0	-1	-1	1	-1	-1	1	1	1	0	0	0	0	0	0	0	0	0	0	0	0	0	0	0	0	0	0	0	0	0	0	0	0	0	0
chr27.14141176	1	1	1	1	1	1	1	1	1	1	1	1	1	1	1	1	1	1	1	1	1	1	1	1	1	1	1	1	1	1	1	1	1	1	1	1	1	1	1	1	1	1	1	1	1	1	1	1	1	1	1	1
chr27.14549877	1	1	1	1	1	1	1	1	1	1	1	1	1	1	1	1	1	1	1	1	1	1	1	1	1	1	1	1	1	1	1	1	1	1	1	1	1	1	1	1	1	1	1	1	1	1	1	1	1	1	1	1
chr27.15340635	2	2	2	2	2	-1	2	2	2	2	2	2	2	1	1	2	2	1	2	2	2	1	2	2	2	1	2	2	2	2	2	2	2	2	2	-1	2	2	2	2	2	2	2	2	2	1	2	2	2	2	2	2
chr27.16153979	2	2	2	1	2	2	1	2	2	1	2	2	1	2	2	2	2	2	2	2	2	2	2	2	2	2	2	2	2	2	2	2	2	2	-1	-1	2	2	2	2	2	2	2	2	2	2	2	2	2	2	2	2
chr27.16421448	1	1	1	1	1	1	1	1	1	1	1	1	1	1	1	1	1	1	1	1	1	1	1	1	1	1	1	1	1	1	1	1	1	1	1	1	1	1	1	1	1	1	1	1	1	1	1	1	1	1	1	1
chr27.16716048	1	1	1	1	1	1	1	1	1	1	1	1	1	1	1	1	1	1	1	1	1	1	1	1	1	1	1	1	1	1	1	1	1	1	1	1	1	1	1	1	1	1	1	1	1	1	1	1	1	1	1	1
chr27.17233678	-1	1	1	-1	1	1	-1	-1	1	-1	-1	-1	-1	1	-1	-1	1	-1	-1	0	-1	-1	1	1	1	-1	-1	-1	-1	1	1	1	-1	-1	1	1	1	-1	-1	-1	-1	-1	1	-1	-1	-1	-1	-1	1	-1	1	-1
chr27.17379568	1	1	-1	1	1	1	1	1	1	1	1	-1	1	2	2	-1	-1	2	2	2	-1	-1	2	2	2	2	1	-1	1	-1	1	1	1	-1	-1	1	1	-1	-1	2	2	1	1	1	1	1	1	-1	-1	1	1	2
chr27.17724645	1	1	1	1	1	1	1	1	1	1	1	1	1	1	1	1	1	1	1	1	1	1	1	1	1	1	1	1	1	1	1	1	1	1	1	1	1	1	1	1	1	1	1	1	1	1	1	1	1	1	1	1
chr27.17996412	1	1	1	1	1	1	1	1	1	1	1	1	1	1	1	1	1	1	1	1	1	1	1	1	1	1	1	1	1	1	1	1	1	1	1	1	1	1	1	1	1	1	1	1	1	1	1	1	1	1	1	1
chr27.18210821	1	1	1	1	1	1	1	-1	1	-1	1	0	1	1	1	0	0	0	0	0	0	0	0	0	0	1	0	0	0	0	-1	0	0	1	0	-1	0	0	0	-1	-1	-1	0	0	0	-1	-1	0	-1	0	0	0
chr27.18471848	1	1	1	1	1	1	1	1	1	1	1	1	1	1	1	1	1	1	1	1	1	1	1	1	1	1	1	1	1	1	1	1	1	1	1	1	1	1	1	1	1	1	1	1	1	1	1	1	1	1	1	1
chr27.18821221	1	1	1	1	1	1	1	1	1	1	1	1	1	1	1	1	1	1	1	1	1	1	1	1	1	1	1	1	1	1	1	1	1	1	1	1	1	1	1	1	1	1	1	1	1	1	1	1	1	1	1	1
chr27.19967268	1	1	1	1	1	1	1	1	1	1	1	1	1	1	1	1	1	1	1	1	1	1	1	1	1	1	1	1	1	1	1	1	1	1	1	1	1	1	1	1	1	1	1	1	1	1	1	1	1	1	1	1
chr27.20473955	1	-1	1	-1	1	-1	2	1	1	2	1	1	1	2	2	1	1	-1	2	-1	1	2	2	1	1	2	1	2	2	2	2	2	2	2	2	-1	2	1	1	2	2	2	-1	-1	2	2	1	2	1	2	2	2
chr27.21559444	1	1	1	1	1	1	1	1	1	1	1	1	1	0	0	0	0	0	0	0	0	0	-1	1	0	0	0	0	0	0	0	0	0	0	0	0	0	0	0	0	0	0	0	0	1	0	0	0	0	0	0	0
chr27.21763608	1	1	1	1	1	1	1	1	1	1	1	1	1	1	1	1	1	1	1	1	1	1	1	1	1	1	1	1	1	1	1	1	1	1	1	1	1	-1	1	1	1	1	1	1	1	1	1	1	1	1	1	1
chr27.23415330	-1	1	1	1	1	1	1	1	1	1	1	1	1	1	1	1	2	1	1	1	-1	1	1	1	1	1	1	1	1	1	1	2	1	1	-1	1	1	2	2	1	1	1	-1	1	1	1	1	1	1	1	1	1
chr27.23788010	1	1	1	1	1	1	1	1	1	1	1	1	1	1	1	1	1	1	1	1	1	1	1	1	1	1	1	1	1	1	1	1	1	1	1	1	1	1	1	1	1	1	1	1	1	1	1	1	1	1	1	1
chr27.24047542	1	1	1	1	1	1	1	1	1	1	-1	1	1	1	1	1	1	1	1	1	1	1	1	1	1	1	-1	1	1	1	1	1	1	1	1	1	1	1	1	1	1	1	1	1	1	1	1	1	1	1	1	1
chr27.24679136	0	0	0	0	0	0	0	0	0	2	0	0	1	2	1	1	1	1	2	1	2	2	2	2	2	1	1	1	1	0	1	0	1	1	0	0	2	1	0	1	1	2	1	1	1	2	1	2	2	2	1	1
chr27.25046476	1	1	1	1	1	1	1	1	1	1	1	1	1	1	1	1	1	1	1	1	1	1	1	1	1	1	1	1	1	1	1	1	1	1	1	1	1	1	1	1	1	1	1	1	1	1	1	1	1	1	1	1
chr27.25935980	1	-1	-1	1	-1	-1	1	-1	0	-1	2	-1	-1	-1	-1	1	-1	0	1	-1	0	0	-1	0	-1	-1	1	-1	-1	-1	-1	1	-1	-1	-1	0	0	0	-1	-1	-1	-1	1	-1	-1	-1	-1	0	-1	-1	-1	-1
chr27.40719490	-1	1	-1	-1	-1	1	1	-1	-1	1	-1	-1	-1	-1	-1	-1	1	-1	-1	-1	-1	-1	2	-1	1	-1	-1	1	1	1	-1	1	-1	-1	1	1	1	1	-1	-1	-1	1	-1	-1	1	1	-1	1	1	1	1	1
chr27.42699806	1	1	1	1	1	1	1	1	1	1	1	1	1	1	1	1	1	1	1	1	1	1	1	1	1	1	1	1	1	1	1	1	1	1	1	1	1	1	1	1	1	1	1	1	1	1	1	1	1	1	1	1
chr27.47393446	-1	1	-1	-1	-1	1	1	1	1	1	1	1	1	1	1	1	1	1	1	1	-1	1	1	1	1	1	-1	1	1	1	1	1	-1	-1	1	1	1	1	1	1	1	1	-1	1	1	1	1	-1	1	1	1	1
chr28.14030826	-1	-1	2	2	2	-1	1	2	2	2	-1	2	-1	2	-1	-1	-1	-1	2	-1	1	-1	-1	2	1	-1	1	1	1	2	1	-1	-1	-1	2	2	1	-1	2	-1	-1	1	-1	2	2	-1	2	2	2	-1	2	2
chr28.20178572	1	1	2	1	1	1	1	2	1	1	1	0	1	0	0	1	0	0	0	0	2	0	1	0	0	0	2	0	0	0	0	0	0	0	1	0	1	1	0	0	1	0	0	0	0	0	0	0	0	1	0	1
chr28.21130475	1	1	1	1	1	1	1	1	1	1	1	1	1	1	1	1	1	1	1	1	1	1	1	1	1	1	1	1	1	1	1	1	1	1	1	1	1	1	1	1	1	1	1	1	1	1	1	1	1	1	1	1
chr28.21727582	1	1	1	1	1	1	1	1	1	1	1	1	1	1	1	1	1	1	1	1	1	1	1	1	1	1	1	1	1	1	1	1	1	1	1	1	1	1	1	1	1	1	1	1	1	1	1	1	1	1	1	1
chr28.29865903	0	1	1	1	1	0	0	1	1	0	1	0	0	1	0	0	1	0	0	0	0	0	1	0	0	0	1	0	0	1	1	1	1	1	1	0	-1	0	1	1	0	1	1	1	1	1	-1	0	1	1	0	1
chr28.30472518	0	0	0	0	0	0	0	0	0	0	0	0	0	0	0	0	0	0	0	0	2	1	0	0	0	0	2	0	0	2	1	0	1	1	2	1	0	0	1	1	1	2	1	1	2	1	1	1	0	1	0	2
chr28.33047648	1	1	1	1	1	1	1	1	1	1	1	1	1	1	1	1	1	1	1	1	1	1	1	1	1	1	1	1	1	1	1	1	1	1	1	1	1	1	1	1	1	1	1	1	1	1	1	1	1	1	1	1
chr28.33635414	1	1	1	1	1	1	1	1	1	1	1	1	1	1	1	1	1	1	1	1	1	1	1	1	1	1	1	1	1	1	1	1	1	1	1	1	1	1	1	1	1	1	1	1	1	1	1	1	1	1	1	1
chr28.3408209	1	1	1	1	1	1	1	1	1	1	1	1	1	1	1	1	1	1	1	1	1	1	1	1	1	1	1	1	1	1	1	1	1	1	1	1	1	1	1	1	1	1	1	1	1	1	1	1	1	1	1	1
chr28.38714121	2	1	1	2	1	1	2	2	2	2	1	2	2	2	1	2	2	2	2	1	1	1	1	2	2	1	2	2	2	2	2	1	1	1	2	2	1	1	2	2	2	2	2	2	2	2	2	2	2	2	2	2
chr28.40559899	1	1	1	1	1	1	1	1	1	1	1	1	1	1	1	1	1	1	1	1	1	1	1	1	1	1	1	1	1	1	1	1	1	1	1	1	1	1	1	1	1	1	1	1	1	1	1	1	1	1	1	1
chr28.6233061	1	1	1	1	1	1	1	1	1	1	1	1	1	1	1	1	1	1	1	1	1	1	1	1	1	1	1	1	1	1	1	1	1	1	1	1	1	1	1	1	1	1	1	1	1	1	1	1	1	1	1	1
chr29.10414948	-1	1	1	1	1	1	1	1	1	1	1	1	1	1	1	1	1	1	1	1	1	1	1	1	1	1	1	1	1	1	1	1	1	1	1	1	1	1	1	1	1	1	1	1	1	1	1	1	1	1	1	1
chr29.10762602	1	1	1	1	1	1	1	1	1	1	1	1	1	1	1	1	1	1	1	1	1	1	1	1	1	1	1	1	1	1	1	1	1	1	1	1	1	1	1	1	1	1	1	1	1	1	1	1	1	1	1	1
chr29.11064517	-1	1	-1	1	-1	-1	1	1	1	-1	1	1	-1	1	1	1	1	1	1	1	1	1	1	1	1	1	0	1	-1	-1	1	-1	1	0	1	-1	1	-1	-1	-1	0	1	1	1	1	1	0	-1	1	-1	1	1
chr29.12905691	-1	-1	-1	0	-1	-1	-1	-1	-1	-1	0	-1	-1	-1	1	1	1	-1	-1	1	1	-1	-1	1	-1	-1	-1	-1	-1	-1	-1	1	1	-1	1	-1	-1	1	1	-1	-1	1	-1	-1	1	-1	0	-1	1	-1	1	1
chr29.13776725	1	1	0	-1	1	1	0	1	1	1	-1	-1	-1	-1	-1	-1	-1	0	0	0	-1	0	0	0	-1	0	1	1	0	1	0	0	0	1	-1	1	0	-1	0	0	0	0	-1	0	0	1	-1	0	-1	1	0	0
chr29.26700162	1	1	1	1	1	1	1	1	1	1	1	1	1	1	1	1	1	1	1	1	1	1	1	1	1	1	1	1	1	1	1	1	1	1	1	1	1	1	1	1	1	1	1	1	1	1	1	1	1	1	1	1
chr29.29106977	0	0	0	1	0	0	1	0	0	-1	0	0	0	1	2	2	0	1	1	1	1	1	2	1	1	1	1	1	0	2	-1	1	0	2	1	1	2	2	0	2	0	0	0	0	0	1	0	0	2	0	0	0
chr29.30292312	1	1	1	1	1	1	1	1	1	-1	1	1	-1	-1	1	1	-1	1	-1	1	1	1	1	-1	-1	1	-1	-1	2	-1	2	2	-1	2	-1	-1	2	1	-1	-1	-1	2	2	2	2	2	2	2	1	-1	2	2
chr29.31221982	-1	1	1	1	1	1	1	1	1	1	1	1	1	1	1	1	1	1	1	1	1	1	1	1	1	1	1	1	1	1	1	1	1	1	1	1	1	1	1	1	1	1	1	1	1	1	1	1	1	1	1	1
chr29.31525419	1	1	1	1	1	1	1	1	1	1	1	1	1	1	1	1	1	1	1	1	1	1	1	1	1	1	1	1	1	1	1	1	1	1	1	1	1	1	1	1	1	1	1	1	1	1	1	1	1	1	1	1
chr29.33884973	-1	-1	-1	-1	-1	1	-1	1	1	1	1	1	1	-1	1	-1	-1	-1	2	1	1	1	1	1	1	2	1	1	-1	1	-1	-1	-1	1	1	1	-1	1	-1	1	-1	1	1	-1	1	1	-1	-1	-1	-1	-1	1
chr29.34329026	1	1	1	1	1	1	1	1	1	1	1	1	1	1	1	1	1	1	1	1	1	1	1	1	1	1	1	1	1	1	1	1	1	1	1	1	1	1	1	1	1	1	1	1	1	1	1	1	1	1	1	1
chr29.34500226	1	1	-1	-1	1	-1	-1	-1	-1	1	1	1	1	1	1	1	1	1	1	1	1	1	1	1	1	1	1	1	1	1	-1	1	1	1	-1	1	1	-1	1	1	1	1	1	1	1	1	1	1	1	1	1	1
chr29.34846004	-1	2	-1	-1	-1	2	-1	-1	-1	-1	1	1	-1	-1	-1	-1	-1	-1	1	-1	-1	-1	-1	-1	-1	-1	-1	-1	-1	-1	-1	-1	-1	-1	-1	-1	-1	-1	2	-1	-1	-1	-1	-1	-1	-1	-1	-1	-1	-1	-1	-1
chr29.35242362	1	1	1	1	1	1	1	1	1	1	1	1	1	1	1	1	1	1	1	1	1	1	1	1	1	1	1	1	1	1	1	1	1	1	1	1	1	1	1	1	1	1	1	1	1	1	1	1	1	1	1	1
chr29.3592511	1	1	1	1	1	1	2	0	2	2	1	1	1	1	1	1	2	1	2	1	2	2	1	1	1	2	1	1	0	2	0	0	0	1	0	1	1	0	0	1	1	0	2	1	0	2	1	0	1	2	0	1
chr29.36042623	1	1	1	1	1	1	1	1	1	1	1	1	1	1	1	1	1	1	1	1	1	1	1	1	1	1	1	1	1	1	1	1	1	1	1	1	1	1	1	1	1	1	1	1	1	1	1	1	1	1	1	1
chr29.36402249	1	1	1	1	1	1	1	1	1	1	1	1	1	1	1	1	1	1	1	1	1	1	1	1	1	1	1	1	1	1	1	1	1	1	1	1	1	1	1	1	1	1	1	1	1	1	1	1	1	1	1	1
chr29.36826358	1	1	1	1	1	1	1	1	1	1	1	1	1	1	1	1	1	1	1	1	1	1	1	1	1	1	1	1	1	1	1	1	1	1	1	1	1	1	1	1	1	1	1	1	1	1	1	1	1	1	1	1
chr29.37142175	1	1	1	1	1	1	1	1	1	1	1	1	1	1	1	1	1	1	1	1	1	1	1	1	1	1	1	1	1	1	1	1	1	1	1	1	1	1	1	1	1	1	1	1	1	1	1	1	1	1	1	1
chr29.37385632	1	1	1	1	1	1	1	1	1	1	1	1	1	1	1	1	1	1	1	1	1	1	1	1	1	1	1	1	1	1	1	1	1	1	1	1	1	1	1	1	1	1	1	1	1	1	1	1	1	1	1	1
chr29.37653701	1	1	1	1	1	1	1	1	1	1	1	1	1	1	1	1	1	1	1	1	1	1	1	1	1	1	1	1	1	1	1	1	1	1	1	1	1	1	1	1	1	1	1	1	1	1	1	1	1	1	1	1
chr29.38521776	1	1	1	1	1	1	1	1	1	1	1	1	1	1	1	1	1	1	1	1	1	1	1	1	1	1	1	1	1	1	1	1	1	1	1	1	1	1	1	1	1	1	1	1	1	1	1	1	1	1	1	1
chr29.38755042	-1	-1	0	0	-1	-1	-1	0	-1	0	-1	-1	-1	-1	-1	1	-1	1	1	1	1	1	-1	1	1	1	-1	0	0	-1	-1	0	0	0	-1	0	1	-1	0	1	1	-1	1	1	0	-1	-1	-1	-1	-1	-1	-1
chr29.39242840	2	-1	2	2	2	1	1	2	2	2	-1	2	1	2	-1	-1	2	-1	-1	2	-1	2	-1	-1	2	2	-1	2	1	2	2	2	2	2	1	2	1	1	-1	2	2	2	2	2	2	2	-1	2	2	2	2	2
chr29.39804640	1	2	0	0	0	0	1	0	0	1	0	1	1	2	2	1	2	1	2	2	2	2	2	1	1	2	1	0	0	0	1	0	0	0	1	0	0	2	0	2	2	2	2	2	2	2	1	2	2	2	2	2
chr29.40469452	2	2	2	2	2	2	2	2	2	2	2	2	2	2	2	2	2	2	2	2	2	2	2	2	2	2	0	2	1	1	0	0	1	2	0	0	1	1	0	1	1	1	1	0	2	1	2	2	2	1	2	1
chr29.40896656	1	1	1	1	1	1	1	1	1	1	1	1	1	1	1	1	1	1	1	1	1	1	1	1	1	1	1	1	1	1	1	1	1	1	1	1	1	1	1	1	1	1	1	1	1	1	1	1	1	1	1	1
chr29.41252128	-1	1	1	1	-1	1	1	1	1	1	1	1	1	1	1	1	1	1	1	1	1	1	1	1	1	1	1	1	1	1	1	1	1	1	1	1	1	1	1	1	1	1	1	1	1	1	1	1	1	1	1	1
chr29.41502346	1	1	1	1	1	1	1	1	1	1	1	1	1	1	1	1	1	1	1	1	1	1	1	1	1	1	1	1	1	1	1	1	1	1	1	1	1	1	1	1	1	1	1	1	1	1	1	1	1	1	1	1
chr29.43475117	1	1	1	1	1	1	1	1	1	1	1	1	1	1	1	1	1	1	1	1	1	1	1	1	1	1	1	1	1	1	1	1	1	1	1	1	1	1	1	1	1	1	1	1	1	1	1	1	1	1	1	1
chr29.44098033	1	1	1	1	1	1	1	1	1	1	1	1	1	1	1	1	1	1	1	1	1	1	1	1	1	1	1	1	1	1	1	1	1	1	1	1	1	1	1	1	1	1	1	1	1	1	1	1	1	1	1	1
chr29.4535318	0	0	0	1	0	0	0	0	0	0	0	0	0	0	1	0	0	0	0	0	0	0	0	0	0	0	1	1	0	1	0	1	1	1	1	0	0	-1	1	1	1	-1	0	-1	1	-1	1	2	1	0	1	0
chr29.5852016	-1	1	1	1	0	0	0	1	0	-1	1	0	1	2	2	2	2	2	2	2	2	2	2	2	2	2	2	2	2	-1	-1	2	2	1	2	2	2	2	2	0	1	0	1	0	0	1	0	0	0	0	0	0
chr29.8825328	1	1	1	1	1	1	1	1	1	1	1	1	1	1	1	1	1	1	1	1	1	1	1	1	1	1	1	1	1	1	1	1	1	1	1	1	1	1	1	1	1	1	1	1	1	1	1	1	1	1	1	1
chr3.10767823	2	2	2	2	2	2	2	2	2	2	2	2	2	2	2	1	2	1	1	2	2	2	2	2	-1	2	0	1	0	0	0	0	0	0	0	0	0	1	1	1	0	2	-1	0	1	2	2	2	1	1	2	1
chr3.15015508	1	1	1	1	1	1	1	1	1	1	1	1	1	1	1	1	1	1	1	1	1	1	1	1	1	1	1	1	1	1	1	1	1	1	1	1	1	1	1	1	1	1	1	1	1	-1	1	1	1	1	1	1
chr3.28376461	1	1	1	1	1	1	1	1	1	1	1	1	1	1	1	1	1	1	1	1	1	1	1	1	1	1	1	1	1	1	1	1	1	1	1	1	1	1	1	1	1	1	1	1	1	1	1	1	1	1	1	1
chr3.30002474	0	1	0	0	1	0	0	1	1	0	0	1	0	1	1	0	1	1	1	1	0	2	1	1	1	2	0	0	0	0	0	0	1	1	0	1	0	1	2	1	0	0	2	2	2	1	2	1	2	1	1	1
chr3.31317363	1	1	1	1	1	1	1	1	1	1	1	1	1	1	1	1	1	1	1	1	1	1	1	1	1	1	1	1	1	1	1	1	1	1	1	1	1	1	1	1	1	1	1	1	1	1	1	1	1	1	1	1
chr3.37426278	1	1	1	1	1	1	1	1	1	1	1	1	1	1	1	1	1	1	1	1	1	1	1	1	1	1	1	1	1	1	1	1	1	1	1	1	1	1	1	1	1	1	1	1	1	1	1	1	1	1	1	1
chr3.39224190	0	1	0	1	1	0	0	1	1	1	0	1	2	2	0	2	1	0	1	0	0	2	0	2	1	1	1	2	2	2	1	2	2	2	2	2	2	2	1	1	2	2	0	0	0	1	0	1	0	1	1	1
chr3.41211918	0	-1	1	0	-1	-1	0	-1	-1	-1	0	-1	0	1	-1	-1	1	-1	1	-1	-1	1	0	-1	-1	1	1	-1	0	-1	0	-1	0	-1	1	-1	0	0	-1	1	-1	-1	1	1	1	-1	1	1	1	1	1	1
chr3.46169521	0	-1	-1	-1	0	-1	-1	-1	-1	-1	-1	-1	-1	0	-1	-1	-1	-1	-1	-1	-1	1	-1	-1	-1	-1	-1	-1	-1	-1	-1	-1	-1	-1	-1	-1	-1	1	1	-1	-1	-1	-1	-1	-1	-1	1	-1	-1	-1	-1	-1
chr3.47710929	0	1	2	0	1	0	2	2	2	1	0	1	0	0	1	0	0	1	1	0	1	-1	1	-1	1	0	0	2	0	2	1	1	0	1	0	1	1	0	1	2	0	1	2	-1	1	1	2	2	2	2	2	2
chr3.48440594	1	1	0	1	0	2	0	0	0	0	1	1	0	2	2	0	0	2	1	1	1	1	2	2	1	0	0	0	0	2	1	0	0	1	0	1	1	0	1	1	0	0	0	1	1	0	0	0	0	0	0	0
chr3.53655592	1	1	1	1	1	1	1	1	1	1	1	1	1	1	1	1	1	1	1	1	1	1	1	1	1	1	1	1	1	1	1	1	1	1	1	1	1	1	1	1	1	1	1	1	1	1	1	1	1	1	1	1
chr3.53962725	1	0	0	1	0	2	1	0	0	0	1	1	1	0	1	0	0	1	0	0	1	0	1	1	1	0	0	0	1	0	1	0	0	1	0	1	0	0	1	2	0	0	1	1	0	0	2	0	1	0	0	1
chr3.54845300	1	1	1	1	1	1	1	1	1	1	1	1	1	1	1	1	1	1	1	1	1	1	1	1	1	1	1	1	1	1	1	1	1	1	1	1	1	1	1	1	1	1	1	1	1	1	1	1	1	1	1	1
chr3.57759285	1	-1	0	1	0	-1	1	1	-1	0	1	-1	-1	1	-1	-1	1	1	2	-1	-1	0	1	-1	-1	1	-1	-1	-1	-1	-1	1	1	-1	-1	-1	2	-1	1	0	-1	1	0	0	0	1	0	-1	0	1	-1	1
chr3.59976840	-1	1	1	1	1	1	1	1	1	1	1	-1	1	1	1	1	1	1	1	1	1	1	1	1	1	1	1	1	1	1	1	1	1	1	1	1	1	1	1	1	1	1	1	1	1	1	1	1	1	1	1	1
chr3.62286001	1	1	1	1	1	1	1	1	1	1	1	1	1	1	1	1	1	1	1	1	1	1	1	1	1	1	1	1	1	1	1	1	1	1	1	1	1	1	1	1	1	1	1	1	1	1	1	1	1	1	1	1
chr3.64678650	-1	1	-1	1	1	1	1	1	1	-1	1	-1	-1	1	1	1	1	1	1	1	1	1	-1	1	1	1	-1	1	1	-1	-1	1	1	1	1	1	1	1	1	1	1	1	1	1	-1	1	1	1	1	1	1	1
chr3.65912711	1	2	0	1	2	-1	2	2	1	0	1	-1	1	1	-1	-1	-1	1	-1	1	2	1	1	0	1	-1	1	2	1	-1	1	1	-1	1	-1	-1	0	2	0	2	2	1	1	1	0	2	2	2	1	1	2	-1
chr3.66878520	1	1	1	1	1	1	1	1	1	1	1	1	1	1	1	1	1	1	1	1	1	1	1	1	1	1	1	1	1	1	1	1	1	1	1	1	1	1	1	1	1	1	1	1	1	1	1	1	-1	1	1	1
chr3.76854942	2	1	2	1	1	1	1	1	1	1	1	1	1	0	0	0	0	0	1	0	0	0	1	0	0	0	0	2	0	1	0	1	0	0	1	0	1	0	1	1	0	0	0	0	0	1	0	0	0	0	0	0
chr3.7980952	1	1	1	1	1	1	1	1	1	1	1	1	1	1	1	1	1	1	1	1	1	1	1	1	1	1	1	1	1	1	1	1	1	1	1	1	1	1	1	1	1	1	1	1	1	1	1	1	1	1	1	1
chr3.80653249	1	1	1	1	1	1	1	1	1	1	1	1	1	1	1	1	1	1	1	1	1	1	1	1	1	1	1	1	1	1	1	1	1	1	1	1	1	1	1	1	1	1	1	1	1	1	1	1	1	1	1	1
chr3.81542576	-1	2	2	2	2	1	2	2	2	1	1	2	1	2	2	2	2	2	2	2	2	2	2	2	2	2	2	2	2	2	2	2	2	2	2	2	2	2	2	2	2	2	2	2	2	2	2	2	1	2	2	2
chr3.82978328	-1	-1	-1	-1	-1	-1	-1	-1	-1	-1	-1	-1	-1	-1	-1	-1	-1	-1	0	-1	1	-1	-1	-1	-1	-1	-1	-1	-1	-1	-1	-1	-1	0	1	-1	-1	-1	1	-1	-1	-1	-1	-1	-1	-1	-1	-1	-1	-1	-1	-1
chr3.84380622	1	1	1	1	1	1	1	1	1	1	1	1	1	1	1	1	1	1	1	1	1	1	1	1	1	1	1	1	1	1	1	1	1	1	1	1	1	1	1	1	1	1	1	1	1	1	1	1	1	1	1	1
chr3.93741559	1	1	1	1	1	1	1	1	1	1	1	1	1	1	1	1	1	1	1	1	1	1	1	1	1	1	1	1	1	1	1	1	-1	1	1	1	1	1	1	1	1	1	1	1	1	1	1	1	1	1	1	1
chr30.12625035	1	1	-1	1	1	-1	1	1	1	1	-1	-1	1	1	-1	1	1	1	-1	-1	2	2	1	1	1	1	-1	1	1	1	1	1	-1	1	-1	1	1	-1	1	1	1	2	-1	2	2	2	2	1	2	2	2	1
chr30.13225565	-1	-1	-1	0	-1	-1	-1	-1	-1	-1	-1	-1	-1	-1	-1	-1	-1	-1	-1	-1	-1	-1	-1	2	-1	-1	-1	-1	-1	-1	-1	-1	-1	-1	-1	-1	0	0	-1	-1	0	-1	-1	-1	-1	-1	-1	2	-1	-1	-1	-1
chr30.17780706	-1	1	-1	1	1	1	1	1	1	1	-1	-1	1	1	1	1	1	1	1	1	1	1	1	1	1	1	1	1	1	1	-1	-1	1	1	1	1	1	1	-1	1	-1	1	1	1	-1	-1	-1	-1	1	1	-1	1
chr30.21590599	1	0	-1	1	1	-1	1	1	0	-1	1	1	1	1	1	1	1	1	1	1	0	-1	-1	-1	-1	-1	1	1	-1	1	1	1	1	1	1	1	2	1	-1	1	2	0	1	1	1	-1	1	1	-1	1	1	-1
chr30.25090340	1	1	1	1	1	1	1	1	1	1	1	1	1	1	1	1	1	1	1	1	1	1	1	1	1	1	1	1	1	1	1	1	1	1	1	1	1	1	1	1	1	1	1	1	1	1	1	1	1	1	1	1
chr30.27610591	1	1	1	1	1	1	1	1	1	1	1	1	1	1	1	1	1	1	1	1	1	1	1	1	1	1	1	1	1	1	1	1	1	1	1	1	1	1	1	1	1	1	1	1	1	1	1	1	1	1	1	1
chr30.31121695	0	2	2	1	2	2	2	1	1	2	1	2	2	1	0	0	0	0	1	1	1	0	2	1	-1	0	1	1	0	-1	-1	1	1	-1	-1	-1	0	2	0	1	1	1	-1	-1	-1	2	1	-1	2	1	2	2
chr30.34752546	-1	1	-1	1	1	1	1	1	1	1	0	1	1	1	0	1	1	1	-1	1	1	-1	1	1	-1	1	-1	-1	1	1	-1	-1	1	0	1	-1	1	1	-1	1	0	0	-1	0	-1	1	1	1	-1	-1	-1	1
chr30.3497679	1	1	1	1	1	1	1	1	1	1	1	1	1	1	1	1	1	1	1	1	1	1	1	1	1	1	1	1	1	1	1	1	1	1	1	1	1	1	1	1	1	1	1	1	1	1	1	1	1	1	1	1
chr30.40067951	1	1	1	1	1	1	1	1	1	1	0	1	1	1	1	1	1	1	1	1	1	1	1	1	1	1	1	1	1	1	1	1	1	1	1	1	1	1	1	1	1	1	1	1	1	1	1	1	1	1	1	1
chr30.5406362	2	0	1	2	2	1	1	1	1	1	2	2	1	1	2	0	2	1	1	2	2	2	2	2	1	1	1	1	2	1	1	0	2	2	1	1	0	2	0	2	0	2	0	1	1	2	2	2	2	1	1	0
chr30.7350602	0	-1	-1	0	-1	-1	0	0	-1	-1	0	-1	0	-1	-1	-1	1	-1	-1	1	0	-1	-1	1	-1	0	1	1	-1	1	-1	-1	1	-1	1	1	1	1	1	1	-1	0	-1	-1	0	0	-1	0	-1	-1	-1	0
chr31.16130492	1	1	1	1	1	1	1	1	1	1	1	1	1	1	1	1	1	1	1	1	1	1	1	1	1	1	1	1	1	1	1	1	1	1	1	1	1	1	1	1	1	1	1	1	1	1	1	1	1	1	1	1
chr31.16776121	1	1	1	1	1	1	1	1	1	1	1	1	1	1	1	1	1	1	1	1	1	1	1	1	1	1	1	1	1	1	1	1	1	1	1	1	1	1	1	1	1	1	1	1	1	1	1	1	1	1	1	1
chr31.17579974	1	1	1	1	1	1	1	1	1	1	1	1	1	1	1	1	1	1	1	1	1	1	1	1	1	1	1	1	1	1	1	1	1	1	1	1	1	1	1	1	1	1	1	1	1	1	1	1	1	1	1	1
chr31.19015375	1	1	1	1	1	1	1	1	1	1	1	1	1	1	1	1	1	1	1	1	1	1	1	1	1	1	1	1	1	1	1	1	1	1	1	1	1	1	1	1	1	1	1	1	1	1	1	1	1	1	1	1
chr31.19585050	1	1	1	1	1	1	1	1	1	1	1	1	1	1	1	1	1	1	1	1	1	1	1	1	1	1	1	1	1	1	1	1	1	1	1	1	1	1	1	1	1	1	1	1	1	1	1	1	1	1	1	1
chr31.20192658	1	1	1	1	1	1	1	1	1	1	1	1	1	1	1	1	1	1	1	1	1	1	1	1	1	1	1	1	1	1	1	1	1	1	1	1	1	1	1	1	1	1	1	1	1	1	1	1	1	1	1	1
chr31.20526116	1	1	1	1	1	1	1	1	-1	1	1	-1	1	1	1	-1	1	1	2	-1	-1	-1	1	1	1	1	1	1	1	1	1	1	1	1	1	1	1	1	1	1	1	1	1	1	1	1	1	1	1	-1	1	1
chr31.20959453	1	1	1	1	1	1	1	1	1	1	1	1	1	1	1	1	1	1	1	1	1	1	1	1	1	1	1	1	1	1	1	1	1	1	1	1	1	1	2	1	1	1	1	1	1	1	1	1	1	1	1	1
chr31.21261684	1	1	1	1	1	1	1	1	1	1	1	1	1	1	1	1	1	1	1	1	1	1	1	1	1	1	1	1	1	1	1	1	1	1	1	1	1	1	1	1	1	1	1	1	1	1	1	1	1	1	1	1
chr31.21895925	-1	1	1	-1	1	1	1	1	1	1	-1	-1	-1	1	-1	1	1	1	-1	1	1	1	1	1	1	1	1	1	-1	1	1	1	1	1	1	1	1	1	1	1	1	-1	1	1	1	1	1	1	1	1	-1	1
chr31.22248932	1	1	1	1	1	1	1	1	1	1	1	1	1	1	1	1	1	1	1	1	1	1	1	1	1	1	1	1	1	1	1	1	1	1	1	1	1	1	1	1	1	1	1	1	1	1	1	1	1	1	1	1
chr31.22441654	1	1	1	1	1	1	1	1	1	1	1	1	1	1	1	1	1	1	-1	1	1	1	1	1	1	1	1	1	1	1	1	1	1	1	1	1	1	1	1	1	1	1	1	1	1	1	1	1	1	1	1	1
chr31.22797928	1	-1	-1	-1	-1	-1	-1	-1	-1	1	1	1	1	-1	1	1	-1	-1	-1	-1	0	-1	1	-1	-1	-1	1	-1	-1	-1	-1	-1	-1	0	-1	0	0	-1	-1	-1	1	-1	1	-1	-1	-1	-1	-1	-1	1	-1	-1
chr31.23618033	0	0	2	0	2	0	1	2	2	1	1	0	1	1	0	1	1	0	2	1	0	0	2	0	0	1	0	0	1	0	1	0	1	1	0	0	0	0	1	0	1	0	0	1	0	1	1	1	1	0	1	0
chr31.23780124	1	1	1	1	1	1	1	1	1	1	1	1	1	1	1	1	1	1	1	1	1	1	1	1	1	1	1	1	1	1	1	1	1	1	1	1	1	1	1	1	1	1	1	1	1	1	1	1	1	1	1	1
chr31.24366324	0	0	0	2	0	0	0	0	1	0	0	0	0	2	0	1	1	0	2	1	0	0	2	2	1	2	1	2	1	0	1	1	0	0	1	0	1	0	2	1	2	1	1	0	0	0	1	0	2	1	2	1
chr31.24817038	0	0	1	2	0	1	1	0	2	0	0	0	0	2	2	2	2	2	2	2	2	2	2	2	1	2	0	2	1	1	1	0	-1	1	1	1	2	1	-1	2	1	2	2	2	1	1	2	1	0	2	1	2
chr31.25601003	1	1	1	1	1	1	1	1	1	1	1	1	1	1	1	1	1	1	1	1	1	1	1	1	1	1	1	1	1	1	1	1	1	1	1	1	1	1	1	1	1	1	1	1	1	1	1	1	1	1	1	1
chr31.26270419	1	1	1	1	1	1	1	1	1	1	1	1	1	1	1	1	1	1	1	1	1	1	1	1	1	1	1	1	1	1	1	1	1	1	1	1	1	1	1	1	1	1	1	1	1	1	1	1	1	1	1	1
chr31.26620036	-1	1	1	-1	1	1	1	1	1	1	1	1	1	1	1	1	1	1	1	1	1	1	1	1	1	1	1	1	1	1	1	1	1	-1	1	1	1	1	1	1	1	1	1	1	1	1	1	1	-1	1	-1	1
chr31.27062876	1	1	1	1	1	1	1	1	1	1	1	1	1	1	1	1	1	1	1	1	1	1	1	1	1	1	1	1	1	1	1	1	1	1	1	1	1	1	1	1	1	1	1	1	1	1	1	1	1	1	1	1
chr31.28058866	1	1	1	1	1	1	1	1	1	1	1	1	1	1	1	1	1	1	1	1	1	1	1	1	1	1	1	1	1	1	1	1	1	1	1	1	1	1	1	1	1	1	1	1	1	1	1	1	1	1	1	1
chr31.28606171	1	-1	-1	-1	-1	-1	-1	-1	-1	1	-1	-1	-1	-1	-1	-1	-1	0	0	0	0	0	-1	0	-1	-1	-1	-1	-1	-1	-1	-1	-1	-1	-1	-1	0	0	0	-1	-1	-1	-1	1	-1	0	0	0	-1	-1	-1	-1
chr31.28928436	-1	-1	2	2	-1	-1	-1	-1	2	-1	1	1	-1	1	-1	2	2	1	2	-1	-1	1	2	-1	1	-1	2	1	2	-1	-1	2	-1	-1	-1	2	2	-1	1	1	-1	1	-1	1	2	-1	2	2	-1	1	-1	-1
chr31.29889983	1	1	2	1	2	2	2	1	1	2	2	2	1	0	0	0	0	0	0	0	0	0	0	0	0	0	0	1	0	0	1	0	1	1	1	0	1	0	0	1	2	2	2	2	0	1	0	0	1	2	1	1
chr31.30292092	1	1	2	1	2	2	2	1	1	2	2	2	1	1	0	0	1	0	2	0	0	0	1	1	0	1	1	0	2	2	1	1	1	1	1	2	1	1	1	0	2	2	1	1	0	-1	0	0	1	1	1	1
chr31.30684563	1	1	1	1	1	1	1	1	1	1	1	1	1	1	1	1	1	1	1	1	1	1	1	1	1	1	1	1	1	1	1	1	1	1	1	1	1	1	1	1	1	1	1	1	1	1	1	1	1	1	1	1
chr31.31361112	1	1	1	1	1	1	1	1	1	1	1	1	1	1	1	1	1	1	1	1	1	1	1	1	1	1	1	1	1	1	1	1	1	1	1	1	1	1	1	1	1	1	1	1	1	1	1	1	1	1	1	1
chr31.32923486	1	1	-1	1	-1	1	1	-1	1	1	-1	-1	0	1	1	1	1	1	-1	1	1	1	1	0	1	1	1	1	1	1	1	1	1	-1	1	1	-1	1	0	0	-1	1	0	-1	-1	-1	1	1	1	1	-1	1
chr31.33319123	1	1	1	1	1	1	1	1	1	1	1	1	1	1	1	1	1	1	1	1	1	1	1	1	1	1	1	1	1	1	1	1	1	1	1	1	1	1	1	1	1	1	1	1	1	1	1	1	1	1	1	1
chr31.35641269	1	2	1	2	1	2	2	1	2	-1	0	-1	0	0	0	0	0	0	0	0	0	0	0	0	0	0	0	1	2	1	0	0	0	2	1	1	1	1	0	1	0	0	0	0	1	0	0	0	0	1	0	0
chr31.37939217	0	1	1	1	1	1	1	1	1	1	1	1	1	1	1	1	1	1	1	1	1	1	1	1	1	1	1	1	1	1	1	1	1	1	1	1	1	1	1	1	1	1	1	1	1	1	1	1	1	1	1	1
chr31.4801723	1	1	1	1	1	1	1	1	1	1	1	1	1	1	1	1	1	1	1	1	1	1	1	1	1	1	1	1	1	1	1	1	1	1	1	1	1	1	1	1	1	1	1	1	1	1	1	1	1	1	1	1
chr32.10230835	1	1	1	1	1	1	-1	1	1	1	1	1	1	1	1	1	1	1	1	1	1	1	1	1	1	1	1	1	1	1	1	1	1	1	1	1	-1	1	1	1	1	1	1	1	1	1	1	1	1	-1	-1	1
chr32.10479931	1	-1	-1	-1	-1	-1	-1	-1	-1	1	1	1	1	-1	1	-1	-1	0	1	1	0	-1	-1	-1	-1	-1	-1	-1	-1	-1	-1	-1	-1	-1	-1	-1	-1	0	0	1	-1	-1	-1	1	-1	-1	-1	-1	-1	-1	-1	-1
chr32.11000355	1	1	0	2	1	1	0	2	2	1	1	0	1	1	1	2	1	2	2	2	1	2	1	2	2	2	2	2	2	2	2	2	1	1	2	2	2	2	2	2	2	2	2	2	2	1	1	2	1	2	2	2
chr32.11340689	1	1	-1	1	1	1	-1	1	1	1	1	0	1	1	-1	1	1	-1	1	1	-1	1	1	1	1	1	1	1	1	-1	1	1	1	1	1	1	2	1	1	-1	1	-1	-1	-1	1	1	-1	-1	1	0	-1	1
chr32.11799246	2	2	0	2	1	2	2	2	2	1	2	1	2	2	1	0	2	1	2	1	1	1	2	1	1	1	2	2	2	2	1	2	2	2	2	2	2	2	2	2	1	1	2	2	1	1	1	2	1	2	2	1
chr32.12046885	1	1	1	1	1	1	1	1	1	1	1	1	1	1	1	1	1	1	1	1	1	1	1	1	1	1	1	1	1	1	1	1	1	1	1	1	1	1	1	1	1	1	1	1	1	1	1	1	1	1	1	1
chr32.12971317	1	1	1	1	1	1	1	1	1	1	1	1	1	1	1	1	1	1	1	1	1	1	1	1	1	1	1	1	1	1	1	1	1	1	1	1	1	1	1	1	1	1	1	1	1	1	1	1	1	1	1	1
chr32.13336715	1	1	1	1	1	1	1	1	1	1	1	1	1	1	1	1	1	1	1	1	1	1	1	1	2	1	1	1	1	1	1	1	1	1	1	1	1	1	1	1	1	1	1	1	1	1	1	1	1	1	1	1
chr32.14211222	-1	0	1	0	0	0	0	0	0	0	-1	1	0	1	-1	1	1	1	1	1	0	1	1	1	1	1	0	0	0	0	0	0	0	0	0	0	0	0	0	0	0	0	1	1	0	1	0	1	0	1	0	1
chr32.14509114	1	1	0	1	-1	-1	1	0	2	1	1	0	0	0	0	0	0	0	0	0	0	0	0	-1	-1	0	1	0	1	-1	0	0	1	0	2	-1	1	1	0	0	0	0	0	0	0	0	0	0	0	0	0	0
chr32.14910444	0	0	0	0	0	0	0	0	0	0	0	0	0	0	1	-1	0	1	2	1	1	1	0	1	1	1	0	1	0	0	0	0	1	0	0	0	0	0	0	1	0	1	0	0	1	0	1	0	2	0	1	0
chr32.15203872	1	1	1	1	1	1	1	1	1	1	1	1	1	1	1	1	1	1	1	1	1	1	1	1	1	1	1	1	1	1	1	1	1	1	1	1	1	1	1	1	1	1	1	1	1	1	1	1	1	1	1	1
chr32.16458738	2	1	1	1	1	1	1	1	1	1	1	1	1	1	1	1	1	1	1	1	1	1	1	1	1	1	1	1	1	1	1	1	1	1	1	1	1	1	1	1	1	1	1	1	1	1	1	1	1	1	1	1
chr32.31346158	-1	-1	-1	-1	-1	-1	-1	-1	-1	-1	-1	-1	-1	-1	-1	-1	-1	-1	-1	-1	-1	-1	-1	-1	-1	-1	-1	-1	-1	-1	-1	-1	-1	-1	1	-1	1	1	1	-1	-1	-1	-1	-1	-1	-1	-1	-1	-1	-1	-1	-1
chr32.34015530	1	1	1	1	1	1	1	1	1	1	1	1	1	1	1	1	1	1	1	1	1	1	1	1	1	1	1	1	1	1	1	1	1	1	1	1	1	1	1	1	1	1	1	-1	1	1	1	1	1	1	1	1
chr32.3487899	1	1	1	-1	-1	-1	1	1	1	-1	1	0	1	-1	0	0	-1	-1	-1	1	-1	0	1	1	-1	-1	1	-1	-1	-1	1	1	-1	-1	1	1	1	1	1	-1	1	1	-1	-1	1	0	-1	1	1	1	1	1
chr32.35554761	0	-1	-1	0	0	0	-1	0	0	0	1	1	1	0	1	1	1	1	1	1	-1	1	-1	-1	-1	0	1	0	0	-1	0	0	0	0	1	0	0	0	-1	0	0	0	0	0	0	0	0	1	0	0	0	-1
chr32.38518256	1	1	1	1	1	1	1	1	1	1	-1	1	1	1	1	1	1	1	1	1	1	1	1	1	-1	1	1	1	1	1	1	1	1	1	1	1	1	1	1	1	1	1	1	1	-1	-1	-1	-1	1	1	1	-1
chr32.4108866	1	1	1	1	1	1	1	1	1	1	1	1	1	1	1	1	1	1	1	1	1	1	1	1	1	1	1	1	1	1	1	1	1	1	1	1	1	1	1	1	1	1	1	1	1	1	1	1	1	-1	1	1
chr32.4260730	1	1	1	1	1	1	1	1	1	1	1	1	1	1	1	1	1	1	1	1	1	1	1	1	1	1	1	1	1	1	1	1	1	1	1	1	1	1	1	1	1	1	1	1	1	1	1	1	1	1	1	1
chr32.4550956	1	1	1	1	1	1	1	1	1	1	1	1	1	1	1	1	1	1	1	1	1	1	1	1	1	1	1	1	1	1	1	1	1	1	1	1	1	1	1	1	1	1	1	1	1	1	1	1	1	1	1	1
chr32.4793075	-1	-1	-1	-1	-1	1	-1	-1	-1	1	1	1	-1	1	1	1	-1	1	1	-1	1	-1	1	1	-1	-1	0	-1	1	1	-1	1	1	-1	1	1	-1	1	1	-1	-1	1	1	1	-1	-1	-1	-1	1	-1	-1	-1
chr32.5008156	1	1	1	1	1	1	1	1	1	1	1	1	1	1	-1	-1	1	-1	1	1	-1	1	1	1	1	1	1	1	1	1	1	1	1	1	1	1	-1	-1	1	1	1	0	-1	-1	1	1	-1	0	1	1	1	1
chr32.5309416	-1	2	1	1	0	1	0	1	0	1	2	0	2	0	0	1	0	1	0	0	0	0	0	0	0	0	0	0	0	0	0	0	0	0	0	0	0	0	0	1	0	1	1	0	0	0	0	0	1	1	2	0
chr32.6070725	2	-1	-1	-1	-1	-1	-1	1	-1	2	2	-1	2	-1	-1	-1	-1	-1	2	2	1	1	-1	-1	1	-1	-1	-1	-1	2	-1	-1	-1	-1	1	-1	1	1	1	-1	-1	-1	2	-1	-1	1	-1	1	-1	1	-1	-1
chr32.6600637	1	1	1	1	1	1	1	1	1	1	1	1	1	1	1	1	1	1	1	1	1	1	1	1	1	1	1	1	1	1	1	1	1	1	1	1	1	1	1	1	1	1	1	1	1	1	1	1	1	1	1	1
chr32.7279950	1	-1	-1	1	1	-1	1	1	1	-1	-1	1	1	1	-1	-1	1	-1	1	1	-1	1	1	1	1	1	-1	-1	-1	-1	-1	-1	-1	-1	-1	-1	-1	-1	-1	-1	-1	-1	-1	-1	-1	-1	0	-1	-1	-1	-1	-1
chr32.7806934	2	2	2	2	2	2	2	2	2	2	2	2	2	2	2	2	2	2	2	2	2	2	2	2	2	2	1	2	1	2	2	1	1	1	2	2	2	1	2	1	2	2	2	2	2	2	2	2	2	2	2	2
chr32.8550987	0	0	0	0	0	0	0	0	0	0	0	0	0	1	1	0	1	0	1	0	0	1	1	1	1	1	0	0	0	0	0	0	1	0	0	0	0	0	0	0	0	0	0	0	0	0	0	0	0	0	1	-1
chr32.8702446	2	1	2	-1	2	-1	2	-1	-1	2	2	2	2	2	2	1	2	1	2	-1	1	2	2	2	-1	-1	1	2	2	1	1	1	-1	-1	2	1	2	1	-1	-1	1	1	-1	1	2	-1	2	1	-1	-1	2	-1
chr32.9362453	1	1	1	1	1	1	1	1	1	1	1	1	1	1	1	1	1	-1	1	-1	-1	1	1	-1	1	-1	1	1	1	1	1	1	1	1	-1	1	-1	-1	-1	1	1	1	1	1	1	1	1	1	1	1	1	1
chr32.9962297	1	1	1	1	1	1	1	1	1	1	1	1	1	1	1	1	1	1	1	1	1	1	1	1	1	1	1	1	1	1	1	1	1	1	1	1	1	1	1	1	1	1	1	1	1	1	1	1	1	1	1	1
chr33.10232372	0	1	2	1	1	1	0	2	0	1	0	0	0	2	2	2	2	2	2	2	2	1	1	2	2	2	2	2	2	1	1	2	2	1	1	2	2	1	2	0	1	1	2	2	1	0	0	1	0	0	2	0
chr33.16623766	0	0	0	0	0	-1	-1	0	-1	1	0	0	0	0	0	0	0	0	0	0	0	0	0	0	-1	0	-1	1	1	1	1	-1	-1	1	0	1	0	1	1	0	1	1	1	1	0	0	0	0	0	0	0	-1
chr33.22371564	0	0	0	0	0	1	1	1	1	1	0	1	0	1	1	2	1	1	1	0	1	1	0	1	1	1	1	0	1	-1	1	1	0	-1	0	1	0	1	0	0	1	1	1	1	0	0	0	0	0	0	0	0
chr33.28816835	-1	-1	0	0	-1	0	0	0	1	-1	0	0	0	1	1	1	1	-1	2	1	1	1	1	0	0	1	0	0	0	1	0	0	0	0	1	1	0	-1	1	1	-1	1	1	1	0	1	0	0	1	1	0	1
chr33.31299858	1	1	1	1	1	1	1	1	1	1	1	1	1	1	1	1	1	1	1	1	1	1	1	1	1	1	1	1	1	1	1	1	1	1	1	1	1	1	1	1	1	1	1	1	1	1	1	1	1	1	1	1
chr33.32437098	1	1	1	1	1	1	1	1	1	1	1	1	1	1	1	1	1	1	1	1	1	1	1	1	1	1	1	1	1	1	1	1	1	1	1	1	1	1	1	1	1	1	1	1	1	1	1	1	1	1	1	1
chr33.33711447	1	1	1	1	1	1	1	1	1	1	1	1	1	1	1	1	1	1	1	1	1	1	1	1	1	1	1	1	1	1	1	1	1	1	1	1	1	1	1	1	1	1	1	1	1	1	1	1	1	1	1	1
chr33.34079455	2	2	1	2	0	1	1	2	1	2	2	2	2	2	2	2	2	2	2	2	2	2	2	2	2	2	2	1	1	0	0	1	1	0	1	1	1	1	0	1	1	1	1	1	2	1	1	2	1	1	1	0
chr33.3604561	1	1	1	1	1	1	1	1	1	1	1	1	1	1	1	1	1	1	1	1	1	1	1	1	1	1	1	1	1	1	1	1	1	1	1	1	1	1	1	1	1	1	1	1	1	1	1	1	1	1	1	1
chr33.5376464	1	1	1	1	1	1	1	1	1	1	1	1	1	1	1	1	1	1	1	1	1	1	1	1	1	1	1	1	1	1	1	1	1	1	1	1	1	1	1	1	1	1	1	1	1	1	1	1	1	1	1	1
chr34.10538566	1	1	1	1	1	1	1	1	1	1	1	1	1	1	1	1	1	1	1	1	1	1	1	1	1	1	1	1	1	1	1	1	1	1	1	1	1	1	1	1	1	1	1	1	1	1	1	1	1	1	1	1
chr34.10939669	1	1	1	1	1	1	1	1	1	1	1	1	1	1	1	1	1	1	1	1	1	1	1	1	-1	1	1	1	1	1	1	1	1	1	1	1	1	1	1	1	1	1	1	1	1	1	1	1	1	1	1	1
chr34.11560639	1	1	1	1	1	1	1	1	1	1	1	1	1	1	1	1	1	1	1	1	1	1	1	-1	1	1	1	1	1	1	1	1	1	1	1	1	1	1	1	1	1	1	1	1	1	1	1	1	1	1	1	1
chr34.11714630	2	2	2	2	2	2	2	2	2	2	2	2	2	2	2	2	2	2	2	2	2	2	2	0	2	1	2	2	2	2	1	2	2	1	2	1	2	1	2	0	1	1	2	2	1	1	1	1	1	1	0	0
chr34.11916697	1	1	1	1	1	1	1	1	1	1	1	1	1	1	1	1	1	1	1	1	1	1	1	1	1	1	1	1	1	1	1	1	1	1	1	1	1	1	1	1	1	1	1	1	1	1	1	1	1	1	1	1
chr34.12124403	2	-1	-1	-1	-1	-1	1	2	2	-1	1	1	1	-1	-1	1	-1	-1	-1	-1	2	-1	2	-1	-1	-1	-1	-1	-1	-1	-1	-1	-1	2	2	-1	-1	2	-1	-1	2	-1	-1	2	-1	2	-1	-1	-1	2	1	2
chr34.12521030	1	1	1	1	1	1	1	1	1	1	1	1	1	1	1	1	1	1	1	1	1	1	1	1	1	1	1	1	1	1	1	1	1	1	1	1	1	1	1	1	1	1	1	1	1	1	1	1	1	1	1	1
chr34.12683271	0	0	0	1	1	1	2	0	0	0	0	0	0	2	2	2	1	1	0	1	1	1	2	0	1	0	2	1	2	2	2	2	2	2	1	2	2	1	2	1	2	2	2	2	1	2	1	1	1	2	0	0
chr34.13134655	1	1	1	1	1	1	1	1	1	1	1	1	1	1	1	1	1	1	1	1	1	1	1	1	1	1	1	1	1	1	1	1	1	1	1	1	1	1	1	1	1	1	1	1	1	1	1	1	1	1	1	1
chr34.13894734	1	1	1	1	1	1	1	1	1	1	1	1	1	1	1	1	1	1	1	1	1	1	1	1	1	1	1	1	1	1	1	1	1	1	1	-1	1	1	1	1	1	1	1	1	1	1	1	1	1	1	1	1
chr34.14054896	-1	2	-1	2	-1	2	-1	2	2	-1	1	1	1	-1	-1	1	-1	-1	-1	-1	2	-1	-1	1	2	1	-1	1	-1	-1	-1	1	1	-1	-1	2	1	-1	-1	-1	-1	-1	-1	-1	1	2	2	-1	-1	1	2	-1
chr34.14288086	1	1	1	1	1	1	1	1	1	1	1	1	1	1	1	1	1	1	1	1	1	1	1	1	1	1	1	1	1	1	1	1	1	1	1	1	1	1	1	1	1	1	1	1	1	1	1	1	1	1	1	1
chr34.14512548	1	-1	-1	-1	1	-1	-1	-1	-1	1	1	1	1	-1	1	1	-1	-1	1	1	-1	-1	1	-1	-1	1	-1	-1	-1	1	1	1	1	-1	-1	-1	-1	-1	-1	-1	-1	-1	1	1	1	-1	-1	1	-1	-1	-1	1
chr34.19919411	1	1	1	1	1	1	1	1	1	1	1	1	1	1	1	1	1	1	1	1	1	1	1	1	1	1	1	1	1	1	1	1	1	1	1	1	1	1	1	1	1	1	1	1	1	1	1	1	1	1	1	1
chr34.21414695	0	1	-1	1	1	1	0	-1	-1	1	2	2	0	0	0	1	0	1	0	0	0	0	0	2	0	1	0	1	1	1	0	1	1	1	1	-1	0	1	0	0	0	0	1	0	1	0	0	-1	1	1	0	-1
chr34.22133510	1	1	1	2	2	2	2	1	1	2	1	1	1	2	2	2	2	2	2	2	2	2	2	2	2	2	2	2	1	1	1	1	2	1	1	1	1	1	2	2	2	2	1	2	2	2	2	2	1	2	1	1
chr34.31963401	1	1	1	1	1	1	1	1	1	1	1	1	1	1	1	1	1	1	1	1	1	1	1	1	1	1	1	1	1	1	1	1	1	1	1	1	1	1	1	1	1	1	1	1	1	1	1	1	1	1	1	1
chr34.34795487	1	1	1	1	1	1	1	1	1	1	1	1	1	1	1	1	1	1	1	1	1	1	1	1	1	1	1	1	1	1	1	1	-1	1	1	1	1	1	1	1	1	1	1	1	1	1	1	1	1	1	1	1
chr34.3752565	1	1	1	1	1	1	1	1	1	1	1	1	1	1	1	1	1	1	1	1	1	1	1	1	1	1	1	1	1	1	1	1	1	1	1	1	1	1	1	1	1	1	1	1	1	1	1	1	1	1	1	1
chr34.4278050	0	0	0	0	0	0	0	0	0	0	0	0	0	0	1	0	1	0	0	0	1	1	0	0	1	0	0	0	1	0	0	0	0	0	0	0	0	0	0	1	1	1	0	1	1	1	1	1	0	2	0	1
chr34.5074165	1	1	1	1	1	1	1	1	1	1	1	1	1	1	1	1	1	1	1	1	1	1	1	1	1	1	1	1	1	1	1	1	1	1	1	1	1	1	1	1	1	1	1	1	1	1	1	1	1	1	1	1
chr34.5331557	-1	-1	2	2	2	2	2	2	2	-1	2	2	-1	-1	1	2	1	2	1	-1	1	-1	2	2	-1	2	1	1	2	-1	-1	-1	2	2	1	-1	1	-1	1	1	1	-1	1	1	-1	2	-1	2	-1	1	1	1
chr34.5669282	1	1	1	1	1	1	1	1	1	1	1	1	1	1	1	1	1	1	1	1	1	1	1	1	1	1	1	1	1	1	1	1	1	1	1	1	1	1	1	1	1	1	1	1	1	1	1	1	1	1	1	1
chr34.6429147	1	1	1	1	1	1	1	1	1	1	-1	-1	-1	1	1	1	1	1	1	1	1	1	1	1	1	1	1	1	1	1	1	1	1	1	1	1	1	1	1	1	1	1	1	1	1	1	1	1	1	1	1	1
chr34.6682053	-1	2	2	1	-1	1	1	0	0	2	1	1	2	2	2	2	2	2	2	2	2	2	2	-1	-1	2	2	2	1	2	2	2	-1	2	2	2	2	-1	2	2	1	1	2	1	1	1	1	0	2	2	2	2
chr34.6927568	1	1	1	1	1	1	1	1	1	1	1	1	1	1	1	1	1	1	1	1	1	1	1	1	1	1	1	1	1	1	1	1	1	1	1	1	1	1	1	1	1	1	1	1	1	1	1	1	1	1	1	1
chr34.7151002	1	1	1	1	1	1	1	1	1	1	1	1	1	1	1	1	1	1	1	1	1	1	1	1	1	1	1	1	1	1	1	1	1	1	1	1	1	1	1	1	1	1	1	1	1	1	1	1	1	1	1	1
chr34.7310112	0	1	1	0	0	0	0	0	0	1	0	0	-1	2	0	2	1	2	1	2	0	1	2	2	1	2	0	1	0	-1	1	0	-1	1	1	1	1	1	0	1	1	2	0	1	1	2	1	1	0	1	0	1
chr34.8319807	1	-1	1	0	0	0	0	0	-1	-1	1	1	1	0	1	0	-1	0	1	0	1	0	0	-1	-1	0	2	-1	0	0	0	1	-1	0	0	0	1	1	2	1	1	1	1	-1	-1	1	0	0	1	2	0	0
chr34.8707890	1	1	1	1	1	1	1	1	1	1	1	1	1	1	1	1	0	1	-1	-1	1	1	1	-1	1	1	1	1	1	1	1	1	1	1	1	1	-1	-1	1	1	1	1	-1	1	1	-1	1	-1	0	1	0	0
chr34.8900703	1	1	1	1	1	1	1	1	1	1	1	1	1	1	1	1	1	1	1	1	1	1	1	1	1	1	1	1	1	1	1	1	1	1	1	1	1	1	1	1	1	1	1	1	1	1	1	1	1	1	1	1
chr34.9250574	1	1	1	1	1	1	1	1	1	1	1	1	1	1	1	1	1	1	1	1	1	1	1	1	1	1	1	1	1	1	1	1	1	1	1	1	1	1	1	1	1	1	1	1	1	1	1	1	1	1	1	1
chr34.9628864	1	1	1	1	1	1	1	1	1	1	1	1	1	1	1	1	1	1	1	1	1	1	1	1	1	1	1	1	1	1	1	1	1	1	1	1	1	1	1	1	1	1	1	1	1	1	1	1	1	1	1	1
chr34.9777966	2	1	2	2	1	1	0	2	2	1	2	2	2	2	1	2	2	1	2	2	2	-1	2	2	1	1	2	2	1	2	1	2	2	0	1	1	2	0	2	1	2	1	2	1	1	1	1	1	2	1	0	1
chr34.9987860	1	1	-1	1	1	1	1	1	1	1	1	1	1	-1	-1	1	-1	1	-1	-1	-1	-1	1	1	1	1	-1	1	1	1	1	1	1	-1	-1	1	-1	1	-1	1	1	-1	1	1	1	1	1	1	1	-1	-1	1
chr35.10063890	1	1	1	1	1	1	1	1	1	1	1	1	1	1	1	1	1	1	1	1	1	1	1	1	1	1	1	1	1	1	1	1	1	1	1	1	1	-1	1	1	1	1	1	1	1	1	1	1	1	1	1	1
chr35.10447698	2	2	2	2	2	2	2	2	2	2	2	2	2	2	2	2	1	2	1	2	1	2	2	2	2	2	2	2	2	1	2	2	2	2	2	2	2	2	2	2	2	2	2	2	2	2	2	2	1	2	2	1
chr35.10778576	1	-1	2	2	-1	1	-1	-1	1	1	1	1	-1	1	-1	-1	-1	-1	2	1	1	-1	1	-1	0	-1	-1	-1	0	1	-1	-1	-1	-1	1	-1	-1	-1	1	2	1	1	-1	1	2	2	2	-1	-1	2	1	2
chr35.11133205	1	1	1	1	1	1	1	1	1	1	1	1	1	1	1	1	1	1	1	1	1	1	1	1	1	1	1	1	1	1	1	1	1	1	1	1	1	1	1	1	1	1	1	1	1	1	1	1	1	1	1	1
chr35.11446990	1	1	1	1	1	1	1	1	1	1	1	1	1	1	1	1	1	1	1	1	1	1	1	1	1	1	1	1	1	1	1	1	1	1	1	1	1	1	1	1	1	1	1	1	1	1	1	1	1	1	1	1
chr35.12778734	1	1	1	1	1	1	1	1	1	1	1	1	1	1	1	1	1	1	1	1	1	1	1	1	1	1	1	1	1	1	1	1	1	1	1	1	1	1	1	1	1	1	1	1	1	1	1	1	1	1	1	1
chr35.13102404	-1	1	2	-1	-1	-1	2	2	1	2	1	2	1	1	1	2	2	1	1	1	0	0	1	1	-1	1	2	-1	-1	1	1	-1	-1	1	2	1	2	1	2	0	0	0	1	1	1	-1	1	2	1	-1	2	1
chr35.13653024	1	1	1	1	1	1	1	1	1	1	1	1	1	1	1	1	1	1	1	1	1	1	1	1	1	1	1	1	1	1	1	1	1	1	1	1	1	1	1	1	1	1	1	1	1	1	1	1	1	1	1	1
chr35.14392287	1	1	1	1	1	1	1	1	1	1	1	1	1	1	1	1	1	1	1	1	1	1	1	1	1	1	1	1	1	1	1	1	1	1	1	1	1	1	1	1	1	1	1	1	1	1	1	1	1	1	1	1
chr35.14829032	1	1	1	1	1	1	1	1	1	1	1	1	1	1	1	1	1	1	-1	1	1	1	1	1	1	1	1	1	1	1	1	1	1	1	1	1	1	1	1	1	1	1	1	1	1	1	1	1	1	1	1	1
chr35.14829201	1	1	1	1	1	1	1	1	1	1	1	1	1	1	1	1	1	1	1	1	1	1	1	1	1	1	1	1	1	1	1	1	1	1	1	1	1	1	1	1	1	1	1	1	1	1	1	1	1	1	1	1
chr35.15331667	1	1	1	1	1	1	1	1	1	1	1	1	1	1	1	1	1	1	1	1	1	1	1	1	1	1	1	1	1	1	1	1	1	1	1	1	1	1	1	1	1	1	1	1	1	1	1	1	1	1	1	1
chr35.16082410	1	1	1	1	1	1	1	1	1	1	1	1	1	1	1	1	1	1	1	1	1	1	1	1	1	1	1	1	1	1	1	1	1	1	1	1	1	1	1	1	1	1	1	1	1	1	1	1	1	1	1	1
chr35.16254877	0	0	1	0	0	1	0	1	1	2	1	0	0	1	1	0	1	1	0	1	1	1	0	-1	2	2	2	2	1	1	1	0	2	1	1	0	2	2	2	0	2	2	1	0	1	2	0	1	0	0	0	1
chr35.17354946	1	1	1	1	1	1	1	1	1	1	1	1	1	1	1	1	1	1	1	1	1	1	1	1	1	1	1	1	1	1	1	1	1	1	1	1	1	1	1	1	1	1	1	1	1	1	1	1	1	1	1	1
chr35.18817850	-1	1	-1	1	-1	1	1	1	1	-1	-1	1	1	1	-1	1	1	1	-1	-1	1	1	-1	1	1	1	1	-1	1	1	-1	-1	1	-1	1	1	1	1	1	-1	-1	1	-1	-1	1	-1	1	1	-1	-1	1	1
chr35.19130341	1	1	0	0	0	0	0	0	0	0	0	-1	1	1	1	1	1	1	1	1	1	1	1	0	-1	1	0	1	1	1	0	1	1	1	0	1	1	1	1	1	0	0	0	0	0	0	1	1	1	0	1	1
chr35.20126915	1	1	1	1	1	1	1	1	1	1	1	1	1	1	1	1	1	1	1	1	1	1	1	1	1	1	1	1	1	1	1	1	1	1	1	1	1	1	1	1	1	1	1	1	1	1	1	1	1	1	1	1
chr35.20849063	1	1	1	1	1	1	1	1	1	1	1	1	1	1	1	1	1	1	1	1	1	1	1	1	1	1	1	1	1	1	2	1	1	1	1	1	-1	1	1	-1	2	2	-1	2	-1	1	1	1	1	1	1	1
chr35.21378087	1	1	1	1	1	1	1	1	1	1	1	1	1	1	1	1	1	1	1	1	1	1	1	1	1	1	1	1	1	1	1	1	1	1	1	1	1	1	1	1	1	1	1	1	1	1	1	1	1	1	1	1
chr35.26944556	1	1	1	0	1	-1	-1	1	1	-1	1	-1	1	0	0	0	-1	0	0	0	0	-1	-1	0	-1	-1	1	1	1	1	-1	-1	1	1	0	1	2	0	1	1	0	1	1	-1	1	1	1	1	1	-1	-1	-1
chr35.6965183	1	1	1	1	1	1	1	1	1	1	1	1	1	1	1	1	1	1	1	1	1	1	1	1	1	1	1	1	1	1	1	1	1	1	1	1	1	1	1	1	1	1	1	1	1	1	1	1	1	1	1	1
chr35.7886687	1	1	1	1	1	1	1	1	1	1	1	1	1	1	1	1	1	1	1	1	1	1	1	1	1	1	1	1	1	1	1	1	1	1	1	1	1	1	1	1	1	1	1	1	1	1	1	1	1	1	1	1
chr35.8188254	1	1	1	1	1	1	1	1	1	1	1	1	1	1	1	1	1	1	1	1	1	1	1	1	1	1	1	1	1	1	1	1	1	1	1	1	1	1	1	1	1	1	1	1	1	1	1	1	1	1	1	1
chr35.8404210	1	1	1	1	1	1	1	1	1	1	1	1	1	1	1	1	1	1	1	1	1	1	1	1	1	1	1	1	1	1	1	1	1	1	1	1	1	1	1	1	1	1	1	1	1	1	1	1	1	1	1	1
chr35.8894404	1	1	1	1	1	1	1	1	1	1	1	1	1	1	1	1	1	1	1	1	1	1	1	1	1	1	1	1	1	1	1	1	1	1	1	1	1	1	1	1	1	1	1	1	1	1	1	1	1	1	1	1
chr35.9115088	1	-1	1	0	1	1	1	1	1	-1	1	0	1	2	2	1	1	1	1	1	1	2	2	2	2	2	2	2	2	1	1	1	1	-1	1	2	2	2	2	0	1	1	1	1	1	1	0	1	2	0	1	1
chr35.9590417	1	1	1	1	1	1	1	1	1	1	1	1	1	1	1	1	1	1	1	1	1	1	1	1	1	1	1	1	1	1	1	1	1	1	1	1	1	1	1	1	1	1	1	1	1	1	1	1	1	1	1	1
chr35.9795642	1	1	1	1	1	1	1	1	1	1	1	1	1	1	1	1	1	1	1	1	1	1	1	1	1	1	1	1	1	1	1	1	1	1	1	1	1	1	1	1	1	1	1	1	1	1	1	1	1	1	1	1
chr36.10300844	1	1	1	1	1	1	1	1	1	1	1	1	1	1	1	1	1	1	1	1	1	1	1	1	1	1	1	1	1	1	1	1	1	1	1	1	1	1	1	1	1	1	1	1	1	1	1	1	1	1	1	1
chr36.15245087	1	1	1	1	1	1	1	1	1	1	1	1	1	1	1	1	1	1	1	1	1	1	1	1	1	1	1	1	1	1	1	1	1	1	1	1	1	1	1	1	1	1	1	1	1	1	1	1	1	1	1	1
chr36.16799240	0	2	2	2	2	2	2	2	1	1	2	2	1	0	0	-1	1	0	0	0	0	0	0	0	0	0	1	2	0	0	1	2	1	0	0	2	0	1	0	1	0	0	0	0	1	0	1	0	0	1	1	0
chr36.18393259	-1	1	2	2	2	1	2	1	2	2	2	2	1	-1	1	1	2	1	1	1	1	1	1	1	1	2	2	1	1	1	-1	2	-1	-1	1	1	1	-1	1	2	1	1	2	2	2	1	2	2	2	2	2	2
chr36.25217926	0	-1	-1	-1	-1	-1	-1	0	-1	-1	-1	0	-1	-1	-1	0	-1	-1	0	-1	-1	0	-1	1	-1	-1	1	1	1	-1	1	1	1	-1	-1	1	1	1	-1	-1	-1	-1	1	-1	-1	-1	-1	-1	1	1	-1	-1
chr36.33154249	1	1	1	1	1	1	1	1	1	1	1	1	1	1	1	-1	1	1	-1	1	1	-1	1	1	-1	-1	1	1	-1	-1	-1	1	-1	-1	1	1	1	-1	1	1	1	1	1	1	1	1	1	1	1	1	1	1
chr36.6579877	1	1	1	1	1	1	1	1	1	1	1	1	1	1	1	1	1	1	1	1	1	1	1	1	1	1	1	1	1	1	1	1	1	1	1	1	1	1	1	1	1	1	1	1	1	1	1	1	1	1	1	1
chr36.7402867	-1	1	2	-1	1	1	-1	1	1	-1	1	1	1	1	1	1	1	1	1	1	-1	-1	-1	2	-1	1	1	1	1	1	-1	-1	-1	1	1	1	1	1	1	1	-1	-1	-1	-1	1	2	2	-1	1	-1	-1	-1
chr36.8906309	-1	0	0	0	0	0	0	-1	1	1	1	0	1	1	0	-1	0	0	0	1	1	0	0	1	1	0	0	0	0	0	1	1	1	0	0	0	0	0	0	-1	-1	1	1	-1	0	-1	2	2	1	2	1	-1
chr36.9400206	1	1	1	1	1	1	1	1	1	1	1	1	1	1	1	1	1	1	1	1	1	1	1	1	1	1	1	1	1	1	1	1	1	1	1	1	1	1	1	1	1	1	1	1	1	1	1	1	1	1	1	1
chr37.20591434	2	-1	-1	2	2	1	2	-1	-1	-1	2	2	2	-1	2	-1	-1	1	-1	1	1	2	-1	1	1	1	-1	-1	-1	1	2	2	1	-1	1	1	1	1	-1	1	1	-1	1	-1	1	1	2	1	1	1	2	1
chr37.21340399	1	-1	1	1	1	-1	2	1	-1	1	1	1	-1	2	-1	2	2	2	2	2	-1	2	2	2	2	2	1	1	1	1	1	1	1	1	-1	1	1	1	1	2	1	2	-1	-1	2	2	2	-1	2	2	2	1
chr37.26728501	1	1	1	1	1	1	1	1	1	1	1	1	1	1	1	1	1	1	1	1	1	1	1	1	1	1	1	1	1	1	1	1	1	1	1	1	1	1	1	1	1	1	1	1	1	1	1	1	1	1	1	1
chr37.27084868	-1	1	1	-1	1	1	1	1	1	1	1	1	1	1	1	1	1	1	1	1	1	1	1	1	1	1	1	1	1	1	1	1	1	1	1	1	1	1	1	1	1	1	1	1	1	1	1	1	1	1	1	1
chr37.28322701	1	1	1	1	1	1	1	1	1	1	1	1	1	1	1	1	1	1	2	2	1	1	1	1	1	1	1	1	1	-1	1	1	1	1	1	1	1	1	1	-1	-1	1	1	1	-1	-1	1	-1	1	1	2	1
chr37.28800386	1	1	1	1	1	1	1	1	1	1	1	1	1	1	1	1	1	1	1	1	1	1	1	1	1	1	1	1	1	1	1	1	1	1	1	1	1	1	1	1	1	1	1	1	1	1	1	1	1	1	1	1
chr37.29299792	0	1	2	0	1	2	0	1	1	0	1	1	1	0	0	1	0	1	0	0	0	0	0	1	1	0	0	2	0	1	0	0	2	1	1	2	0	1	1	0	0	0	1	0	1	0	0	2	0	0	0	0
chr37.32637638	1	1	1	1	1	1	1	1	1	1	1	1	1	1	1	1	1	1	1	1	1	1	-1	-1	1	1	1	-1	1	1	1	1	1	1	0	1	1	1	1	1	1	-1	0	1	1	-1	1	1	1	1	1	1
chr37.32990176	-1	-1	-1	-1	-1	-1	-1	-1	-1	-1	-1	-1	-1	-1	-1	-1	-1	-1	-1	-1	-1	-1	-1	-1	-1	-1	-1	-1	-1	-1	-1	-1	-1	-1	-1	-1	-1	-1	-1	-1	-1	-1	-1	-1	-1	-1	-1	-1	-1	-1	-1	-1
chr37.8654886	1	1	1	1	1	1	1	1	1	1	1	1	1	1	1	1	1	1	1	1	1	1	1	1	1	1	1	1	1	1	1	1	1	1	1	1	1	1	1	1	1	1	1	1	1	1	1	1	1	1	1	1
chr37.9408139	1	1	1	1	1	1	1	1	1	1	1	1	1	1	1	1	1	1	1	1	1	1	1	1	1	1	1	1	1	1	1	1	1	1	1	1	1	1	1	1	1	1	1	1	1	1	1	1	1	1	1	1
chr37.9836018	-1	1	0	1	-1	-1	1	1	1	0	-1	-1	-1	1	-1	1	1	1	-1	0	0	0	1	1	-1	1	1	-1	-1	0	1	1	1	-1	-1	-1	0	1	1	-1	-1	-1	-1	1	-1	1	1	1	1	-1	1	-1
chr38.10677994	1	1	1	1	1	1	1	1	1	1	1	1	1	1	1	1	1	1	1	1	1	1	1	1	1	1	1	1	1	1	1	1	1	1	1	1	1	1	1	1	1	1	1	1	1	1	1	1	1	1	1	1
chr38.11135794	-1	-1	0	0	-1	0	0	-1	-1	-1	0	-1	1	-1	-1	0	-1	0	0	0	0	0	-1	0	-1	0	-1	-1	1	0	-1	-1	-1	1	1	1	0	0	1	0	-1	-1	-1	1	-1	0	0	0	-1	0	0	1
chr38.11990187	-1	1	1	-1	-1	-1	1	1	-1	1	-1	1	1	1	1	1	1	-1	1	1	1	-1	1	1	-1	1	1	-1	1	-1	1	1	1	1	1	1	1	1	1	1	-1	1	-1	1	-1	1	1	1	-1	1	1	1
chr38.12333039	1	1	1	1	1	1	1	1	1	1	1	1	1	1	1	1	1	1	1	1	1	1	1	1	1	1	1	1	1	1	1	1	1	1	1	1	1	1	1	1	1	1	1	1	1	1	1	1	1	1	1	1
chr38.12708207	2	2	2	1	2	2	1	1	1	0	1	-1	-1	0	1	0	1	0	0	0	0	0	1	0	1	1	2	1	2	1	-1	-1	2	0	1	2	1	2	1	0	0	1	2	1	1	1	0	1	1	0	0	1
chr38.13096765	1	1	1	-1	1	1	1	1	1	1	1	1	1	1	1	1	1	1	1	1	1	1	1	-1	1	1	1	1	1	1	1	1	1	1	1	1	1	1	1	1	1	1	1	1	1	1	1	1	1	-1	1	1
chr38.13478524	0	0	0	0	0	0	0	0	0	0	0	0	-1	0	1	0	1	0	1	1	1	1	-1	0	2	1	0	1	0	0	0	0	0	2	0	0	1	0	1	1	0	0	0	1	0	0	0	0	0	1	0	0
chr38.14076531	-1	1	2	1	1	1	2	2	1	-1	2	-1	2	1	1	1	1	1	1	1	1	1	1	1	1	1	1	1	1	-1	1	1	-1	-1	1	1	-1	1	1	1	-1	2	1	1	-1	-1	1	1	-1	2	1	-1
chr38.14374496	0	0	0	0	0	0	0	0	1	0	0	0	0	0	-1	0	0	-1	0	0	-1	0	0	0	0	0	1	-1	-1	-1	1	0	-1	0	-1	1	-1	-1	1	1	1	1	0	0	1	0	-1	1	0	1	0	0
chr38.15220344	1	1	1	2	2	-1	1	1	-1	1	0	2	0	1	2	1	2	2	2	2	2	2	2	2	-1	2	1	0	2	1	-1	2	-1	-1	2	2	1	1	2	2	2	0	2	2	2	2	2	1	2	1	2	2
chr38.15592374	2	2	2	2	2	2	2	2	2	-1	2	2	-1	2	-1	-1	2	1	2	2	2	-1	-1	1	2	2	1	1	2	1	1	1	1	1	2	1	1	1	1	2	1	2	-1	2	-1	1	2	2	1	2	0	-1
chr38.16548285	1	1	1	1	1	1	1	1	1	1	1	1	1	1	1	1	1	1	1	1	1	1	1	1	1	1	1	1	1	1	1	1	1	1	1	1	1	1	1	1	1	1	1	1	1	1	1	1	1	1	1	1
chr38.16861197	2	-1	0	2	1	1	1	1	1	-1	-1	2	2	-1	1	1	1	1	1	0	0	-1	1	2	-1	-1	2	2	2	-1	2	2	-1	-1	2	1	2	2	2	1	-1	2	1	1	-1	1	2	2	2	1	2	0
chr38.17431491	1	1	-1	0	-1	-1	-1	1	-1	2	2	-1	2	-1	-1	-1	-1	1	1	-1	-1	-1	1	1	-1	-1	1	-1	1	1	1	2	1	2	1	1	-1	1	2	2	2	-1	1	1	-1	2	2	0	2	2	2	1
chr38.3378219	1	1	1	1	1	1	1	1	1	1	1	1	1	1	1	1	1	1	1	1	1	1	1	1	1	1	1	1	1	1	1	1	1	1	1	1	1	1	1	1	1	1	1	1	1	1	1	1	1	1	1	1
chr38.4636935	1	1	1	1	1	1	1	1	1	1	1	1	1	1	1	1	1	1	1	1	1	1	1	1	1	1	1	1	1	1	1	1	1	1	1	1	1	1	1	1	1	1	1	1	1	1	1	1	1	1	1	1
chr38.5059318	1	1	1	1	1	1	1	1	1	1	1	1	1	1	1	1	1	1	1	1	1	1	1	1	1	1	1	1	1	1	1	1	1	1	1	1	1	1	1	1	1	1	1	1	1	1	1	1	1	1	1	1
chr38.5264105	0	1	1	1	1	0	1	0	-1	0	0	1	1	-1	1	1	1	-1	1	1	1	1	1	1	1	1	0	1	1	-1	1	0	1	1	1	1	0	1	1	1	-1	0	1	1	1	1	1	1	1	1	1	1
chr38.5563790	1	1	1	1	1	1	0	1	1	1	1	1	1	1	1	1	1	1	1	2	1	1	1	1	1	1	1	1	1	1	1	1	1	-1	1	1	1	1	1	1	1	1	1	1	1	2	-1	1	1	1	1	1
chr38.5732232	1	1	1	1	1	1	1	1	1	1	1	1	1	1	1	1	1	1	1	1	1	1	1	1	1	1	1	1	1	1	1	1	1	1	1	1	1	1	1	1	1	1	1	1	1	1	1	1	1	1	1	1
chr38.5889300	1	1	1	1	1	1	1	1	1	1	1	1	1	1	1	1	1	1	1	1	1	1	1	1	1	1	1	1	1	1	1	1	1	1	1	1	1	1	1	1	1	1	1	1	1	1	1	1	1	1	1	1
chr38.6614004	1	1	1	1	1	1	1	1	1	1	1	1	1	1	1	1	1	1	1	1	1	1	1	1	1	1	1	1	1	1	1	1	1	1	1	1	1	1	1	1	1	1	1	1	1	1	1	1	1	1	1	1
chr38.7217361	1	1	1	1	1	1	1	1	1	1	1	1	1	1	1	1	1	1	1	1	1	1	1	1	1	1	1	1	1	1	1	1	1	1	1	1	1	1	1	1	1	1	1	1	1	1	1	1	1	1	1	1
chr38.7444281	1	1	1	1	1	1	1	1	1	1	1	1	1	1	1	1	1	1	1	1	1	1	1	1	1	1	1	1	1	1	1	1	1	1	1	1	1	1	1	1	1	1	1	1	1	1	1	1	1	1	1	1
chr38.8084958	1	1	1	1	1	1	1	1	1	1	1	1	1	1	1	1	1	-1	1	1	1	1	1	1	-1	1	1	1	1	1	1	1	1	1	1	1	1	-1	-1	1	1	1	1	1	1	1	1	1	1	1	1	1
chr38.8397878	1	1	1	1	1	1	1	1	1	1	1	1	1	1	1	1	1	1	1	1	1	1	1	1	1	1	1	1	1	1	1	1	1	1	1	1	1	1	1	1	1	1	1	1	1	1	1	1	1	1	1	1
chr38.9389044	1	1	1	1	1	1	1	1	1	1	1	1	1	1	1	1	1	1	1	1	1	1	1	1	1	1	1	1	1	1	1	1	1	1	1	1	1	1	1	1	1	1	1	1	1	1	1	1	1	1	1	1
chr38.9909127	1	1	1	1	1	1	1	1	1	1	1	1	1	1	1	1	1	1	1	1	1	1	1	1	1	1	1	1	1	1	1	1	1	1	1	1	1	1	1	1	1	1	1	1	1	1	1	1	1	1	1	1
chr4.26575348	1	1	1	1	1	1	1	1	1	1	1	1	1	1	1	1	1	1	1	1	1	1	1	1	1	1	1	1	1	1	1	1	1	1	1	1	1	1	1	1	1	1	1	1	1	1	1	1	1	1	1	1
chr4.27866378	1	-1	0	-1	-1	0	0	0	0	-1	1	1	1	0	0	-1	0	0	-1	1	0	0	0	0	0	0	1	0	-1	0	0	-1	-1	-1	-1	0	-1	-1	0	0	0	0	0	0	0	0	0	0	-1	0	0	0
chr4.32334372	0	1	1	0	1	1	1	1	-1	1	0	0	0	-1	-1	2	2	-1	2	2	2	2	2	-1	2	2	1	0	0	0	-1	1	0	-1	1	1	1	2	2	2	-1	2	1	2	1	2	-1	1	2	1	2	2
chr4.33282397	1	1	1	1	1	1	1	1	1	1	1	1	1	1	1	1	1	1	1	1	1	1	1	1	1	1	1	1	1	1	1	1	1	1	1	1	1	1	1	1	1	1	1	1	1	1	1	1	1	1	1	1
chr4.33987395	1	-1	1	0	-1	1	1	-1	1	1	2	1	2	1	-1	1	1	1	1	0	1	-1	1	1	1	-1	1	1	1	1	1	1	1	-1	1	1	-1	-1	1	1	1	1	1	1	-1	1	1	1	1	1	0	1
chr4.34867529	1	1	1	1	1	1	1	1	1	1	1	1	1	1	1	1	1	1	1	1	1	1	1	1	1	1	1	1	1	1	1	1	1	1	1	1	1	1	1	1	1	1	1	1	1	1	1	1	1	1	1	1
chr4.35292772	0	1	1	1	1	1	1	1	1	1	1	1	1	1	1	1	1	1	1	1	1	1	1	1	1	1	1	1	1	1	1	1	1	1	1	1	1	1	1	1	1	1	1	1	1	1	1	1	1	1	1	1
chr4.36059484	2	1	1	-1	1	1	1	1	1	1	1	1	1	1	1	1	1	1	1	1	1	1	1	1	1	1	1	1	1	1	1	1	1	1	1	1	1	1	1	1	1	1	1	1	1	1	1	1	1	1	1	1
chr4.36266440	2	1	1	1	1	-1	-1	1	2	-1	2	1	-1	2	-1	2	2	-1	2	2	1	2	-1	-1	2	-1	1	-1	1	2	-1	-1	1	1	1	1	-1	1	1	2	1	1	1	-1	1	-1	2	-1	1	-1	2	1
chr4.38315859	2	-1	2	-1	2	2	2	2	1	-1	-1	-1	-1	-1	-1	2	1	2	-1	2	-1	1	-1	1	2	2	0	1	0	2	0	-1	0	-1	1	0	1	2	0	0	1	1	-1	-1	1	0	0	0	0	2	0	1
chr4.38766911	1	1	1	1	1	1	1	1	1	1	1	1	1	1	1	1	1	1	1	1	1	1	1	1	1	1	1	1	1	1	1	1	1	1	1	1	1	1	1	1	1	1	1	1	1	1	1	1	1	1	1	1
chr4.39127699	1	1	1	1	1	1	1	1	1	1	1	1	1	1	1	1	1	1	1	1	1	1	1	1	1	1	1	1	1	1	1	1	1	1	1	1	1	1	1	1	1	1	1	1	1	1	1	1	1	1	1	1
chr4.39318006	1	1	1	1	1	1	1	1	1	1	1	1	1	1	1	1	1	1	1	1	1	1	1	1	1	1	1	1	1	1	1	1	1	1	1	1	1	1	1	1	1	1	1	1	1	1	1	1	1	1	1	1
chr4.39546550	1	1	1	1	-1	1	1	1	1	-1	-1	-1	1	1	1	1	1	1	1	-1	1	1	-1	1	1	1	1	-1	1	1	-1	1	-1	1	1	1	1	1	1	-1	1	1	1	-1	-1	1	1	1	1	1	1	1
chr4.39964132	1	-1	0	0	0	1	1	1	1	1	2	1	-1	1	1	1	1	-1	1	1	1	1	1	1	-1	1	1	1	1	1	1	1	1	1	1	1	1	1	1	1	1	1	1	1	0	1	-1	1	1	1	1	1
chr4.40455601	1	1	1	1	1	1	1	1	1	1	1	1	1	1	1	1	1	1	1	1	1	1	1	1	1	1	1	1	1	1	1	1	1	1	-1	1	1	1	1	1	1	1	1	1	1	1	1	1	1	1	1	1
chr4.40783166	1	1	1	1	1	1	1	1	1	1	1	1	1	1	1	1	1	1	1	1	1	1	1	-1	1	1	1	1	1	1	1	1	1	1	1	1	0	1	-1	1	1	1	-1	1	1	1	1	1	1	1	1	1
chr4.41631562	1	0	-1	-1	-1	0	-1	-1	0	-1	1	1	1	-1	1	1	-1	-1	1	1	0	-1	1	0	0	1	1	-1	-1	-1	-1	-1	-1	-1	0	0	0	0	0	1	-1	-1	1	1	1	-1	-1	-1	1	0	-1	0
chr4.42441420	1	1	1	1	1	1	1	1	1	1	1	1	1	1	1	1	1	1	1	1	1	1	1	1	1	1	1	1	1	1	1	1	1	1	1	1	1	1	1	1	1	1	1	1	1	1	1	1	1	1	1	1
chr4.42766163	-1	-1	0	-1	-1	1	-1	-1	-1	1	1	0	1	-1	-1	0	-1	-1	-1	-1	-1	-1	-1	0	0	-1	-1	-1	0	-1	-1	-1	0	0	-1	-1	-1	-1	-1	-1	-1	-1	-1	-1	-1	-1	-1	0	-1	0	0	-1
chr4.42966242	2	2	2	2	2	2	2	2	2	2	2	2	2	2	2	2	2	2	2	2	2	2	2	2	2	2	2	2	2	2	2	2	2	2	2	2	2	2	2	2	2	2	2	2	2	2	2	2	2	2	2	2
chr4.43139782	1	1	1	1	1	1	1	1	1	1	1	1	1	1	1	1	1	1	1	1	-1	1	1	1	1	1	1	1	1	1	1	1	1	1	1	1	1	1	1	1	1	1	1	1	1	1	1	1	1	1	1	1
chr4.43758312	2	1	-1	-1	-1	1	-1	1	1	1	2	2	2	2	2	2	-1	-1	2	2	1	-1	2	1	1	2	1	1	1	2	1	2	2	2	1	1	-1	1	1	1	-1	1	1	0	1	1	1	1	0	1	0	1
chr4.44744260	1	1	1	1	1	1	1	1	1	1	1	1	1	1	1	1	2	1	1	1	1	1	1	1	1	1	1	1	1	1	1	1	1	1	1	-1	-1	1	1	1	1	1	1	1	1	2	1	1	1	1	1	1
chr4.45578423	1	1	1	1	1	1	1	1	1	1	1	1	1	1	1	1	1	1	1	1	1	1	1	1	1	1	1	1	1	1	1	1	1	1	1	1	1	1	1	1	1	1	1	1	1	1	1	1	1	1	1	1
chr4.45744172	1	1	1	1	1	1	1	1	1	1	1	1	1	1	1	1	1	1	1	1	1	1	1	1	1	1	1	1	1	1	1	1	1	1	1	1	1	1	1	1	1	1	1	1	1	1	1	1	1	1	1	1
chr4.46197896	1	1	1	1	1	1	1	1	1	1	1	1	1	1	1	1	1	1	1	1	1	1	1	1	1	1	1	1	1	1	1	1	1	1	1	1	1	1	1	1	1	1	1	1	1	1	1	1	1	1	1	1
chr4.48545596	0	1	-1	1	1	1	1	1	1	1	0	0	-1	1	-1	1	1	1	-1	-1	-1	1	-1	1	1	1	1	1	1	1	-1	1	1	1	-1	1	1	1	1	1	1	-1	1	1	1	1	1	1	-1	-1	1	1
chr4.48924973	1	-1	1	-1	1	1	-1	1	1	1	-1	1	1	1	1	-1	1	1	-1	-1	1	1	1	1	1	1	1	1	1	1	1	-1	1	1	1	1	1	1	-1	1	1	1	1	1	-1	1	1	1	1	1	1	1
chr4.52134901	1	1	1	1	1	1	1	1	1	1	1	1	1	1	1	1	1	1	1	1	1	1	1	1	1	1	1	1	1	1	1	1	1	1	1	1	1	1	1	1	1	1	1	1	1	1	1	1	1	1	1	1
chr4.56116337	1	1	-1	1	-1	1	1	1	1	1	1	-1	1	1	1	1	1	1	1	1	1	1	1	1	1	1	-1	1	-1	1	1	1	1	1	1	1	1	1	1	-1	-1	1	1	1	1	-1	-1	-1	1	1	1	1
chr4.62236340	1	2	0	2	0	1	1	1	2	1	2	0	1	2	2	1	1	2	2	2	2	2	2	2	2	2	1	0	0	0	0	1	0	0	0	0	0	0	0	1	0	1	1	0	1	0	0	1	0	0	0	0
chr4.64738422	1	0	0	0	0	-1	1	0	0	0	2	0	1	0	0	2	2	0	0	0	0	0	0	1	0	0	2	2	0	2	1	0	1	1	2	0	1	0	0	1	1	1	1	1	0	0	1	0	0	0	0	1
chr4.66579254	-1	1	1	1	1	1	1	1	1	1	1	-1	-1	1	1	1	1	1	1	1	1	1	1	1	1	1	1	1	1	1	1	-1	1	1	1	1	1	1	1	1	1	1	-1	1	1	1	1	1	1	1	1	1
chr4.67359001	2	0	1	0	1	0	0	1	0	0	2	1	1	0	1	0	1	0	0	0	0	0	0	2	0	0	1	1	0	1	0	1	0	0	1	0	1	0	0	1	1	0	0	0	1	1	0	1	1	0	0	0
chr4.68651895	1	1	1	1	1	1	1	1	1	1	1	1	1	1	1	1	1	1	1	1	1	1	1	1	1	1	1	1	1	1	1	1	1	1	1	1	1	1	1	1	1	1	1	1	1	1	1	1	1	1	1	1
chr4.76712926	-1	1	1	0	0	0	0	0	0	0	1	0	0	1	2	2	1	2	2	2	1	1	2	1	2	1	2	2	1	2	2	2	2	2	2	2	2	2	2	1	1	0	0	1	1	1	1	2	2	0	1	2
chr4.78139264	1	1	1	-1	-1	1	-1	1	1	-1	-1	0	-1	2	2	-1	-1	2	2	2	2	2	2	-1	1	-1	-1	-1	-1	-1	1	1	-1	-1	0	1	-1	-1	-1	1	1	-1	-1	-1	-1	1	1	-1	1	-1	-1	-1
chr4.85549093	0	0	0	0	0	0	0	0	0	0	0	0	0	0	0	0	0	0	0	0	1	0	0	0	0	0	0	0	0	1	0	0	0	0	0	0	0	0	0	0	1	0	1	0	2	1	0	0	0	1	0	2
chr4.88273392	1	1	1	1	1	1	1	1	1	1	1	1	1	1	1	1	1	1	1	1	1	-1	1	1	1	1	1	1	1	-1	1	1	1	1	1	1	1	1	1	1	1	1	1	1	1	1	1	1	-1	1	1	1
chr5.13689105	1	1	1	1	1	1	1	1	1	1	1	1	1	1	1	1	1	1	1	1	1	1	1	1	1	1	1	1	1	1	1	1	1	1	1	1	1	1	1	1	1	1	1	1	1	1	1	1	1	1	1	1
chr5.14155742	1	1	1	1	1	1	1	1	1	1	1	1	1	1	1	1	1	1	1	1	1	1	1	1	1	1	1	1	1	1	1	1	1	1	1	1	1	1	1	1	1	1	1	1	1	1	1	1	1	1	1	1
chr5.14424253	1	-1	1	-1	-1	-1	-1	-1	1	1	1	1	1	1	-1	1	0	0	1	1	-1	-1	0	-1	1	1	-1	0	-1	0	1	-1	1	0	0	1	0	-1	1	0	0	0	-1	0	1	0	-1	0	0	0	0	0
chr5.14737671	-1	-1	1	1	1	1	1	1	1	-1	1	1	1	0	1	0	1	1	0	-1	-1	-1	-1	1	1	-1	1	1	-1	-1	-1	-1	-1	-1	-1	-1	1	1	-1	0	0	-1	0	0	0	0	-1	0	-1	0	0	-1
chr5.15109128	1	1	1	1	1	1	1	1	1	1	1	1	1	1	1	1	1	1	1	1	1	1	1	1	1	1	1	1	1	1	1	1	1	1	1	1	1	1	1	1	1	1	1	1	1	1	1	1	1	1	1	1
chr5.15664891	1	1	2	2	0	1	1	1	1	1	2	2	2	2	1	1	0	0	0	1	2	1	0	2	0	2	1	2	2	1	1	1	1	0	1	2	2	1	1	2	2	1	1	1	2	2	2	2	1	2	0	1
chr5.15893558	1	1	1	1	1	1	1	1	1	1	1	1	1	1	1	1	1	1	1	1	1	1	1	1	1	1	1	1	1	1	1	1	1	1	1	1	1	1	1	1	1	1	1	1	1	1	1	1	1	1	1	1
chr5.16055838	1	1	1	1	1	1	1	1	1	1	1	1	1	1	1	1	1	1	1	1	1	1	1	1	1	1	1	1	1	1	1	1	1	1	1	1	1	1	1	1	1	1	1	1	1	1	1	1	1	1	1	1
chr5.17142650	1	0	1	0	2	2	2	2	1	2	0	2	0	2	2	2	2	2	1	1	2	2	2	1	1	2	2	0	1	1	1	2	2	1	2	2	0	1	2	0	0	0	0	0	0	0	0	0	0	0	0	1
chr5.17702762	1	1	1	1	1	1	1	1	1	1	1	1	1	1	1	1	1	1	1	1	1	1	1	1	1	1	1	1	1	1	1	1	1	1	1	1	1	1	1	1	1	1	1	1	1	1	1	1	1	1	1	1
chr5.17932186	-1	1	1	1	1	1	1	1	1	1	1	-1	1	1	1	1	1	1	-1	1	1	1	1	1	1	1	1	1	1	1	1	1	1	1	1	1	1	1	1	1	1	1	1	1	1	1	1	1	1	1	1	1
chr5.18415113	1	1	1	1	1	1	1	1	1	1	1	1	1	1	1	1	1	1	1	1	1	1	1	1	1	1	1	1	1	1	1	1	1	1	1	1	1	1	1	1	1	1	1	1	1	1	1	1	1	1	1	1
chr5.18817464	-1	0	0	0	0	0	0	0	-1	0	0	0	-1	1	0	1	0	0	1	0	0	-1	0	0	-1	1	0	0	0	-1	0	-1	0	-1	-1	0	1	0	-1	1	0	0	0	0	0	1	0	1	0	0	0	0
chr5.19759159	1	-1	1	1	1	-1	1	1	-1	1	1	1	1	1	1	-1	-1	-1	1	1	-1	-1	-1	0	-1	1	-1	-1	-1	0	-1	0	-1	0	0	0	0	0	0	-1	-1	0	0	0	0	0	0	0	-1	-1	-1	0
chr5.19914886	1	1	1	1	1	1	1	1	1	1	1	-1	1	1	1	1	1	1	1	1	1	1	1	1	1	1	1	1	1	1	1	1	1	1	1	1	1	1	1	1	1	1	1	1	1	1	1	1	1	1	1	1
chr5.20488146	-1	1	1	1	1	1	1	1	1	1	1	-1	1	2	-1	2	1	1	1	1	1	1	1	1	1	1	1	1	-1	1	-1	1	1	1	1	1	1	1	1	1	2	-1	2	2	-1	1	1	1	-1	1	-1	2
chr5.20820352	1	1	1	1	1	1	1	1	1	1	1	1	1	1	1	1	1	1	1	1	1	1	1	1	1	1	1	1	1	1	1	-1	1	-1	1	1	1	1	1	1	-1	1	1	1	1	1	1	-1	1	-1	1	1
chr5.21664146	2	-1	2	2	2	2	2	2	2	2	2	2	1	2	2	1	2	2	1	2	2	2	1	1	1	2	2	1	0	1	1	-1	2	1	-1	1	2	2	2	2	2	2	0	1	2	2	2	2	2	2	2	2
chr5.22152043	1	1	1	1	1	1	1	1	1	1	1	1	1	1	1	1	1	1	1	1	1	1	1	1	1	1	1	1	1	1	1	1	1	1	1	1	1	1	1	1	1	1	1	1	1	1	1	1	1	1	1	1
chr5.22844370	1	1	1	1	1	1	0	1	1	1	1	1	1	1	1	1	1	1	1	1	1	1	1	1	1	1	1	1	1	1	1	-1	1	-1	2	1	1	1	2	1	1	1	1	1	1	1	1	1	1	1	1	1
chr5.23215174	-1	-1	0	-1	-1	0	0	-1	0	-1	-1	-1	-1	-1	-1	-1	0	-1	-1	0	0	0	0	0	-1	-1	-1	-1	0	-1	-1	-1	-1	-1	0	0	0	0	0	-1	-1	0	-1	-1	-1	0	1	0	-1	1	1	1
chr5.23616891	2	2	2	2	2	2	2	2	2	2	1	1	2	1	2	0	1	2	2	2	2	2	1	1	1	2	1	1	2	1	1	0	1	2	2	1	2	1	1	2	0	1	2	1	1	2	0	1	0	0	0	1
chr5.24119541	1	1	1	1	1	1	1	1	1	1	1	1	1	1	1	1	1	1	1	1	1	1	1	1	1	1	0	1	1	-1	1	1	1	1	1	1	1	-1	1	1	1	-1	1	1	1	0	1	-1	1	0	1	0
chr5.24506467	1	1	1	1	1	1	1	1	1	1	1	1	1	1	1	1	1	1	1	1	1	1	1	1	1	1	1	1	1	1	1	1	1	1	1	1	1	1	1	1	1	1	1	1	1	1	1	1	1	1	1	1
chr5.26633149	1	1	1	-1	-1	1	1	1	1	-1	1	1	1	-1	-1	1	1	1	2	-1	-1	-1	1	1	1	1	-1	1	1	1	-1	2	-1	1	1	-1	1	-1	-1	-1	1	1	1	1	-1	1	1	-1	1	1	1	1
chr5.27110391	2	2	1	2	2	2	2	2	2	2	2	2	2	1	2	2	1	2	2	1	2	2	2	2	2	2	2	2	2	2	2	2	2	2	2	2	2	2	2	1	1	2	2	2	1	2	1	2	2	1	1	1
chr5.28282673	0	0	0	0	0	1	0	0	0	0	0	0	0	1	2	0	1	2	1	1	2	2	1	1	1	2	0	1	0	2	0	0	0	1	0	1	0	0	0	0	1	1	2	2	1	1	0	1	0	1	0	1
chr5.29386698	1	1	1	1	1	1	1	1	1	1	1	1	1	1	1	1	1	-1	1	1	1	1	1	1	1	1	1	1	1	1	1	1	1	1	1	1	1	1	1	1	1	-1	1	1	1	-1	1	1	1	1	1	1
chr5.31352044	0	1	0	0	0	-1	0	-1	-1	-1	0	0	0	-1	0	0	-1	-1	0	0	-1	0	0	-1	1	0	1	2	1	-1	1	-1	-1	-1	-1	1	0	1	-1	1	-1	1	0	0	-1	1	-1	0	2	-1	-1	-1
chr5.31990568	1	1	1	1	1	1	1	1	1	1	1	1	1	1	1	1	1	1	1	1	1	1	1	1	1	1	1	1	1	1	1	1	1	1	1	1	1	1	1	1	1	1	1	1	1	1	1	1	1	1	1	1
chr5.31990676	1	1	1	1	1	1	1	1	1	1	1	1	1	1	1	1	1	1	-1	1	1	1	1	1	1	1	1	1	1	1	1	1	1	1	1	1	1	1	1	1	1	1	1	1	1	1	1	1	1	1	1	1
chr5.32377228	0	0	0	0	0	0	0	0	0	0	0	0	0	1	1	1	1	1	1	1	1	1	1	1	1	1	0	0	0	0	0	0	0	0	1	1	0	0	0	1	1	1	1	0	1	1	1	1	1	1	1	1
chr5.36182282	1	1	1	1	1	1	1	1	1	1	1	1	1	1	1	1	1	1	1	1	1	1	1	1	1	1	1	1	1	1	1	1	1	1	1	1	1	1	1	1	1	1	1	1	1	1	1	1	1	1	1	1
chr5.37320718	1	1	1	1	1	1	-1	1	1	1	1	-1	1	1	1	-1	1	1	1	1	1	1	1	1	1	1	1	1	1	1	1	1	1	1	1	1	-1	1	1	1	1	1	1	1	1	1	1	1	1	1	1	1
chr5.49166867	1	1	1	-1	1	1	1	1	1	1	1	1	-1	1	1	1	1	1	1	1	1	1	1	1	1	1	1	1	1	1	1	1	1	1	1	1	1	1	-1	1	1	1	1	1	1	1	1	1	1	1	1	1
chr5.60804622	1	1	1	1	1	1	1	1	1	1	1	1	1	1	1	1	1	1	1	1	1	1	1	1	1	1	1	1	1	1	1	1	1	1	1	1	1	1	1	1	1	1	1	1	1	1	1	1	1	1	1	1
chr5.67282009	-1	2	1	1	-1	-1	2	2	-1	1	-1	2	2	1	1	1	1	1	1	1	2	2	-1	1	2	1	1	1	1	1	1	1	1	1	-1	2	2	1	1	2	2	2	-1	-1	2	2	2	2	1	2	1	2
chr5.68371943	1	1	-1	-1	1	1	1	1	1	1	1	1	-1	-1	-1	-1	0	0	1	1	0	0	-1	0	-1	0	1	-1	0	1	-1	1	1	-1	-1	-1	-1	-1	0	-1	1	-1	1	-1	-1	1	1	-1	1	1	1	1
chr5.69070680	0	0	0	1	0	0	0	0	0	1	1	0	1	2	2	2	1	2	2	2	2	2	2	2	2	2	2	0	2	0	1	1	1	1	1	1	1	2	0	0	0	1	1	0	0	1	1	1	1	1	2	0
chr5.71674550	1	1	1	1	1	1	1	1	1	1	1	1	1	1	1	1	1	1	1	1	1	1	1	1	1	1	1	1	1	1	1	1	1	1	1	1	1	1	1	1	1	1	1	1	1	1	1	1	1	1	1	1
chr5.72033033	1	1	1	1	1	1	1	1	1	1	1	1	1	1	1	1	1	1	1	1	1	1	1	1	1	1	1	1	1	1	1	1	1	1	1	1	1	1	1	1	1	1	1	1	1	1	1	1	1	1	1	1
chr6.12373962	1	1	1	1	1	1	1	1	1	1	1	1	1	1	1	1	1	1	1	1	1	1	1	1	1	1	1	1	1	1	1	1	1	1	1	1	1	1	1	1	1	1	1	1	1	1	1	1	1	1	1	1
chr6.13569374	0	1	1	-1	1	-1	-1	-1	-1	1	-1	1	-1	1	1	1	1	1	1	1	1	1	1	1	1	1	1	1	1	-1	1	1	-1	-1	1	-1	-1	1	1	1	1	1	1	1	1	1	1	1	1	1	-1	1
chr6.15505957	1	1	1	1	1	1	1	1	1	1	1	1	1	1	1	1	1	1	1	1	1	1	1	1	1	1	1	1	1	1	1	1	1	1	1	1	1	1	1	1	1	1	1	1	1	1	1	1	1	1	1	1
chr6.15681500	-1	2	2	2	1	2	2	2	2	2	-1	-1	-1	1	1	-1	1	2	1	2	2	2	1	1	1	1	-1	2	-1	-1	-1	2	1	2	2	2	2	2	2	2	2	1	1	1	2	1	1	2	0	2	2	2
chr6.16047443	1	1	1	1	1	1	1	1	1	1	1	1	1	1	1	1	1	1	1	1	1	1	1	1	1	1	1	1	1	1	1	1	1	1	1	1	1	1	1	1	1	1	1	1	1	1	1	1	1	1	1	1
chr6.16206010	0	1	-1	-1	-1	-1	0	-1	-1	-1	-1	-1	-1	0	0	0	0	-1	0	-1	1	0	1	-1	0	0	-1	0	-1	1	1	0	1	0	1	0	1	1	-1	2	1	1	2	1	-1	1	2	0	2	0	-1	-1
chr6.16365168	1	1	1	1	1	1	1	1	1	1	1	1	1	1	1	1	1	1	1	1	1	1	1	1	1	1	1	1	1	1	1	1	1	1	1	1	1	1	1	1	1	1	1	1	1	1	1	1	1	1	1	1
chr6.17077923	1	1	1	1	1	1	1	1	1	1	1	1	1	1	1	1	1	1	1	1	1	1	1	1	1	1	1	1	1	1	1	1	1	1	1	1	1	1	1	1	1	1	1	1	1	1	1	1	1	1	1	1
chr6.18579784	-1	1	1	-1	1	1	-1	1	1	1	-1	-1	-1	-1	1	-1	1	1	1	-1	2	1	1	-1	1	-1	1	1	-1	1	1	2	1	1	1	1	-1	1	2	-1	1	1	1	-1	-1	1	-1	-1	1	-1	-1	1
chr6.20763409	1	1	1	1	1	1	1	1	1	1	1	1	1	1	1	1	1	1	1	1	1	1	1	1	1	1	1	1	1	1	1	1	1	1	1	1	1	1	1	1	1	1	1	1	1	1	1	1	1	1	1	1
chr6.21592905	1	1	1	1	1	1	1	1	1	1	1	1	1	1	1	1	1	1	1	1	1	1	1	1	1	1	1	1	1	1	1	1	1	1	1	1	1	1	1	1	1	1	1	1	1	1	1	1	1	1	1	1
chr6.21792878	1	1	1	1	1	1	1	1	1	1	1	1	1	1	1	1	1	1	1	1	1	1	1	1	1	1	1	1	1	1	1	1	1	1	1	1	1	1	1	1	1	1	1	1	1	1	1	1	1	1	1	1
chr6.23050430	2	1	1	2	0	2	1	2	1	1	2	1	2	-1	1	0	1	1	1	0	0	0	0	0	0	1	1	1	1	2	2	0	0	1	2	1	1	1	0	1	2	1	1	1	0	-1	1	0	-1	1	0	1
chr6.23617898	1	1	1	1	1	1	1	1	1	1	1	1	1	1	1	1	1	1	1	1	1	1	1	1	1	1	1	1	1	1	1	1	1	1	1	1	1	1	1	1	1	1	1	1	1	1	1	1	1	1	1	1
chr6.23788358	2	2	1	2	2	1	1	2	-1	1	2	2	2	1	1	0	1	0	1	1	0	1	2	2	1	0	0	1	1	0	0	2	1	2	0	2	1	0	2	1	1	1	1	2	2	2	2	2	2	2	2	0
chr6.24021631	1	1	1	1	1	1	1	1	1	1	1	1	1	1	1	1	1	1	1	1	1	1	1	1	1	1	1	1	1	1	1	1	1	1	1	1	1	1	1	1	1	1	1	1	1	1	1	1	1	1	1	1
chr6.24184877	2	2	2	2	2	2	2	2	2	2	2	2	2	1	2	2	1	2	2	1	2	1	1	1	2	2	2	1	2	0	0	2	2	2	1	2	1	2	2	0	0	1	0	2	2	2	1	1	2	1	1	0
chr6.24556394	1	1	1	1	1	1	1	1	1	1	1	1	1	1	1	1	1	1	1	1	1	1	1	1	1	1	1	1	1	1	1	1	1	1	1	1	1	1	1	1	1	1	1	1	1	1	1	1	1	1	1	1
chr6.25404442	0	0	0	0	0	0	0	0	0	0	0	0	0	0	0	0	0	0	0	0	0	0	0	0	0	0	0	0	0	1	1	0	0	0	1	0	0	0	0	0	0	0	0	0	0	0	0	0	0	0	0	0
chr6.29336018	1	1	1	1	1	1	1	1	1	1	1	1	1	1	1	1	1	1	1	1	1	1	1	1	1	1	1	1	1	1	1	1	1	1	1	1	1	1	1	1	1	1	1	1	1	1	1	1	1	1	1	1
chr6.30040622	1	2	2	2	2	1	0	2	1	2	0	2	0	0	0	2	0	1	0	0	0	0	0	0	0	1	0	0	0	0	0	0	-1	0	0	0	0	0	1	1	1	0	1	1	0	1	2	1	2	1	1	1
chr6.3840989	0	2	2	1	0	2	0	1	1	1	1	0	2	2	2	2	1	1	1	1	2	1	1	2	1	2	1	2	2	2	0	0	1	1	1	2	1	2	1	1	1	1	0	0	1	1	0	1	0	0	1	0
chr6.4684778	1	1	1	1	1	1	1	1	1	1	1	1	1	1	1	1	1	1	1	1	1	1	1	1	1	1	1	1	1	1	1	1	1	1	1	1	1	1	1	1	1	1	1	1	1	1	1	1	1	1	1	1
chr6.54145034	-1	0	0	0	0	0	0	0	0	0	0	0	-1	0	0	0	1	0	0	0	0	0	0	0	0	0	0	0	0	0	0	0	-1	0	0	0	0	0	0	0	0	0	1	0	0	0	0	0	0	1	1	1
chr6.55928341	1	-1	-1	-1	1	1	1	1	1	-1	1	1	1	1	1	1	1	1	1	1	1	1	1	1	1	1	-1	1	-1	1	1	1	-1	1	-1	1	1	-1	1	-1	1	-1	1	1	1	1	1	-1	-1	-1	-1	-1
chr6.58078997	1	1	-1	1	-1	-1	1	1	1	1	1	1	1	1	1	1	1	1	1	1	-1	1	1	1	1	1	-1	1	-1	1	1	1	1	1	-1	1	1	-1	1	1	1	1	1	1	1	1	1	1	1	1	1	1
chr6.60179755	0	0	0	0	1	0	0	0	0	0	0	0	0	1	2	1	0	-1	1	2	-1	2	2	1	2	2	0	0	0	0	0	0	0	1	0	1	0	0	0	1	2	1	1	1	1	1	0	0	1	1	0	2
chr6.65060430	1	1	1	1	1	1	1	1	1	1	1	1	1	1	1	1	1	1	1	1	1	1	1	1	1	1	1	1	1	1	1	1	1	1	1	1	1	1	1	1	1	1	1	1	1	1	1	1	1	1	1	1
chr7.29889257	1	1	1	1	1	1	1	1	1	1	1	1	1	1	1	1	1	1	1	-1	1	1	1	1	1	1	1	1	1	1	1	1	1	1	1	1	1	1	1	-1	1	1	1	1	1	1	1	1	1	1	1	1
chr7.31860257	1	2	1	2	1	1	0	1	2	2	0	1	1	1	2	0	1	1	0	0	1	1	1	1	1	1	2	1	1	2	2	0	1	2	2	1	2	1	1	2	2	2	2	2	2	2	2	2	2	2	2	2
chr7.34532927	0	1	-1	-1	0	1	-1	-1	1	0	0	0	0	0	0	0	-1	-1	0	0	-1	0	0	-1	1	0	0	-1	1	-1	-1	-1	-1	-1	1	1	1	1	1	0	-1	0	0	0	0	1	-1	1	-1	-1	1	-1
chr7.35178670	0	1	1	1	0	1	0	0	0	-1	0	0	0	0	1	0	0	0	0	0	1	0	0	0	2	0	0	1	0	0	0	0	0	0	0	0	0	0	0	1	0	0	0	0	0	0	0	0	0	0	0	0
chr7.39190670	1	1	1	1	1	1	1	1	1	1	1	1	1	1	1	1	1	1	1	1	1	1	1	1	1	1	1	1	1	1	1	1	1	1	1	1	1	1	1	1	1	1	1	1	1	1	1	1	1	1	1	1
chr7.45348743	0	-1	-1	-1	-1	-1	-1	-1	-1	-1	-1	-1	-1	-1	-1	0	-1	1	0	0	-1	-1	-1	-1	1	-1	-1	-1	-1	-1	-1	-1	-1	-1	-1	-1	-1	1	-1	-1	-1	-1	-1	-1	-1	-1	-1	-1	-1	-1	-1	-1
chr7.46335396	1	0	2	1	-1	1	2	1	-1	1	2	2	2	1	1	1	1	1	1	1	1	0	1	0	1	1	2	2	1	2	2	1	2	1	2	1	2	1	2	0	-1	2	2	1	0	2	2	2	2	0	2	1
chr7.46696633	1	1	1	1	1	1	1	1	1	1	1	1	1	1	1	1	1	1	1	1	1	1	1	1	1	1	1	1	1	1	1	1	1	1	1	1	1	1	1	1	1	1	1	1	1	-1	1	1	1	1	1	1
chr7.47259811	1	1	1	1	1	1	1	1	-1	1	1	1	1	1	1	1	1	1	1	1	1	1	1	1	1	1	1	1	1	1	1	1	1	1	1	1	1	1	1	1	1	1	1	1	1	1	1	1	1	1	1	1
chr7.47591455	1	1	1	1	1	1	1	1	1	1	1	1	1	1	1	1	1	1	1	1	1	1	1	1	1	1	1	1	1	1	1	1	1	1	1	1	1	1	1	1	1	1	1	1	1	1	1	1	1	1	1	1
chr7.47965392	2	-1	2	2	-1	1	1	2	-1	1	1	-1	1	1	2	2	-1	-1	2	2	1	2	2	1	1	2	2	1	1	1	-1	-1	2	1	1	1	1	2	1	1	1	2	1	-1	1	2	2	-1	-1	2	2	1
chr7.48344316	1	2	1	1	0	1	1	1	0	1	0	1	0	0	0	0	0	1	0	1	0	1	0	1	0	0	1	0	0	1	2	0	1	1	1	0	0	0	0	1	0	1	0	0	0	0	0	0	1	0	1	0
chr7.49099223	1	1	1	1	1	1	1	1	1	1	1	1	1	1	1	1	1	1	1	1	1	1	1	1	1	1	1	1	1	1	1	1	1	1	1	1	1	1	1	1	1	1	1	1	1	1	1	1	1	1	1	1
chr7.49588726	1	1	1	1	1	1	1	1	1	1	1	1	1	1	1	1	1	1	1	1	1	1	1	1	1	1	1	1	1	1	1	1	1	1	1	1	1	1	1	1	1	1	1	1	1	1	1	1	1	1	1	1
chr7.49798407	1	1	1	1	1	1	1	1	1	1	1	1	1	1	1	1	1	1	1	1	1	1	1	1	1	1	1	1	1	1	1	1	1	1	1	1	1	1	1	1	1	1	1	1	1	1	1	1	1	1	1	1
chr7.50137340	-1	1	1	1	1	1	1	1	1	1	1	-1	0	1	1	1	1	1	1	1	1	1	1	1	1	1	1	1	1	1	1	1	1	1	1	1	1	1	1	1	1	1	1	0	1	1	-1	1	1	1	1	1
chr7.50498956	0	1	-1	1	0	1	0	1	-1	1	0	0	0	1	1	1	1	1	1	1	1	-1	-1	1	1	-1	1	1	1	1	1	1	1	1	1	1	1	1	1	1	-1	1	1	-1	1	1	1	-1	1	1	1	1
chr7.51002908	1	1	1	1	1	1	1	1	1	1	1	1	1	1	1	1	1	1	1	1	1	1	1	1	1	1	1	1	1	1	1	1	1	1	1	1	1	1	1	1	1	1	1	1	1	1	1	1	1	1	1	1
chr7.51979961	-1	-1	0	0	-1	1	0	1	0	-1	-1	0	-1	-1	1	1	1	-1	-1	-1	1	-1	-1	1	-1	-1	-1	1	1	1	-1	1	-1	1	1	1	-1	-1	1	1	1	-1	1	1	-1	2	-1	2	1	1	-1	1
chr7.52416538	-1	-1	-1	0	-1	-1	1	0	0	0	0	0	0	-1	1	1	1	1	-1	1	1	1	-1	1	1	1	-1	-1	0	-1	-1	-1	0	0	1	1	0	1	1	1	1	1	1	1	-1	1	1	1	-1	1	-1	-1
chr7.53653636	1	1	1	1	1	1	1	1	1	1	1	1	1	1	1	1	1	1	1	1	1	1	1	1	1	1	1	1	1	1	1	1	1	1	1	1	1	1	1	1	1	1	1	1	1	1	1	1	1	1	1	1
chr7.54217600	1	1	1	1	1	1	1	1	1	1	1	1	1	1	1	1	1	1	1	1	1	1	1	1	1	1	1	1	1	1	1	1	1	1	1	1	1	1	1	1	1	1	1	1	1	1	1	1	1	1	1	1
chr7.54936120	2	1	2	0	2	2	2	2	1	2	2	1	2	0	0	0	0	0	0	0	0	0	0	0	0	0	2	2	1	1	2	1	2	1	1	1	2	1	2	1	2	2	1	2	2	2	2	1	1	2	2	1
chr7.55641906	1	1	1	-1	1	1	2	-1	1	-1	-1	1	1	-1	1	1	1	1	-1	-1	1	-1	1	-1	2	-1	-1	-1	-1	1	-1	1	1	-1	-1	1	1	1	-1	1	1	-1	-1	1	1	-1	-1	1	1	1	1	-1
chr7.55859880	-1	-1	0	0	1	1	-1	0	1	1	0	-1	-1	1	1	1	1	0	1	1	0	0	1	0	-1	1	1	1	1	1	-1	1	1	1	1	1	1	-1	1	1	1	0	-1	1	-1	1	0	0	-1	0	1	1
chr7.56540154	1	1	1	1	1	1	1	1	1	1	1	1	1	1	1	1	1	1	1	1	1	1	1	1	1	1	1	1	1	1	1	1	1	1	1	1	1	1	1	1	1	1	1	1	1	1	1	1	1	1	1	1
chr7.56686975	2	2	2	2	1	2	2	2	1	2	2	2	2	2	2	2	2	2	2	2	2	2	2	2	2	2	2	2	0	2	1	0	1	2	2	2	2	0	0	2	2	2	2	2	2	2	2	2	2	2	2	2
chr7.56998314	1	1	1	1	1	1	1	1	1	1	1	1	1	1	1	1	1	1	1	1	-1	1	1	-1	1	1	1	1	1	1	1	1	1	1	-1	0	1	1	1	1	1	1	1	1	1	1	1	1	1	1	1	1
chr7.58226384	1	1	1	1	1	1	1	1	1	1	1	1	1	1	1	1	1	1	1	1	1	1	1	1	1	1	1	1	1	1	1	1	1	1	1	1	1	1	1	1	1	1	1	1	1	1	1	1	1	1	1	1
chr7.62811137	-1	1	1	1	1	-1	-1	-1	1	-1	-1	-1	1	-1	-1	1	-1	-1	1	1	1	-1	1	1	1	1	1	1	1	1	1	1	1	1	-1	-1	1	1	1	-1	-1	1	1	-1	-1	-1	-1	-1	-1	-1	1	1
chr7.65353578	-1	1	-1	-1	-1	-1	0	2	2	-1	-1	-1	-1	1	1	2	2	-1	1	1	2	-1	-1	1	1	1	1	-1	2	1	2	2	1	-1	2	2	1	-1	2	-1	-1	-1	1	1	2	1	2	1	-1	2	0	1
chr7.71306245	1	1	1	1	1	1	1	1	1	1	1	1	1	1	1	1	1	1	1	1	1	1	1	1	1	1	1	1	1	1	1	1	1	1	1	1	1	1	1	1	1	1	1	1	1	1	1	1	1	1	1	1
chr7.76055558	1	1	1	1	1	1	1	1	1	1	1	1	1	1	1	1	1	1	1	1	1	1	1	1	1	1	1	1	1	1	1	1	1	1	1	1	1	1	1	1	1	1	1	1	1	1	1	1	1	1	1	1
chr7.78006142	1	2	1	2	2	2	1	2	-1	2	1	2	1	2	2	2	2	1	1	2	1	2	1	2	2	1	2	1	1	2	2	1	2	2	2	2	1	2	1	1	-1	2	2	2	1	2	2	2	2	2	2	2
chr7.80895304	1	0	0	0	0	0	1	1	-1	1	-1	0	2	-1	1	-1	-1	-1	2	2	2	2	2	1	-1	-1	0	1	-1	1	-1	-1	1	1	0	-1	1	0	2	0	0	0	1	1	1	0	0	0	0	1	0	1
chr8.17521174	1	1	1	1	1	1	1	1	1	1	1	1	1	1	1	1	1	1	1	1	1	1	1	1	1	1	1	1	1	1	1	1	1	1	1	1	1	1	1	1	1	1	1	1	1	1	1	1	1	1	1	1
chr8.19287983	1	2	1	1	2	2	1	0	2	0	0	2	1	2	2	1	2	1	2	2	2	2	2	2	2	2	2	1	2	2	2	2	2	1	1	2	1	1	2	2	2	2	1	1	2	1	2	2	2	2	1	2
chr8.20036954	1	1	1	1	1	1	1	1	1	1	1	1	1	1	1	1	1	1	1	1	1	1	1	1	1	1	1	1	1	1	1	1	1	1	1	1	1	1	1	1	1	1	1	1	1	1	1	1	1	1	1	1
chr8.20505813	0	1	1	-1	-1	1	-1	-1	1	1	-1	1	-1	1	1	1	1	1	1	1	1	1	1	1	1	1	1	-1	1	1	1	1	1	1	1	1	1	1	1	-1	1	1	1	1	1	1	-1	-1	1	1	1	1
chr8.20884001	1	1	1	1	1	1	1	1	1	1	1	1	1	-1	1	0	1	0	0	0	1	1	0	1	-1	0	0	0	1	-1	-1	0	-1	-1	0	-1	0	-1	-1	-1	1	1	-1	-1	-1	1	-1	0	-1	-1	-1	1
chr8.21298642	1	1	1	1	1	1	1	1	1	1	1	1	1	1	1	1	1	1	1	1	1	1	1	1	1	1	1	1	1	1	1	1	1	1	1	1	1	1	1	1	1	1	1	1	1	1	1	1	1	1	1	1
chr8.22171328	-1	-1	-1	-1	-1	-1	0	-1	-1	-1	0	-1	-1	-1	-1	1	-1	1	1	1	1	-1	1	-1	1	1	-1	1	-1	-1	-1	-1	1	-1	1	-1	0	-1	1	-1	-1	-1	-1	0	-1	0	-1	-1	1	0	-1	-1
chr8.22922224	1	1	1	1	1	1	1	1	1	1	1	1	1	1	1	1	1	1	1	1	1	1	1	1	1	1	1	1	1	1	1	1	1	1	1	1	1	1	1	1	1	1	1	1	1	1	1	1	1	1	1	1
chr8.23135029	-1	-1	-1	-1	-1	-1	-1	-1	-1	-1	-1	-1	-1	-1	-1	-1	-1	-1	-1	-1	-1	-1	-1	-1	-1	-1	-1	-1	-1	-1	-1	-1	-1	-1	-1	-1	-1	-1	-1	-1	-1	-1	-1	-1	-1	-1	-1	-1	-1	-1	-1	-1
chr8.23526439	1	1	1	1	1	1	1	1	1	1	1	1	1	1	1	1	1	1	1	1	1	1	1	1	1	1	1	1	1	1	1	1	1	1	1	1	1	1	1	1	1	1	1	1	1	1	1	1	1	1	1	1
chr8.24155707	1	1	1	1	1	1	1	1	1	1	1	1	1	1	1	1	1	1	1	1	1	1	1	1	1	1	1	1	1	1	1	1	1	1	1	1	1	1	1	1	1	1	1	1	1	1	1	1	1	1	1	1
chr8.24489551	1	1	1	1	1	1	1	1	-1	1	1	1	1	1	1	-1	0	1	0	1	1	1	-1	0	-1	0	1	1	1	1	1	1	1	0	1	1	-1	1	1	-1	0	1	0	1	0	0	1	0	-1	0	0	1
chr8.24752878	1	1	1	1	1	1	1	1	1	1	1	1	1	1	-1	1	1	-1	1	1	-1	1	1	-1	1	1	-1	1	1	1	1	1	1	1	1	1	-1	1	-1	1	1	1	1	1	1	1	1	1	1	1	1	1
chr8.24930680	-1	0	-1	0	-1	1	-1	0	-1	-1	0	-1	-1	1	-1	-1	1	-1	-1	1	-1	-1	1	1	-1	-1	-1	1	-1	1	-1	-1	1	-1	1	1	1	-1	-1	-1	-1	-1	1	-1	-1	2	-1	-1	1	-1	1	1
chr8.25202079	1	1	1	1	1	1	1	1	1	1	1	1	1	1	1	1	1	1	1	1	1	1	1	1	1	1	1	1	1	1	1	1	1	1	1	1	1	1	1	1	1	1	1	1	1	1	1	1	1	1	1	1
chr8.25689694	1	1	1	1	1	1	1	1	1	1	1	1	1	1	1	1	1	1	1	1	1	1	1	1	1	1	1	1	1	1	1	1	1	1	1	1	1	1	1	1	1	1	1	1	1	1	1	1	1	1	1	1
chr8.26277225	0	2	1	1	2	1	1	0	2	1	0	1	1	2	2	2	2	1	2	1	2	2	2	2	2	2	2	2	1	1	2	1	1	2	1	1	2	1	2	2	1	1	1	2	2	2	2	1	2	0	2	2
chr8.26433847	1	1	1	1	1	1	1	1	1	1	1	1	1	1	1	1	1	1	1	1	1	1	1	1	1	1	1	1	1	1	1	1	1	1	1	1	1	1	1	1	1	1	1	1	1	1	1	1	1	1	1	1
chr8.26932323	1	1	1	1	1	1	1	1	1	1	1	1	1	1	1	1	1	1	1	1	1	1	1	1	1	1	1	1	1	1	1	1	1	1	1	1	1	1	1	1	1	1	1	1	1	1	1	1	1	1	1	1
chr8.27365843	1	1	1	1	1	1	1	1	1	1	1	1	1	1	1	1	1	1	1	1	1	1	1	1	1	1	1	1	1	1	1	1	1	1	1	1	1	1	1	1	1	1	1	1	1	1	1	1	1	1	1	1
chr8.28213588	1	1	1	1	1	1	1	1	1	1	1	1	1	1	1	1	1	1	1	1	1	1	1	1	1	1	1	1	1	1	1	1	1	1	1	1	1	1	1	1	1	1	1	1	1	1	1	1	1	1	1	1
chr8.29331646	-1	1	1	1	1	1	1	1	1	1	-1	1	1	1	1	1	1	1	1	1	1	1	1	1	1	1	1	1	1	1	1	1	1	1	1	1	1	1	1	1	1	1	1	1	1	1	1	1	1	1	1	1
chr8.29658751	1	1	1	1	1	1	1	1	1	1	1	1	1	1	1	1	1	1	1	1	1	1	1	1	1	1	1	1	1	1	1	1	1	1	1	1	1	1	1	1	1	1	1	1	1	1	1	1	1	1	1	1
chr8.29931988	1	1	1	1	1	1	1	1	1	1	1	1	1	1	1	1	1	1	1	1	1	1	1	1	1	1	1	1	1	1	1	1	1	1	1	1	1	1	1	1	1	1	1	1	1	1	1	1	1	1	1	1
chr8.30370224	-1	-1	-1	0	-1	-1	-1	-1	-1	-1	-1	-1	-1	0	-1	-1	-1	-1	-1	-1	-1	-1	-1	-1	1	-1	1	1	-1	1	1	-1	-1	-1	1	1	1	1	-1	-1	-1	1	-1	-1	-1	1	-1	-1	-1	-1	-1	-1
chr8.30958364	1	1	1	1	1	1	1	1	1	1	1	1	1	1	1	1	1	1	1	1	1	1	1	1	1	1	1	1	1	1	1	1	1	1	1	1	1	1	1	1	1	1	1	1	1	1	1	1	1	1	1	1
chr8.31787652	-1	1	1	1	1	1	1	1	1	1	2	-1	-1	1	1	1	1	1	1	1	1	1	1	1	1	1	1	1	1	1	1	1	1	1	1	1	1	1	1	-1	1	1	1	1	1	1	1	1	1	1	1	1
chr8.33344886	2	2	2	2	2	2	2	2	2	2	2	2	2	2	1	2	2	2	1	2	1	2	1	1	2	2	2	2	2	2	2	2	2	1	1	2	2	2	2	1	2	2	1	1	1	1	2	1	1	2	1	2
chr8.33809272	-1	-1	1	2	2	2	1	-1	2	2	2	2	1	1	1	2	2	1	2	1	2	0	1	2	2	1	2	2	2	2	2	1	1	-1	-1	2	2	2	2	1	1	2	1	-1	0	1	2	1	1	-1	1	2
chr8.35740191	0	0	0	0	0	0	0	0	0	0	0	1	0	2	1	1	1	1	0	0	0	2	1	1	0	2	0	0	1	0	0	1	2	1	0	1	1	1	1	0	1	1	0	1	1	0	0	0	1	0	0	1
chr8.37049861	1	1	1	1	1	1	1	1	1	1	1	1	1	1	1	1	1	1	1	1	1	1	1	1	1	1	1	1	1	1	1	1	1	1	1	1	1	1	1	1	1	1	1	1	1	1	1	1	1	1	1	1
chr8.38603800	1	1	1	-1	1	1	1	1	1	1	1	1	1	1	1	1	1	1	1	1	1	-1	1	1	1	-1	1	1	1	1	1	1	-1	1	1	1	1	1	1	-1	1	1	1	1	1	-1	1	-1	1	-1	-1	1
chr8.38945399	1	1	1	1	1	1	1	1	1	1	1	1	1	1	1	1	1	1	1	1	1	1	1	1	1	1	1	1	1	1	1	1	1	1	1	1	1	1	1	1	1	1	1	1	1	1	1	1	1	1	1	1
chr8.39296164	1	1	1	1	1	1	1	1	1	1	1	1	1	1	1	1	1	1	1	1	1	1	1	1	1	1	1	1	1	1	1	1	1	1	1	1	1	1	1	1	1	1	1	1	1	1	1	1	1	1	1	1
chr8.41227946	1	1	1	1	1	1	1	1	1	1	1	1	1	1	1	1	1	1	1	1	1	1	1	1	1	1	1	1	1	1	1	1	1	1	1	1	1	1	1	1	1	1	1	1	1	1	1	1	1	1	1	1
chr8.43246248	1	1	0	0	2	0	1	0	1	2	2	2	1	0	0	0	0	0	1	1	0	0	0	0	2	0	2	0	2	0	1	2	2	1	1	1	2	2	1	1	1	1	1	2	2	0	0	2	2	1	1	2
chr8.45656070	1	1	1	1	1	1	1	1	1	1	1	1	1	1	1	-1	1	1	1	1	1	1	1	1	1	1	-1	-1	1	1	1	1	1	1	1	1	1	1	-1	1	1	1	1	1	1	1	-1	-1	1	-1	1	1
chr8.50310138	1	2	2	2	-1	2	1	2	1	-1	0	1	1	1	-1	1	1	1	1	0	1	1	2	2	-1	2	-1	2	-1	2	2	1	1	2	-1	1	2	0	2	-1	2	-1	0	0	0	2	1	1	1	1	-1	0
chr8.52199084	0	2	2	2	1	2	0	2	1	2	2	1	1	2	2	2	2	2	2	2	2	2	1	2	2	2	1	2	2	1	1	2	2	2	1	2	1	2	2	2	1	2	1	2	2	2	2	2	2	1	2	0
chr8.58649862	1	1	1	1	1	1	1	1	1	1	1	1	1	1	1	1	1	1	1	1	1	1	1	1	1	1	1	1	1	1	1	1	1	1	1	1	1	1	1	1	1	1	1	1	1	1	1	1	1	1	1	1
chr8.60716199	1	1	1	1	-1	1	1	1	1	1	1	2	1	1	1	1	1	1	1	1	1	1	1	1	1	1	1	1	1	1	1	1	1	-1	1	1	1	1	1	1	1	1	1	1	1	1	-1	1	1	1	1	1
chr8.63470135	1	-1	1	1	-1	-1	1	1	-1	1	1	1	1	-1	1	1	1	1	1	1	-1	1	1	-1	-1	1	1	-1	1	1	1	1	1	1	1	-1	1	1	-1	1	1	1	1	1	1	1	-1	1	1	1	1	1
chr8.64236253	1	1	1	1	2	1	1	0	1	2	2	2	2	2	2	2	2	2	2	1	2	2	1	2	2	2	0	0	0	1	0	2	2	0	1	0	1	2	0	1	0	2	2	0	2	2	0	2	1	2	2	2
chr8.69380180	1	-1	0	-1	-1	1	-1	-1	-1	1	0	0	0	-1	0	-1	1	-1	-1	0	-1	-1	0	-1	1	-1	1	-1	1	1	-1	-1	-1	1	-1	1	-1	-1	-1	-1	-1	-1	1	-1	-1	-1	-1	-1	-1	-1	-1	1
chr8.70821352	1	1	-1	-1	1	-1	-1	-1	2	1	-1	1	-1	1	-1	1	1	1	1	-1	1	1	1	1	1	1	-1	1	1	1	1	1	1	1	-1	1	1	1	-1	1	1	-1	1	2	1	1	1	-1	1	1	-1	1
chr8.73926990	1	1	1	1	1	1	1	1	1	1	1	1	1	1	1	1	1	1	-1	1	1	1	1	1	1	1	1	1	1	1	1	1	1	1	1	1	1	1	1	1	1	1	1	1	1	1	1	1	1	1	1	1
chr8.76168352	-1	-1	-1	-1	-1	-1	-1	1	1	1	-1	-1	-1	2	2	-1	2	2	2	2	-1	2	2	-1	-1	-1	1	-1	-1	-1	-1	2	2	-1	1	-1	-1	1	2	1	-1	-1	1	2	-1	1	1	-1	1	2	-1	1
chr8.9343567	1	1	1	1	1	1	1	1	1	1	1	1	2	1	1	1	1	1	1	1	1	1	1	1	1	1	1	1	1	1	1	1	1	1	1	1	1	1	1	1	1	1	1	1	1	1	1	1	1	1	1	1
chr9.11473065	1	1	1	1	1	1	1	1	1	1	1	1	1	1	1	1	1	1	1	1	1	1	1	1	1	1	1	1	1	1	1	1	1	1	1	1	1	1	1	1	1	1	1	1	1	1	1	1	1	1	1	1
chr9.24033040	0	1	1	1	1	1	1	1	1	1	-1	1	-1	-1	-1	-1	1	1	-1	0	-1	-1	-1	-1	-1	-1	-1	-1	1	1	1	1	0	1	1	1	-1	1	1	0	1	1	1	1	1	1	1	-1	1	0	-1	1
chr9.25422653	2	-1	2	2	2	2	2	2	-1	2	2	2	2	2	2	2	2	2	2	2	-1	2	2	-1	2	2	2	1	-1	1	2	2	1	2	1	-1	2	1	1	2	1	2	1	-1	2	1	2	1	2	0	1	1
chr9.35180836	1	1	-1	1	-1	-1	1	1	1	1	-1	1	-1	1	1	1	1	-1	1	1	1	1	1	-1	1	1	1	1	1	1	1	1	1	1	-1	1	1	1	1	-1	1	1	1	1	1	1	1	1	1	1	-1	1
chr9.35805239	2	2	0	1	1	0	2	1	1	2	1	1	1	2	2	1	0	2	2	2	1	2	1	2	2	2	2	2	2	2	2	2	2	1	1	2	1	2	-1	2	1	2	2	1	1	2	2	1	0	2	2	1
chr9.38099586	-1	-1	-1	-1	1	1	-1	-1	1	-1	1	1	1	0	1	1	1	0	-1	1	-1	1	1	0	1	0	-1	-1	-1	-1	1	1	-1	1	1	-1	1	1	2	-1	1	1	1	-1	0	1	-1	1	1	-1	-1	1
chr9.39210176	2	1	2	1	0	2	1	1	2	0	1	1	1	1	0	1	0	0	0	0	0	0	0	0	2	1	0	2	2	2	2	2	2	1	1	2	0	1	2	0	1	1	1	1	2	1	1	1	1	0	1	1
chr9.39398781	-1	1	1	1	1	1	1	1	1	1	1	1	-1	1	1	1	1	-1	1	1	-1	1	1	-1	-1	1	1	1	1	1	1	1	1	1	-1	1	1	1	1	1	1	1	1	1	1	1	-1	1	1	-1	1	1
chr9.39610705	-1	-1	-1	-1	1	-1	-1	1	1	1	-1	-1	-1	-1	-1	-1	-1	-1	2	2	-1	-1	2	-1	-1	-1	-1	-1	-1	2	-1	-1	-1	2	-1	-1	-1	-1	1	-1	-1	-1	1	-1	-1	-1	-1	-1	1	-1	-1	1
chr9.39765028	1	2	1	1	2	-1	2	1	1	2	-1	1	1	1	-1	-1	1	1	2	-1	2	1	1	1	2	1	2	2	2	1	-1	2	2	2	2	2	1	2	-1	2	1	-1	2	-1	1	1	2	1	1	1	1	2
chr9.40047822	0	1	1	1	1	1	1	1	1	1	-1	-1	-1	1	1	1	1	1	1	-1	1	1	1	1	1	1	1	1	1	1	1	1	1	1	1	1	1	1	1	1	1	1	1	-1	1	1	1	1	1	1	1	1
chr9.41142580	1	-1	-1	1	1	-1	-1	1	1	-1	-1	-1	1	-1	1	1	1	-1	-1	-1	1	1	1	0	-1	-1	-1	-1	-1	-1	-1	-1	-1	-1	-1	-1	-1	1	-1	-1	-1	-1	1	-1	-1	-1	-1	-1	-1	0	-1	-1
chr9.41296274	1	1	1	1	1	1	1	1	1	1	1	1	1	1	1	1	1	1	1	1	-1	1	1	1	1	1	1	1	1	1	1	1	1	1	1	1	1	1	1	1	1	1	1	1	1	1	1	1	1	1	1	1
chr9.41598167	1	1	1	1	1	1	1	1	1	1	1	1	-1	1	-1	-1	-1	1	0	1	0	0	1	1	-1	-1	0	0	-1	1	-1	1	-1	1	1	1	1	1	0	1	1	1	1	-1	1	1	1	1	-1	1	1	-1
chr9.41783123	-1	1	-1	-1	1	1	-1	1	1	1	1	-1	1	1	1	1	1	1	1	1	1	-1	1	1	1	1	1	-1	-1	1	1	1	1	1	1	1	1	1	1	1	-1	1	-1	-1	-1	1	0	1	1	1	-1	1
chr9.42816056	1	1	1	1	1	1	1	1	1	1	1	1	1	1	1	1	1	1	1	1	1	1	1	1	1	1	1	1	1	1	1	1	1	1	1	1	1	1	1	1	1	1	1	1	1	1	1	1	1	1	1	1
chr9.42968684	1	-1	-1	-1	-1	-1	-1	-1	-1	-1	1	-1	1	-1	1	-1	-1	-1	-1	-1	-1	-1	-1	-1	-1	-1	-1	-1	-1	-1	-1	-1	-1	-1	-1	-1	-1	-1	-1	-1	-1	-1	-1	-1	-1	-1	-1	-1	-1	-1	-1	-1
chr9.44135291	-1	-1	-1	-1	-1	-1	-1	-1	-1	-1	-1	-1	-1	-1	-1	-1	-1	-1	-1	-1	-1	-1	-1	-1	-1	-1	-1	-1	-1	-1	-1	-1	-1	-1	-1	-1	-1	-1	-1	-1	-1	-1	-1	-1	-1	-1	-1	-1	-1	-1	-1	-1
chr9.44637575	-1	1	1	1	1	1	1	1	1	1	1	1	1	1	1	1	1	1	1	1	1	1	1	1	1	1	1	1	1	1	1	1	1	1	1	1	1	1	1	1	1	1	-1	-1	1	1	1	1	1	1	1	1
chr9.44842423	0	1	-1	-1	-1	-1	-1	-1	-1	-1	-1	-1	-1	-1	-1	-1	-1	-1	0	-1	-1	-1	-1	1	-1	-1	-1	1	-1	-1	1	-1	1	1	1	1	-1	1	-1	1	-1	1	-1	1	1	-1	1	-1	-1	-1	-1	1
chr9.45977848	-1	0	0	0	0	0	0	0	0	-1	0	0	0	0	1	0	0	0	2	1	1	1	1	0	0	0	0	0	0	-1	0	-1	0	1	0	0	0	0	2	0	0	0	0	0	0	0	1	0	0	0	0	0
chr9.46401136	-1	1	1	1	1	1	1	1	1	1	-1	1	-1	-1	1	-1	1	-1	1	1	1	1	1	1	1	1	1	1	1	1	1	1	1	1	1	1	1	1	1	1	1	1	1	1	1	1	1	1	1	1	1	1
chr9.47054390	2	1	1	1	1	1	1	1	1	1	1	1	1	1	1	1	1	1	1	1	1	1	1	1	1	1	1	1	1	1	1	1	1	1	1	1	1	1	1	1	1	1	1	1	1	1	1	1	1	1	1	1
chr9.48024710	0	0	0	0	-1	0	0	0	0	1	0	0	0	0	0	-1	0	0	0	0	1	0	0	0	0	0	0	1	1	-1	-1	1	1	-1	1	0	0	0	0	1	1	1	1	1	1	1	1	1	1	0	-1	1
chr9.48230767	1	1	1	1	1	1	1	1	1	1	1	1	1	1	1	1	1	1	1	1	1	1	1	1	1	1	1	1	1	1	1	1	1	1	1	1	1	1	1	1	1	1	1	1	1	1	1	1	1	1	1	1
chr9.48740578	1	1	1	1	1	1	1	1	1	1	-1	-1	1	1	1	1	1	1	1	1	1	1	1	1	1	1	1	1	1	1	1	1	1	1	1	1	1	1	1	1	1	1	1	1	1	1	1	1	1	1	1	1
chr9.49358486	1	1	1	1	1	1	1	1	1	1	1	1	1	1	1	1	1	1	1	1	1	1	1	1	1	1	1	1	1	1	1	1	1	1	1	1	1	1	1	1	1	1	1	1	1	1	1	1	1	1	1	1
chr9.49819409	-1	1	-1	1	-1	1	-1	-1	-1	-1	-1	-1	-1	-1	-1	-1	-1	1	-1	-1	-1	1	-1	-1	1	-1	-1	-1	-1	-1	-1	-1	-1	-1	1	1	-1	-1	-1	-1	-1	1	-1	-1	-1	-1	-1	-1	-1	1	-1	1
chr9.50983110	1	1	1	1	1	1	-1	-1	1	1	1	1	1	1	1	1	1	1	1	1	1	1	1	1	1	1	1	-1	-1	1	1	1	1	1	1	1	1	1	1	-1	-1	1	1	1	1	-1	1	1	1	1	1	1
chr9.51441375	1	1	1	1	1	0	2	2	0	1	2	2	1	0	0	0	0	0	0	0	0	0	0	0	0	0	0	0	0	0	0	0	0	0	1	0	0	0	2	2	2	2	1	2	1	2	2	2	2	1	2	2
chr9.54336644	1	1	1	-1	1	-1	1	1	-1	-1	-1	-1	1	-1	-1	-1	-1	1	-1	-1	1	-1	-1	-1	1	-1	-1	1	1	-1	1	-1	-1	1	1	1	-1	1	-1	1	1	1	1	1	1	-1	1	1	1	1	1	1
chr9.54896402	-1	1	1	1	1	1	1	1	1	1	1	1	1	1	1	1	1	1	1	1	1	1	1	1	1	1	1	1	1	1	1	1	1	1	1	1	1	1	1	1	1	1	1	1	1	1	1	1	1	1	1	1
chr9.56802224	1	1	1	1	1	1	1	1	1	1	-1	-1	-1	1	1	1	1	1	1	1	1	-1	1	1	1	1	1	1	1	1	-1	1	1	-1	1	1	1	1	1	1	1	1	1	1	1	1	1	1	1	1	1	1
chr9.58323139	2	-1	-1	0	-1	1	-1	-1	-1	-1	1	-1	-1	-1	2	2	1	1	2	2	1	2	1	1	2	2	-1	-1	1	-1	-1	1	-1	-1	-1	1	1	-1	0	-1	-1	0	-1	-1	1	0	0	-1	-1	2	1	-1
chr9.61257926	1	1	1	1	1	1	1	1	1	1	1	1	1	1	1	1	1	1	1	1	1	1	1	1	1	1	1	1	1	1	1	1	1	1	1	1	1	1	1	1	1	1	1	1	1	1	1	1	1	1	1	1
chr1.100091560	1	0	1	0	0	0	0	1	0	0	2	1	1	1	2	1	1	1	1	1	1	1	2	0	2	2	0	0	0	0	0	0	0	0	0	0	0	0	0	0	0	0	1	1	0	0	1	0	0	1	0	0
chr1.100116609	0	0	0	0	0	0	0	1	0	0	0	0	0	0	0	0	0	0	0	0	0	0	0	0	0	0	0	0	0	0	0	0	0	0	0	0	0	0	1	1	2	1	1	1	2	1	1	0	1	1	0	2
chr1.100127631	2	2	2	2	2	2	2	2	2	2	2	2	2	1	1	-1	1	1	1	1	1	1	1	2	0	-1	2	2	2	2	2	2	2	2	2	-1	2	2	-1	2	2	2	1	1	2	2	1	2	2	1	2	2
chr1.100254247	-1	1	1	1	1	1	1	1	1	1	1	1	1	0	1	0	1	1	1	0	0	1	1	0	1	1	1	1	1	1	1	1	1	1	0	1	1	1	0	1	1	1	0	0	0	1	1	1	1	0	1	0
chr1.100273194	1	-1	-1	-1	1	-1	1	-1	-1	-1	1	1	1	1	1	1	-1	-1	1	1	-1	1	1	-1	-1	-1	1	-1	-1	1	1	1	1	-1	-1	1	-1	0	-1	1	1	-1	1	1	1	-1	-1	-1	-1	-1	-1	-1
chr1.100424165	-1	1	1	1	1	1	1	1	1	1	1	1	1	1	-1	-1	-1	1	2	2	1	1	-1	1	1	1	1	-1	1	1	-1	-1	1	1	1	1	1	1	1	-1	1	1	-1	-1	-1	1	1	1	1	1	1	1
chr1.100491339	-1	-1	-1	-1	-1	0	-1	1	0	-1	-1	-1	1	1	-1	1	-1	-1	-1	1	-1	-1	-1	1	-1	-1	-1	-1	-1	-1	1	-1	1	1	-1	-1	-1	-1	-1	-1	-1	-1	1	-1	-1	0	-1	-1	-1	-1	-1	-1
chr1.100589568	-1	1	1	1	1	1	1	1	1	1	-1	1	1	1	1	1	1	1	1	1	1	1	1	1	1	1	1	0	1	1	-1	0	1	1	1	-1	-1	1	0	0	-1	1	1	1	1	-1	1	1	1	1	1	1
chr1.100662035	2	2	2	2	2	2	2	1	2	2	2	2	2	2	2	2	2	2	2	2	2	2	2	1	2	2	2	2	1	1	2	2	1	1	-1	2	2	1	2	2	2	1	0	2	1	1	1	1	1	0	0	1
chr1.100688723	0	0	0	0	0	0	0	0	-1	0	0	0	0	0	0	0	0	0	0	0	0	0	0	1	0	0	0	0	1	0	1	1	1	2	1	0	1	1	0	0	0	0	0	0	0	0	0	0	0	0	0	0
chr1.100744354	2	2	2	2	2	2	2	1	2	2	2	2	2	2	2	2	2	2	2	2	2	2	2	2	2	2	2	2	2	2	2	2	2	2	2	2	2	2	2	2	2	1	1	2	2	1	1	1	1	1	1	2
chr1.100775493	2	2	2	2	2	2	2	1	2	2	2	2	2	2	2	2	2	2	2	2	2	2	2	2	2	2	2	2	2	2	2	2	2	2	2	2	2	2	2	2	2	1	1	2	2	1	1	1	1	1	1	2
chr1.101011966	0	0	0	-1	-1	-1	0	-1	-1	-1	0	0	-1	-1	-1	-1	-1	-1	-1	0	-1	-1	-1	-1	0	0	0	-1	-1	0	-1	-1	-1	2	-1	-1	-1	-1	-1	-1	0	-1	-1	0	-1	-1	-1	-1	0	-1	-1	-1
chr1.101109172	1	-1	-1	1	-1	1	-1	1	0	-1	2	1	1	1	1	-1	1	1	2	-1	1	1	-1	1	2	2	-1	-1	2	1	1	1	-1	2	-1	-1	1	1	-1	1	-1	1	2	-1	1	1	1	2	1	2	1	1
chr1.101146665	1	1	1	1	1	1	1	1	1	1	1	1	1	1	1	1	1	1	1	1	1	1	1	1	1	1	1	1	1	1	1	1	1	1	1	1	1	1	1	1	1	1	1	1	1	1	1	1	1	1	1	1
chr1.101202321	-1	1	1	1	1	1	1	1	1	1	1	1	1	1	1	1	1	1	1	1	1	1	1	1	1	1	1	1	1	1	1	1	1	1	1	1	1	1	1	1	1	1	1	1	1	1	1	1	1	1	1	1
chr1.101299060	1	1	1	1	1	1	1	1	1	1	1	1	1	1	1	1	1	1	1	1	1	1	1	1	1	1	1	1	1	1	1	1	1	1	1	1	1	1	1	1	1	1	1	1	1	1	1	1	1	1	1	1
chr1.10138135	1	-1	-1	-1	-1	-1	-1	-1	-1	-1	-1	-1	1	-1	-1	1	-1	-1	-1	-1	-1	-1	-1	-1	-1	-1	-1	-1	1	-1	1	-1	-1	-1	-1	-1	-1	-1	-1	-1	-1	-1	-1	-1	-1	-1	-1	-1	1	-1	1	-1
chr1.101668342	-1	-1	-1	-1	1	1	-1	1	-1	-1	-1	-1	-1	1	1	1	1	1	1	1	1	-1	1	1	-1	-1	-1	-1	-1	-1	1	-1	1	1	1	1	1	1	1	-1	-1	-1	-1	-1	-1	1	-1	1	-1	-1	-1	-1
chr1.101698682	2	2	2	2	2	1	2	2	2	2	2	2	2	2	2	2	2	2	2	2	2	2	2	1	2	2	2	2	2	2	2	2	2	2	2	2	2	2	1	1	2	1	1	2	1	2	2	1	1	1	1	1
chr1.101751632	0	0	0	0	0	1	0	1	0	0	0	-1	0	0	0	-1	1	0	1	0	0	0	0	1	0	0	0	0	2	1	1	1	2	2	2	0	1	1	2	1	0	1	2	0	1	0	1	2	1	2	1	1
chr1.101835118	-1	0	0	0	0	0	0	0	0	-1	-1	-1	0	-1	-1	-1	-1	-1	0	-1	-1	0	0	1	0	0	-1	0	-1	-1	-1	-1	0	-1	-1	-1	-1	1	-1	-1	-1	1	-1	-1	-1	0	-1	1	1	0	1	0
chr1.101870824	1	1	1	1	1	1	1	1	1	1	1	1	1	1	1	1	1	1	1	1	1	1	1	1	1	1	1	1	1	1	1	1	1	1	1	1	1	1	1	1	1	1	1	1	1	1	1	1	1	1	1	1
chr1.101923962	-1	1	1	1	1	1	1	1	-1	1	1	1	1	1	1	1	1	1	1	1	1	1	1	1	1	1	1	1	2	1	1	-1	2	2	1	1	1	1	1	1	1	1	1	1	1	1	1	2	1	1	1	1
chr1.101961754	0	0	0	0	0	1	0	1	0	0	0	0	0	0	0	0	1	0	1	0	0	0	0	1	0	0	0	0	2	1	1	1	1	2	1	0	1	1	-1	1	0	1	1	0	0	0	1	2	1	1	1	0
chr1.102016038	1	1	1	1	1	1	1	1	1	1	1	1	1	1	1	1	1	1	1	1	1	1	1	1	1	1	1	1	1	1	1	1	1	1	1	1	1	1	1	1	1	1	1	1	1	1	1	1	1	1	1	1
chr1.102041311	1	1	1	1	1	1	1	1	1	1	1	1	1	1	1	1	1	1	1	1	1	1	1	1	1	1	1	1	1	1	1	1	1	1	1	1	1	1	1	1	1	1	1	1	1	1	1	1	1	1	1	1
chr1.102072745	1	-1	1	1	1	0	1	0	1	1	-1	-1	1	1	1	1	0	1	0	1	1	1	1	0	-1	1	1	1	0	0	0	0	0	0	0	-1	0	0	0	0	1	0	0	1	1	-1	0	0	0	0	0	-1
chr1.102158453	2	2	2	2	2	1	2	1	2	2	2	2	2	2	2	2	1	2	1	2	2	2	2	1	2	2	2	2	0	1	1	1	0	0	1	2	1	1	1	1	2	1	1	2	2	2	1	0	1	1	1	2
chr1.102282421	2	2	2	2	2	1	2	1	2	2	2	2	2	2	2	2	1	2	1	2	2	2	2	1	2	2	2	2	0	1	1	1	0	0	1	2	1	1	1	1	2	1	0	2	1	2	1	0	1	0	1	1
chr1.102349350	2	2	2	2	-1	2	2	-1	2	2	2	2	2	2	2	2	-1	2	-1	2	2	2	2	1	2	2	2	2	1	1	1	1	1	1	1	2	1	1	1	2	2	-1	1	2	2	2	1	1	1	1	1	2
chr1.102398560	0	0	0	1	0	1	0	1	0	0	2	1	1	2	1	2	1	1	2	2	2	1	2	2	2	2	1	2	2	1	1	2	2	2	1	1	1	1	1	2	1	2	1	0	0	2	2	2	2	1	2	1
chr1.102414694	1	1	1	-1	-1	1	1	1	1	1	0	-1	-1	-1	-1	-1	-1	-1	-1	0	-1	1	-1	-1	-1	-1	1	0	1	-1	-1	-1	-1	-1	1	1	1	-1	-1	-1	-1	-1	-1	1	1	1	-1	-1	-1	1	-1	-1
chr1.102451097	1	-1	-1	-1	-1	0	0	1	0	0	0	-1	-1	-1	-1	-1	-1	0	-1	-1	0	-1	-1	0	0	-1	-1	0	1	-1	-1	1	1	1	1	-1	-1	1	1	-1	0	0	1	1	-1	-1	0	-1	0	-1	-1	-1
chr1.102542455	2	2	2	2	2	2	2	1	2	2	2	2	2	2	2	2	1	2	1	2	2	2	2	-1	2	2	2	2	0	1	1	1	0	0	0	1	1	0	0	2	2	2	-1	1	1	2	1	1	2	0	2	1
chr1.102558610	0	0	0	1	0	1	0	0	0	0	2	1	1	0	0	0	0	0	0	0	0	0	0	1	0	0	1	2	1	1	0	1	1	0	0	1	0	0	0	2	1	2	1	0	1	2	1	1	2	1	2	2
chr1.102579084	2	2	2	-1	2	-1	2	2	2	2	1	2	-1	1	2	-1	2	2	2	2	-1	2	2	1	2	2	-1	1	2	2	2	-1	2	2	-1	-1	-1	-1	-1	1	-1	1	2	2	2	1	-1	-1	1	2	1	2
chr1.102620506	0	-1	-1	-1	0	1	0	0	-1	0	1	1	1	-1	-1	-1	0	-1	0	-1	1	-1	0	1	0	-1	-1	1	-1	-1	0	-1	-1	0	-1	1	0	0	0	1	-1	-1	-1	0	0	-1	-1	1	1	-1	1	1
chr1.102644602	1	1	1	-1	1	1	1	1	1	1	0	1	-1	1	1	1	1	1	1	1	1	1	1	1	1	1	1	-1	1	1	1	1	1	1	1	1	1	1	1	0	1	0	1	1	1	-1	1	1	-1	1	-1	1
chr1.102682881	2	2	2	1	2	1	2	2	2	2	0	1	1	1	2	1	2	2	2	1	1	2	2	0	2	2	1	0	1	1	2	1	1	2	2	1	2	2	2	0	1	0	1	2	1	0	1	1	0	1	0	0
chr1.102690532	0	0	0	0	0	0	0	0	0	0	1	0	0	0	0	0	0	0	0	0	0	0	0	-1	0	0	0	1	0	0	0	0	0	0	0	0	0	0	0	1	0	1	0	0	0	1	0	0	1	0	1	1
chr1.102730986	2	-1	2	-1	2	1	2	-1	2	2	1	-1	-1	1	2	1	2	-1	-1	-1	1	2	2	1	-1	-1	-1	1	1	-1	2	-1	1	2	2	1	-1	-1	-1	1	-1	1	-1	2	2	1	-1	-1	1	2	1	1
chr1.102740993	1	2	2	1	2	1	2	2	2	2	0	1	1	1	2	1	2	2	2	1	1	2	2	0	2	2	1	0	1	1	2	1	1	2	2	1	2	2	2	0	1	0	1	2	1	0	1	1	0	1	0	0
chr1.102790515	2	2	2	1	2	1	2	2	2	2	0	1	1	1	2	1	2	2	2	1	1	2	2	0	2	2	1	0	2	2	2	1	2	2	2	1	2	2	2	0	1	0	2	2	2	0	1	1	0	2	0	1
chr1.102833525	2	2	2	1	2	1	2	2	2	2	0	1	1	1	2	1	2	2	2	1	1	2	2	0	2	2	1	0	1	1	2	1	1	2	2	1	2	2	2	0	1	0	2	2	2	0	1	1	0	2	0	1
chr1.102880676	1	1	1	1	1	1	0	-1	1	1	2	-1	-1	-1	1	1	1	1	1	-1	-1	1	1	2	-1	1	-1	2	-1	1	1	-1	-1	1	1	1	1	1	1	2	1	2	1	1	1	2	1	1	2	-1	-1	1
chr1.102910543	0	0	0	1	0	1	0	0	0	0	2	1	1	1	0	1	0	-1	-1	1	1	0	-1	-1	0	0	1	2	1	1	0	1	1	0	-1	1	0	0	-1	-1	-1	-1	1	-1	1	2	1	1	2	1	2	2
chr1.102986732	2	2	2	1	2	1	2	2	2	2	0	1	1	1	2	1	2	2	2	1	1	2	2	0	2	2	1	0	1	1	2	1	1	2	2	1	2	2	2	0	1	0	1	2	1	0	1	1	0	1	0	0
chr1.103200317	-1	-1	-1	-1	-1	1	2	-1	-1	-1	-1	-1	1	1	-1	-1	-1	-1	-1	-1	-1	-1	-1	-1	-1	-1	1	-1	-1	-1	-1	1	-1	-1	-1	1	-1	-1	-1	-1	-1	-1	-1	2	-1	1	-1	-1	-1	2	-1	-1
chr1.103215036	1	1	1	1	1	1	1	1	1	1	1	1	1	1	1	1	1	1	1	1	1	1	1	1	1	1	1	1	1	1	1	1	1	1	1	1	1	1	1	2	1	1	1	1	1	1	1	1	1	1	1	1
chr1.103336547	1	1	1	1	1	1	1	1	1	1	0	1	-1	-1	1	1	1	1	1	-1	1	1	1	-1	1	1	1	-1	1	1	1	-1	-1	1	1	1	1	1	1	0	1	-1	-1	1	1	1	-1	1	-1	1	1	-1
chr1.10335181	-1	-1	-1	-1	-1	-1	-1	-1	-1	-1	-1	-1	-1	-1	-1	-1	-1	-1	-1	-1	-1	-1	-1	-1	-1	-1	-1	-1	-1	1	-1	-1	-1	-1	-1	-1	-1	-1	-1	-1	-1	-1	-1	-1	-1	-1	-1	-1	-1	-1	-1	-1
chr1.103523111	2	2	2	2	2	2	2	2	2	2	2	2	2	2	2	2	2	2	2	2	2	2	2	2	2	2	2	2	2	2	2	2	2	2	2	2	2	2	2	2	2	2	2	2	2	2	2	2	2	2	2	2
chr1.103653250	2	2	2	1	2	1	2	1	2	2	0	-1	1	0	0	0	0	0	0	0	0	0	0	0	0	0	1	-1	0	1	1	0	0	0	0	0	1	0	1	0	1	0	0	1	1	0	0	0	0	0	0	0
chr1.103692427	2	2	2	2	2	2	2	2	2	2	2	2	2	2	2	2	2	2	2	2	2	2	2	2	2	2	2	2	1	1	2	2	1	2	2	2	2	2	2	2	2	2	2	2	2	2	2	2	2	2	2	2
chr1.103713750	1	1	0	-1	-1	1	-1	-1	1	-1	-1	-1	-1	-1	-1	-1	1	-1	-1	-1	-1	-1	-1	-1	1	-1	-1	1	-1	-1	-1	-1	-1	-1	-1	-1	-1	-1	-1	-1	-1	-1	-1	-1	-1	1	1	-1	-1	1	-1	-1
chr1.103800193	2	-1	2	-1	-1	2	2	1	-1	2	-1	1	1	-1	-1	-1	-1	-1	2	-1	1	2	2	1	2	2	1	1	2	2	-1	1	-1	2	-1	-1	2	-1	-1	1	-1	1	-1	-1	2	1	1	1	-1	2	1	1
chr1.103935444	2	2	2	1	2	2	2	1	2	2	-1	1	1	1	2	-1	2	2	2	1	-1	2	2	1	-1	2	1	0	1	1	2	1	1	2	2	1	2	2	2	1	1	0	2	2	2	0	1	1	0	2	0	1
chr1.103964897	0	0	0	1	0	0	0	1	0	0	2	1	1	1	0	1	0	0	0	1	1	0	0	1	0	0	1	2	0	0	0	1	0	0	0	1	0	0	0	1	1	2	1	0	1	2	1	1	2	1	2	2
chr1.104023542	0	0	0	1	0	1	0	1	0	0	2	1	1	2	2	2	2	2	2	2	2	2	2	2	2	2	1	2	1	0	1	2	1	2	2	2	1	2	1	2	1	2	1	1	0	2	2	2	2	1	2	1
chr1.104034747	2	2	2	1	2	2	2	1	2	2	0	1	1	0	0	0	0	0	0	0	0	0	0	0	0	0	1	0	1	2	1	0	1	0	0	0	1	0	1	1	1	0	1	1	2	0	0	0	0	1	0	1
chr1.104070232	1	1	1	-1	-1	1	1	1	1	-1	1	-1	-1	0	0	0	0	0	0	0	0	0	0	0	0	0	-1	1	-1	1	-1	-1	-1	0	0	1	-1	-1	0	-1	-1	0	-1	-1	1	0	0	-1	-1	-1	1	0
chr1.104147726	2	2	2	1	2	2	2	1	2	2	0	1	1	0	0	0	0	0	0	0	0	0	0	0	0	0	1	0	0	1	1	0	0	0	0	1	1	1	0	1	1	0	1	1	2	0	0	0	0	1	0	1
chr1.104171523	2	2	2	2	2	2	2	2	2	2	2	2	2	0	0	0	0	0	0	0	0	0	0	0	0	0	2	2	1	2	1	1	1	0	0	2	1	1	1	1	1	1	1	1	2	0	0	1	1	1	2	1
chr1.104220693	2	2	2	1	2	1	2	1	2	2	0	1	1	0	0	0	0	0	0	0	0	0	0	0	0	0	1	0	0	1	1	0	0	0	0	1	1	1	0	0	1	0	1	1	2	0	0	0	0	1	0	1
chr1.104233883	0	0	0	1	0	1	0	1	0	0	2	1	1	2	2	2	2	2	2	2	2	2	2	2	2	2	1	2	2	1	1	2	2	2	2	1	1	1	2	2	1	2	1	1	0	2	2	2	2	1	2	1
chr1.104385473	2	2	2	1	2	1	2	1	2	2	0	1	1	2	2	2	1	2	1	2	2	2	2	2	2	2	1	0	1	1	2	1	1	2	1	1	2	1	2	0	1	0	2	2	2	0	1	0	0	2	0	1
chr1.104412162	-1	0	-1	0	0	1	-1	0	0	-1	-1	-1	-1	-1	-1	-1	-1	-1	-1	-1	0	0	-1	0	0	-1	-1	-1	1	1	-1	-1	1	-1	0	0	0	0	1	2	1	2	0	-1	-1	2	-1	1	2	0	1	1
chr1.104437408	0	1	1	1	1	1	0	1	-1	1	1	1	1	1	1	1	1	1	1	1	1	1	1	1	1	1	1	1	1	1	1	1	1	1	1	1	1	1	1	1	1	1	1	1	-1	1	1	1	1	1	1	1
chr1.104472277	1	1	1	1	1	1	1	1	1	1	1	1	1	1	1	1	1	1	1	1	1	1	1	1	1	1	1	1	1	1	1	1	1	1	-1	1	-1	1	1	1	1	1	1	1	1	1	1	1	1	1	1	1
chr1.104515485	2	2	2	1	2	2	2	1	2	2	0	1	1	1	0	1	0	0	0	1	1	0	0	1	0	1	1	0	0	1	1	0	0	0	0	1	1	1	0	1	0	0	1	0	2	0	0	0	0	1	0	1
chr1.104553993	1	1	1	1	1	1	1	-1	1	1	0	1	-1	1	0	-1	0	-1	0	1	1	0	0	1	-1	-1	-1	0	-1	1	-1	0	0	0	0	1	1	1	-1	-1	0	0	-1	0	1	-1	-1	-1	0	1	0	-1
chr1.104570987	0	0	0	1	0	0	0	1	0	0	2	1	1	1	2	1	2	2	2	1	1	2	2	1	2	1	1	2	2	1	1	2	2	2	2	1	1	1	2	1	2	2	1	2	0	2	2	2	2	1	2	1
chr1.104699147	0	0	0	0	0	1	0	0	0	0	0	0	0	1	2	1	1	2	1	1	1	2	2	0	2	1	0	0	1	1	0	0	1	0	0	0	0	0	1	2	2	1	0	1	0	2	1	0	1	0	0	1
chr1.104757985	0	0	0	0	0	0	0	0	0	0	0	0	0	0	1	-1	1	-1	0	-1	-1	1	1	0	-1	1	0	0	1	1	0	0	1	0	0	0	0	0	1	0	0	0	0	0	0	0	0	1	0	0	0	0
chr1.104890095	1	1	1	1	1	1	1	1	1	1	1	1	1	1	1	1	1	1	1	1	1	1	1	1	1	1	-1	1	1	0	0	0	-1	1	-1	0	0	0	0	0	1	-1	-1	-1	-1	-1	0	-1	0	1	0	0
chr1.104916082	0	0	0	-1	0	-1	0	0	0	0	2	1	1	1	1	1	1	1	-1	1	1	1	1	1	1	1	1	1	-1	0	-1	1	-1	1	1	1	-1	1	-1	1	1	1	1	1	-1	1	-1	1	1	-1	1	1
chr1.10495543	0	0	0	0	1	1	0	0	1	0	1	0	1	-1	0	1	1	0	0	0	0	1	1	0	0	0	0	0	1	1	0	0	1	1	0	0	0	2	1	0	0	1	0	1	0	1	0	0	0	1	0	0
chr1.105139486	0	0	0	0	0	0	0	0	0	0	0	0	0	0	1	0	1	1	0	0	0	1	0	1	0	0	0	0	1	0	1	1	1	1	1	0	1	0	2	0	0	0	1	0	1	0	0	0	0	1	0	1
chr1.10516408	2	2	2	2	1	1	2	2	1	2	1	2	1	0	2	1	1	2	2	2	2	1	1	2	2	2	2	2	1	1	2	1	1	1	1	2	2	0	1	2	2	1	2	1	2	1	2	2	2	1	2	2
chr1.105240799	2	2	2	-1	2	-1	2	2	2	2	1	-1	1	2	-1	2	-1	1	-1	2	2	1	2	1	2	2	-1	1	1	1	-1	1	1	1	0	0	1	-1	-1	-1	-1	1	1	1	1	1	1	2	-1	1	1	-1
chr1.105264488	2	2	2	1	2	1	2	2	2	2	0	1	1	2	1	2	0	1	1	2	2	1	2	2	2	2	1	0	1	1	2	1	1	2	0	0	2	0	1	1	2	2	2	1	2	2	2	2	2	2	1	2
chr1.105363544	-1	1	1	1	1	1	1	1	1	1	1	1	1	1	1	1	1	1	1	1	1	1	1	1	1	1	1	1	1	1	1	1	1	1	1	1	1	1	1	1	1	1	1	1	1	1	1	1	1	1	1	1
chr1.105418750	1	-1	1	1	1	-1	1	-1	-1	1	1	1	1	1	1	1	-1	-1	1	1	2	1	1	-1	-1	1	1	1	-1	1	1	1	1	1	-1	2	2	2	2	1	1	1	1	1	1	-1	-1	1	1	1	1	1
chr1.105518651	1	1	1	1	1	1	1	1	1	1	1	1	1	1	1	1	1	1	1	1	1	1	1	1	1	1	1	1	1	1	1	1	1	1	1	1	1	1	1	1	1	1	1	1	1	1	1	1	1	1	1	1
chr1.10557336	-1	-1	1	1	1	1	1	1	1	1	1	1	1	1	1	1	1	1	1	1	1	1	1	1	1	1	1	1	1	1	1	1	1	1	1	1	1	-1	1	1	1	1	1	1	1	1	1	-1	1	1	1	1
chr1.105598975	2	2	2	2	2	2	2	2	2	2	2	2	2	2	2	2	2	2	2	2	2	2	2	1	2	2	2	2	2	2	2	2	2	2	2	2	2	2	2	2	2	2	2	2	2	2	2	2	2	2	2	2
chr1.105623401	-1	2	1	2	2	2	2	1	2	2	2	2	2	1	0	1	1	0	1	1	1	0	0	2	-1	1	1	2	2	1	1	2	2	2	2	1	1	1	2	2	2	1	1	2	-1	2	2	0	1	1	1	1
chr1.105661288	1	2	1	2	2	2	2	1	2	2	2	2	2	1	1	1	1	1	1	-1	1	1	-1	1	-1	-1	1	2	2	1	-1	-1	2	2	1	-1	1	1	1	2	2	1	-1	2	1	2	1	-1	1	-1	1	1
chr1.105762070	0	-1	0	0	0	-1	0	1	-1	0	0	0	0	1	0	1	1	-1	1	1	1	0	0	2	-1	1	0	0	0	0	0	0	0	0	2	-1	0	-1	1	-1	-1	1	1	2	0	2	2	0	1	1	1	1
chr1.105768879	0	-1	0	-1	0	-1	0	0	-1	0	0	0	0	0	0	0	0	0	0	0	0	0	0	1	-1	0	0	0	0	0	0	0	0	0	0	0	0	0	0	0	0	0	0	0	0	0	0	0	0	0	0	0
chr1.105847401	1	2	-1	2	-1	2	2	-1	2	2	-1	2	2	1	1	1	1	1	1	1	-1	1	1	2	1	-1	1	2	-1	-1	-1	2	1	2	2	2	-1	2	2	2	2	1	-1	2	1	2	2	1	1	-1	1	1
chr1.105852127	1	0	1	0	0	0	0	1	0	0	0	0	0	1	2	1	1	2	1	1	1	2	2	0	2	1	1	0	1	2	1	0	1	0	0	0	1	0	0	0	0	1	1	0	2	0	0	2	1	1	1	1
chr1.105895770	1	1	1	1	1	1	1	1	1	1	1	1	1	1	1	1	1	1	1	1	1	1	1	1	1	1	1	1	1	1	1	1	1	1	1	1	1	1	1	1	1	1	1	1	1	1	1	1	1	1	1	1
chr1.105919491	-1	1	1	1	1	1	1	1	1	1	-1	1	1	1	1	1	1	1	1	1	1	1	1	1	1	-1	-1	1	1	1	1	1	1	1	0	1	-1	-1	1	1	1	-1	1	-1	1	1	1	1	1	1	1	1
chr1.106001354	1	1	1	1	1	1	1	1	1	1	1	1	1	1	1	1	1	1	1	1	1	1	1	1	1	1	1	1	1	1	1	1	1	1	1	1	1	1	1	1	1	1	1	1	1	1	1	1	1	1	1	1
chr1.106032542	0	0	0	0	0	0	0	0	0	0	0	0	0	0	0	0	1	0	1	0	0	0	0	1	0	0	0	0	1	1	0	0	1	0	0	0	0	0	0	0	1	0	0	1	0	0	0	0	0	0	0	0
chr1.106070309	0	0	0	0	0	1	0	0	0	-1	0	0	0	1	-1	1	1	0	1	1	1	0	0	2	0	1	0	0	1	1	0	0	1	0	1	1	0	2	0	2	2	-1	1	2	0	2	2	0	1	1	0	1
chr1.106159497	0	0	0	0	0	1	0	1	0	0	0	0	0	1	0	1	0	0	0	1	1	0	0	1	0	1	0	0	0	0	0	0	0	0	2	1	0	2	1	2	2	1	2	2	1	2	2	0	1	2	1	2
chr1.106290623	-1	2	1	2	2	1	2	1	2	2	2	2	2	0	0	0	1	0	1	0	0	0	0	1	0	0	1	2	2	1	1	2	2	2	1	1	1	0	2	0	0	0	1	1	1	0	0	0	0	1	0	1
chr1.106366906	1	0	1	0	0	0	0	2	0	0	0	0	0	2	2	1	1	2	1	2	2	2	2	0	2	2	1	0	0	1	1	0	0	0	2	1	1	2	2	1	1	2	2	0	2	2	2	2	2	2	1	2
chr1.10638224	1	0	0	0	1	0	1	0	0	0	1	0	0	2	0	1	1	1	0	1	0	2	1	0	0	1	0	1	0	1	0	0	0	0	0	1	0	1	0	1	2	1	2	2	2	1	2	2	2	1	2	2
chr1.106422213	1	2	1	2	2	2	2	0	2	2	2	2	2	0	0	0	0	0	0	0	0	0	0	1	0	0	1	2	2	1	1	2	2	2	0	1	1	0	1	1	0	1	1	0	0	0	1	1	1	1	2	0
chr1.106460804	0	0	0	0	0	1	0	0	0	0	0	0	0	0	0	0	0	0	0	0	0	0	0	0	0	0	0	0	0	0	0	0	0	0	0	1	0	1	1	1	0	0	0	0	1	0	0	1	0	0	0	0
chr1.106554190	1	2	1	2	2	2	2	1	2	2	2	2	2	0	1	0	1	1	0	0	0	1	0	1	1	0	1	2	2	1	1	2	2	2	2	2	1	2	1	1	1	0	1	1	0	0	0	1	0	1	1	1
chr1.106597513	1	2	1	2	2	2	2	0	2	2	2	2	2	-1	0	1	1	0	1	0	0	0	0	2	0	0	2	2	2	2	2	2	2	2	0	2	2	1	0	2	1	2	1	1	1	2	2	1	2	1	2	1
chr1.106627516	1	2	2	2	2	2	2	2	2	2	2	2	2	2	2	2	2	2	2	2	2	2	2	2	2	2	2	2	2	2	2	2	2	2	2	2	2	2	2	2	2	1	2	2	2	2	2	1	1	2	1	2
chr1.106675694	2	2	2	2	2	1	2	2	2	2	2	2	2	2	2	2	2	2	2	2	2	2	2	2	2	2	1	2	2	1	1	2	2	2	2	2	1	2	2	0	1	1	2	2	1	1	1	1	1	2	2	1
chr1.106894061	0	0	0	0	0	0	0	0	0	0	0	0	0	0	0	0	0	0	0	0	0	0	0	1	0	0	2	2	1	2	1	1	1	0	1	1	1	0	1	1	2	1	0	1	0	2	1	0	1	0	0	1
chr1.106927423	0	0	0	0	0	0	0	0	0	0	0	0	0	0	0	0	0	-1	0	0	-1	0	0	1	-1	0	2	2	1	2	1	1	1	0	1	-1	1	1	1	1	2	1	1	1	0	2	2	0	1	1	0	1
chr1.107071773	-1	-1	1	-1	-1	-1	-1	-1	-1	-1	-1	-1	-1	-1	-1	-1	-1	1	2	1	1	-1	1	-1	-1	-1	-1	2	-1	-1	-1	-1	-1	-1	2	-1	-1	-1	-1	-1	-1	-1	-1	-1	-1	-1	-1	2	2	-1	2	1
chr1.107248200	0	0	0	0	-1	-1	0	0	0	0	0	0	0	-1	-1	-1	0	-1	-1	-1	-1	-1	1	-1	1	-1	-1	-1	-1	-1	0	-1	-1	0	0	1	0	1	0	-1	1	1	-1	1	-1	1	-1	-1	1	-1	-1	-1
chr1.107333842	-1	2	1	2	-1	-1	2	-1	2	2	2	2	2	1	-1	-1	-1	-1	-1	1	1	-1	1	2	1	1	-1	-1	2	-1	-1	2	2	2	1	1	1	1	1	1	-1	-1	1	2	2	1	-1	-1	-1	-1	2	1
chr1.107368147	1	1	-1	1	-1	-1	1	-1	1	1	1	1	1	-1	-1	-1	-1	-1	0	0	0	-1	0	1	-1	0	-1	-1	1	-1	-1	1	1	1	-1	-1	-1	0	-1	0	-1	-1	-1	1	1	0	-1	1	-1	-1	1	0
chr1.107442954	-1	-1	-1	1	2	-1	-1	-1	-1	1	1	1	1	2	-1	-1	-1	-1	2	2	2	-1	2	-1	2	2	2	2	-1	2	-1	-1	-1	1	2	2	-1	2	-1	2	2	-1	-1	-1	-1	2	-1	-1	-1	-1	-1	2
chr1.107559906	1	2	1	2	1	1	2	1	-1	2	2	2	2	-1	1	-1	1	1	1	1	0	1	1	2	-1	-1	1	-1	1	1	2	1	1	2	0	0	2	0	1	1	1	1	0	1	-1	2	1	0	1	-1	1	1
chr1.10772352	0	0	0	0	1	0	0	2	1	1	2	0	1	2	2	2	2	2	1	1	2	2	2	1	2	2	2	1	1	2	2	2	1	1	2	1	2	1	2	2	2	1	2	2	2	1	2	2	2	2	2	2
chr1.10788643	-1	0	0	0	0	0	0	0	0	0	1	0	0	1	1	1	1	1	0	0	1	1	1	-1	1	1	0	0	0	0	1	0	0	0	0	-1	0	0	1	1	1	0	1	1	1	0	1	1	1	0	1	1
chr1.108115387	-1	2	-1	2	-1	2	2	-1	2	2	2	2	2	1	-1	1	-1	-1	1	-1	-1	-1	1	-1	-1	-1	1	1	-1	1	-1	-1	-1	-1	1	-1	2	1	-1	1	1	1	1	-1	-1	1	2	1	1	-1	2	-1
chr1.108165870	1	0	-1	0	-1	-1	0	-1	0	-1	0	0	0	1	-1	1	-1	-1	1	1	1	-1	1	-1	1	1	-1	-1	0	-1	-1	0	0	0	1	-1	-1	1	-1	1	1	1	-1	-1	-1	1	-1	1	1	-1	-1	1
chr1.10822486	1	1	1	1	1	1	0	1	1	1	1	1	1	1	1	1	1	1	1	1	1	1	1	1	1	1	1	1	1	1	1	1	1	1	1	1	1	1	1	1	1	1	1	1	1	1	1	1	1	1	1	1
chr1.108225657	2	2	2	2	2	2	2	2	2	2	2	2	2	2	2	2	2	2	2	2	2	2	2	2	2	2	2	2	2	2	2	2	2	2	2	1	2	1	2	1	1	2	2	1	2	2	2	2	2	2	2	2
chr1.10837949	1	0	0	0	1	0	1	2	1	1	2	0	1	2	2	2	2	2	2	2	2	2	2	2	2	2	1	2	2	2	2	2	1	2	2	2	2	2	2	2	2	1	2	1	2	1	2	2	2	0	2	2
chr1.108395585	0	0	0	0	0	0	0	1	0	0	0	0	0	1	2	1	1	2	1	1	1	2	2	1	2	1	1	1	1	1	1	0	1	1	1	1	2	2	1	0	0	0	1	0	2	0	0	1	0	1	1	1
chr1.108465790	1	1	1	1	1	1	1	1	1	1	1	1	1	1	1	1	1	1	1	1	1	1	1	1	1	1	1	1	1	1	1	1	1	1	-1	1	1	1	1	1	1	1	1	1	1	1	1	1	1	1	1	1
chr1.108488676	-1	1	1	1	1	1	1	1	1	1	-1	1	1	1	1	1	1	1	1	1	1	1	1	1	1	1	1	1	1	1	1	1	1	1	1	1	1	1	1	1	1	1	1	1	1	1	1	1	1	1	1	1
chr1.108531351	0	0	0	0	1	1	0	0	0	0	0	0	0	0	0	0	0	0	0	0	0	0	0	0	0	0	0	0	0	0	0	0	0	0	1	0	0	0	1	0	1	1	0	2	0	0	0	1	1	0	1	0
chr1.108546019	1	1	1	1	-1	1	-1	2	1	-1	1	1	1	1	1	1	1	1	1	1	1	1	1	1	-1	1	1	1	1	1	1	2	-1	1	1	-1	-1	1	1	1	1	1	1	-1	2	1	1	1	1	1	1	1
chr1.108577362	1	1	1	1	1	1	1	1	1	1	1	1	1	1	1	1	1	1	-1	1	1	1	1	1	1	-1	1	1	1	1	1	1	1	1	1	-1	-1	-1	1	1	1	1	1	1	1	1	1	1	1	1	1	1
chr1.108662822	1	2	2	2	2	2	2	2	2	2	2	2	2	2	2	1	1	2	1	2	2	2	2	1	1	2	1	2	2	1	2	2	2	2	1	2	1	1	2	2	2	2	2	1	2	2	2	1	2	2	2	2
chr1.10868253	1	2	2	2	1	2	1	0	1	1	0	2	-1	-1	0	0	0	-1	0	0	0	0	0	0	0	0	1	0	0	0	0	-1	1	-1	0	0	0	0	0	0	0	1	0	1	0	1	-1	0	0	2	-1	0
chr1.108759294	2	2	2	2	1	1	2	2	2	2	2	2	2	2	1	1	0	1	1	2	2	1	2	1	2	2	0	1	2	1	1	0	2	1	2	1	1	2	2	1	2	2	2	2	2	2	2	2	2	2	2	2
chr1.108785981	1	1	1	1	1	1	1	1	1	1	1	1	1	1	1	1	1	1	1	1	1	1	1	1	1	1	1	1	1	1	1	1	1	1	1	1	1	1	1	1	1	1	1	1	1	1	1	1	1	1	1	1
chr1.108818488	2	2	-1	2	2	-1	2	1	2	2	2	2	2	1	2	1	2	-1	-1	1	1	2	1	1	-1	1	1	2	1	1	1	1	1	1	2	1	1	-1	1	2	2	2	2	2	2	2	2	2	2	2	2	2
chr1.108904410	-1	1	0	1	-1	-1	1	0	1	1	1	1	1	-1	1	0	1	1	1	0	0	1	1	0	-1	-1	-1	-1	0	0	0	0	0	0	0	0	0	0	0	-1	0	-1	1	0	1	0	-1	1	-1	1	1	0
chr1.109001329	0	0	0	0	0	0	0	0	0	0	0	0	0	0	1	0	2	1	0	0	0	1	0	0	0	0	0	0	0	0	0	0	0	0	0	0	0	0	0	0	0	0	0	0	0	0	0	0	0	0	0	0
chr1.109048520	0	0	0	0	0	0	0	0	0	0	0	0	0	1	2	1	2	2	2	1	1	2	2	1	1	1	0	0	0	0	0	0	0	0	0	0	0	0	0	0	0	0	1	0	0	0	0	0	0	1	0	1
chr1.10909446	1	1	1	1	1	1	1	1	1	1	1	1	1	1	1	1	1	1	1	1	1	1	1	1	1	1	1	1	1	1	1	1	1	1	1	1	1	1	1	1	1	1	1	1	1	1	1	1	1	1	1	1
chr1.109102560	1	2	1	1	1	1	2	1	2	1	0	1	1	2	2	1	1	2	1	2	2	2	2	1	2	2	1	2	2	1	2	2	2	2	1	1	1	1	1	1	2	2	2	2	2	2	2	2	2	2	2	2
chr1.10918480	2	2	2	2	2	2	2	2	2	2	2	2	2	0	2	1	1	1	1	0	2	0	1	1	2	1	1	0	0	0	0	0	1	0	0	0	0	0	0	1	0	1	0	1	1	1	0	0	0	1	0	0
chr1.109198686	2	2	2	2	1	1	2	1	2	2	2	2	2	1	1	2	1	1	2	1	1	1	2	1	1	1	1	1	2	2	1	0	2	1	1	1	2	1	2	2	2	1	0	2	1	2	1	1	1	0	1	1
chr1.109210211	2	2	2	2	2	2	2	2	2	2	2	2	2	2	2	1	2	2	2	2	2	2	2	1	2	2	1	2	2	1	2	2	2	2	2	2	1	2	2	1	2	2	2	2	2	2	2	2	2	2	2	2
chr1.109404398	1	1	1	1	1	1	1	1	1	1	1	1	1	1	1	1	1	1	1	1	1	1	1	1	1	1	1	1	1	1	1	1	1	1	1	1	1	1	1	1	1	1	1	1	1	1	1	1	1	1	1	1
chr1.10953137	1	1	1	1	1	1	1	1	1	1	1	1	-1	1	1	1	1	1	1	1	1	1	1	1	1	1	1	1	1	1	1	1	1	1	1	1	1	1	1	1	1	1	1	1	1	1	1	1	1	1	1	1
chr1.109554608	1	-1	1	1	1	1	1	-1	-1	1	1	1	1	-1	1	1	1	1	1	-1	1	-1	1	1	-1	1	2	1	1	1	-1	2	1	-1	1	2	1	-1	1	1	1	-1	-1	1	-1	-1	-1	-1	1	1	1	-1
chr1.109573964	-1	0	0	0	0	0	0	0	0	0	-1	0	-1	-1	0	0	0	0	0	1	-1	0	0	1	0	1	2	1	0	1	1	-1	0	1	1	1	1	0	-1	1	0	0	0	0	0	0	0	0	0	0	0	0
chr1.109613530	1	1	1	1	1	1	1	1	1	-1	1	1	1	1	1	1	1	1	1	1	1	1	1	1	1	1	1	1	1	1	1	1	1	1	1	1	1	1	1	1	1	1	1	1	1	1	1	1	1	1	1	1
chr1.109649763	1	1	1	1	1	1	-1	1	1	1	1	1	1	1	1	1	1	1	1	1	1	1	1	1	1	1	1	1	1	1	1	1	1	1	1	1	1	1	1	1	1	1	1	1	1	1	1	1	1	1	1	1
chr1.109727053	0	0	0	0	1	1	0	1	0	0	-1	-1	0	1	0	0	0	-1	0	1	1	0	0	0	1	1	-1	1	0	0	1	1	-1	1	1	1	0	0	0	0	0	0	0	0	0	0	0	0	0	0	0	0
chr1.109800490	1	1	1	1	1	1	1	1	1	1	1	1	1	0	1	1	0	1	1	1	-1	1	1	1	1	0	1	1	1	1	1	1	1	1	1	1	-1	-1	-1	1	1	1	0	1	1	1	1	1	1	0	1	1
chr1.109817676	2	1	1	1	1	1	1	1	1	1	1	1	1	1	1	1	1	1	1	1	1	1	1	1	1	1	1	1	1	1	1	1	1	1	1	1	1	1	1	1	1	1	1	1	1	1	1	1	1	1	1	1
chr1.109883937	2	2	2	2	2	2	2	2	2	2	2	2	2	1	1	2	1	1	2	2	-1	1	2	2	2	1	2	-1	2	2	2	2	2	2	2	2	2	-1	2	2	2	2	2	2	2	2	2	2	2	2	2	2
chr1.109935602	2	2	2	2	2	2	2	1	2	2	2	2	2	2	2	2	2	2	2	2	2	2	2	2	2	2	2	2	2	2	2	2	2	2	2	2	2	2	2	1	2	2	2	2	2	2	2	2	2	2	2	2
chr1.110037110	2	2	2	1	2	2	2	1	2	1	0	1	1	1	1	2	0	1	1	2	2	1	2	2	2	1	1	2	2	1	2	2	2	2	2	2	1	2	2	2	2	2	2	2	1	2	2	1	2	2	2	2
chr1.110095956	-1	2	2	2	2	2	2	2	2	2	2	2	2	2	1	0	2	1	1	1	1	1	0	1	1	2	1	1	1	2	0	1	1	0	2	1	1	2	1	2	2	2	2	2	2	2	2	2	2	2	2	2
chr1.110119950	0	0	0	0	0	0	0	0	0	-1	0	0	0	-1	1	-1	0	1	1	1	1	1	-1	1	1	0	1	1	1	0	1	1	1	-1	0	-1	1	1	1	0	0	0	0	0	0	0	0	0	0	0	0	0
chr1.110240367	2	2	2	2	2	2	2	1	2	2	2	2	2	2	2	1	2	2	2	2	2	2	2	1	1	2	2	2	2	2	2	2	2	2	1	1	2	1	1	0	0	1	1	1	2	0	1	1	1	1	2	0
chr1.110433388	-1	-1	-1	-1	-1	-1	0	-1	-1	-1	-1	-1	-1	-1	-1	1	1	1	-1	-1	1	1	1	1	-1	-1	-1	-1	1	-1	-1	1	1	-1	1	1	1	1	1	-1	1	-1	1	1	-1	-1	-1	-1	1	-1	-1	-1
chr1.11047381	-1	0	0	0	0	0	0	0	0	0	0	0	0	2	0	1	1	1	0	1	0	2	1	0	0	1	1	0	1	1	1	0	0	1	1	0	2	0	1	1	2	1	2	1	1	1	2	2	2	0	2	1
chr1.11057446	1	0	0	0	0	0	1	2	1	1	1	0	1	2	2	2	2	2	2	2	2	2	2	2	2	2	1	1	2	2	2	1	1	2	1	1	2	2	2	2	2	1	2	2	2	2	2	2	2	2	2	2
chr1.110649146	2	2	2	2	2	2	2	2	2	2	2	2	2	2	2	2	2	2	2	2	2	2	2	1	2	2	1	2	2	1	2	2	2	2	1	1	-1	1	1	2	2	2	2	2	1	2	2	2	2	2	2	2
chr1.110773858	0	1	-1	-1	-1	1	-1	-1	1	-1	-1	-1	-1	-1	-1	-1	1	-1	-1	-1	1	1	-1	1	1	-1	-1	1	-1	-1	1	1	-1	1	-1	1	1	1	-1	-1	1	-1	-1	1	-1	-1	-1	-1	-1	-1	1	-1
chr1.110906338	-1	1	1	1	0	0	1	0	1	1	1	1	1	0	0	1	0	0	0	0	0	0	0	2	0	0	0	0	0	0	0	0	0	0	0	0	0	0	0	0	0	0	0	1	1	0	0	0	0	0	1	0
chr1.110931300	1	2	2	2	1	-1	2	1	2	2	2	2	2	2	2	2	2	2	2	2	-1	2	2	1	2	2	2	2	2	2	1	2	1	1	2	2	1	-1	1	2	2	1	1	1	1	2	1	1	1	1	-1	2
chr1.110963378	0	0	0	0	1	1	0	0	0	0	0	0	0	0	0	0	1	0	0	0	0	0	0	0	1	0	0	0	1	0	0	1	0	0	0	0	0	1	0	1	1	2	2	0	1	2	2	2	2	2	1	2
chr1.111004523	2	2	2	2	2	2	2	2	2	2	2	2	2	2	2	2	2	2	2	2	2	2	2	1	2	2	1	1	2	2	0	1	1	0	2	1	1	2	1	2	2	2	2	2	1	2	2	2	2	2	2	2
chr1.111041264	0	0	1	1	1	1	0	1	0	1	2	1	1	2	2	1	2	2	2	2	2	2	2	0	2	2	1	1	0	1	0	0	0	0	2	1	1	1	1	0	1	1	1	1	0	0	1	1	1	1	1	0
chr1.111047122	1	0	0	0	0	1	0	1	0	0	0	0	0	0	0	0	0	0	0	0	0	0	0	1	0	0	1	1	0	0	2	1	1	2	0	1	1	0	1	0	0	0	0	1	1	0	0	0	0	0	1	0
chr1.11109693	1	1	1	1	1	1	1	1	1	1	1	1	1	1	1	1	1	1	1	1	1	1	1	1	1	1	1	1	1	1	1	1	1	1	1	1	1	1	1	1	1	1	1	1	1	1	1	1	1	1	1	1
chr1.111136510	1	1	1	1	1	1	2	-1	1	1	0	-1	-1	1	1	-1	-1	1	-1	1	2	1	1	0	-1	1	1	0	1	1	0	-1	0	0	1	1	1	-1	1	1	1	1	1	-1	-1	1	1	-1	1	-1	1	-1
chr1.11114952	2	2	2	2	1	0	2	0	0	1	0	2	0	0	0	0	0	0	1	1	0	0	0	1	0	0	0	0	1	0	0	0	1	1	0	0	0	1	0	0	0	0	0	0	0	0	0	0	0	1	0	0
chr1.111183766	1	-1	1	1	1	1	-1	1	1	1	1	1	1	0	0	-1	1	0	1	0	0	0	-1	1	1	0	1	1	-1	1	1	1	1	1	1	1	1	1	1	1	-1	-1	1	1	1	1	1	0	1	1	1	1
chr1.111268228	0	0	0	0	0	0	0	0	0	0	0	0	0	0	0	0	0	0	0	0	0	0	0	0	0	0	1	0	1	2	0	0	1	0	0	0	1	0	0	0	0	0	1	0	0	0	1	0	0	1	0	0
chr1.111304645	1	1	1	1	1	1	1	1	1	1	1	1	1	1	1	1	1	1	1	1	1	1	1	1	1	1	1	1	1	1	1	1	1	1	1	1	1	1	1	1	1	1	1	1	1	1	1	1	1	1	1	1
chr1.111345628	1	1	0	0	1	0	0	0	0	0	0	1	1	0	0	1	2	0	1	0	0	0	0	2	1	0	0	1	0	0	0	0	0	0	1	0	0	0	0	0	1	0	0	1	0	0	0	0	0	0	1	0
chr1.111521714	-1	-1	-1	-1	-1	-1	-1	-1	-1	-1	-1	-1	-1	-1	-1	-1	-1	-1	-1	-1	-1	-1	-1	-1	-1	-1	-1	-1	-1	-1	-1	-1	-1	-1	-1	-1	-1	-1	-1	-1	-1	-1	-1	-1	-1	-1	-1	-1	-1	-1	-1	-1
chr1.111836937	-1	1	2	2	1	2	2	2	2	2	2	1	1	2	2	2	2	-1	2	2	2	2	2	1	2	2	1	1	1	1	-1	1	-1	1	2	1	1	2	1	1	2	2	2	2	-1	2	2	2	2	2	1	2
chr1.111965331	1	1	1	1	1	1	1	1	1	1	1	1	1	1	1	1	1	1	1	1	1	1	1	1	1	1	1	1	1	1	1	1	1	1	1	1	1	1	1	1	1	1	1	1	1	1	1	1	1	1	1	1
chr1.112164395	2	2	2	2	2	2	2	2	2	2	2	2	2	2	2	2	1	2	1	2	2	2	2	2	2	2	2	2	2	2	2	2	2	2	2	2	2	2	2	2	2	2	2	2	2	2	2	2	2	2	2	2
chr1.112285879	1	2	1	2	2	2	2	1	2	2	2	1	1	2	2	1	1	2	1	2	2	2	2	0	2	2	2	2	2	1	1	2	0	1	1	-1	1	0	0	1	2	2	2	1	1	2	2	2	2	2	1	2
chr1.112314324	0	-1	1	1	1	-1	1	1	-1	1	1	1	1	1	1	1	-1	-1	1	-1	2	-1	-1	2	-1	1	1	1	1	1	1	1	1	-1	2	-1	2	2	2	1	1	-1	1	1	-1	-1	1	-1	-1	1	1	1
chr1.112553973	0	0	0	0	0	0	0	0	0	0	0	0	0	0	0	0	0	0	0	0	0	0	0	0	0	0	0	0	0	1	1	0	2	1	0	1	1	1	1	1	0	0	0	0	0	0	0	0	0	0	0	0
chr1.112558604	1	2	1	1	2	2	2	1	2	1	0	0	0	0	0	1	2	0	1	0	0	0	0	2	1	0	0	0	2	1	1	1	2	1	1	1	1	2	2	1	0	0	0	1	0	0	0	0	0	0	1	0
chr1.11255981	-1	0	0	0	0	0	0	1	1	1	1	0	1	1	0	1	1	1	0	1	0	2	1	0	0	1	0	1	0	0	1	0	0	0	0	1	0	0	0	1	2	1	2	1	2	1	2	2	2	0	2	1
chr1.112736161	-1	0	0	0	0	0	0	0	0	0	0	0	0	0	0	0	1	0	1	0	0	0	0	1	0	0	0	0	0	0	0	0	0	0	0	0	0	0	0	1	0	0	0	0	1	0	0	0	0	0	0	0
chr1.11282753	-1	-1	-1	-1	-1	-1	-1	-1	0	-1	-1	-1	-1	-1	-1	-1	-1	1	-1	-1	-1	-1	-1	-1	-1	-1	-1	-1	-1	-1	-1	-1	-1	-1	-1	-1	-1	-1	-1	-1	-1	-1	-1	-1	-1	-1	-1	-1	-1	-1	-1	-1
chr1.112874215	1	0	1	0	0	0	0	0	0	0	0	1	1	0	1	1	0	1	0	1	1	1	1	0	1	0	1	-1	1	0	1	1	0	1	1	1	0	1	0	1	-1	1	-1	2	1	-1	2	0	1	1	1	1
chr1.112990983	1	0	0	0	0	-1	0	0	0	0	0	0	0	0	0	0	0	0	0	0	0	0	0	0	0	0	0	1	1	1	1	0	2	1	-1	-1	-1	-1	-1	0	1	1	0	1	2	0	0	1	1	0	1	1
chr1.113098941	1	1	1	1	1	1	1	1	1	1	1	1	1	1	1	1	1	1	1	1	1	1	1	1	1	1	1	1	1	1	1	1	1	1	1	1	1	1	1	1	1	1	1	1	1	1	1	1	1	1	1	1
chr1.113135893	1	2	1	2	2	2	2	2	2	2	2	1	1	2	1	1	2	1	2	1	1	1	1	1	1	2	1	1	1	1	2	2	2	2	1	2	1	1	2	0	1	1	1	1	1	0	0	1	1	1	1	1
chr1.113205906	1	-1	-1	-1	-1	1	2	1	2	1	1	1	1	1	-1	2	1	1	1	1	1	1	-1	-1	1	1	1	-1	-1	2	1	1	2	1	2	1	2	-1	-1	1	2	2	2	2	2	2	-1	2	-1	2	2	2
chr1.11323990	0	0	0	0	0	0	0	0	0	0	0	0	0	0	0	0	0	0	0	0	0	0	0	0	0	0	0	0	1	0	0	0	1	1	0	0	0	1	0	0	0	0	0	0	0	0	0	0	0	0	0	0
chr1.113267111	2	2	2	2	2	2	2	2	2	2	2	2	2	2	2	2	2	2	2	2	2	2	2	2	2	2	2	2	2	2	2	2	2	2	1	2	2	2	1	1	1	1	2	1	1	2	2	1	1	2	1	1
chr1.113294764	0	0	0	0	0	0	0	0	0	0	0	0	0	0	0	0	0	0	0	0	0	0	0	1	0	0	0	0	0	0	0	0	0	0	1	0	0	0	1	0	1	1	0	1	1	0	0	1	1	0	1	1
chr1.113312053	0	0	1	0	0	0	0	1	0	1	0	0	0	2	1	0	2	1	2	1	1	1	1	1	1	2	0	0	0	1	1	0	2	1	0	1	1	1	1	0	0	1	0	0	0	0	0	1	1	0	1	1
chr1.113369949	1	1	1	1	1	1	1	1	1	1	1	1	1	1	1	1	1	1	1	1	1	1	1	1	1	1	1	1	1	1	1	1	1	1	1	1	1	1	1	1	1	1	1	1	1	1	1	1	1	1	1	1
chr1.113388357	1	1	-1	1	-1	1	1	1	1	1	1	1	1	1	1	1	-1	1	1	1	1	1	1	1	1	1	1	1	1	-1	1	1	1	1	1	1	1	1	1	1	1	1	1	1	1	1	1	1	1	1	1	1
chr1.113446425	0	0	0	0	0	0	0	0	0	0	0	0	0	2	1	0	0	1	1	1	1	1	1	0	0	2	0	0	1	0	0	0	0	0	0	0	0	0	0	1	0	1	0	0	1	0	0	1	1	0	1	0
chr1.113485017	2	2	2	2	2	2	2	2	2	2	2	2	2	2	2	2	2	2	2	2	2	2	2	2	2	2	2	2	1	2	2	2	2	2	2	2	2	2	2	1	1	1	1	1	1	0	0	1	1	1	1	2
chr1.113534551	1	2	1	1	2	1	2	1	2	2	0	1	1	2	2	1	2	2	2	2	2	2	2	0	2	2	1	1	1	1	1	0	2	1	1	1	1	1	1	1	1	1	2	1	0	2	2	1	1	2	1	1
chr1.11355494	1	2	-1	-1	-1	-1	-1	0	2	-1	-1	-1	1	-1	-1	-1	-1	-1	-1	-1	-1	2	-1	-1	2	-1	-1	-1	-1	-1	-1	-1	-1	-1	-1	-1	2	-1	-1	-1	-1	-1	-1	-1	-1	-1	-1	-1	-1	-1	-1	-1
chr1.113666556	-1	1	-1	1	1	1	1	1	1	-1	1	1	-1	1	1	1	1	1	-1	-1	1	1	1	1	1	1	1	1	1	1	1	1	1	-1	1	1	1	1	1	1	-1	-1	-1	-1	-1	1	1	1	1	1	1	1
chr1.11376955	2	2	2	2	2	2	2	1	1	1	1	2	1	1	2	1	1	1	2	1	2	0	1	2	2	1	2	1	2	2	1	2	2	2	2	1	2	2	2	1	0	1	0	1	0	1	0	0	0	2	0	1
chr1.113908564	0	1	2	2	1	1	2	1	2	2	2	1	1	2	1	0	1	1	2	1	1	1	1	1	0	2	1	1	1	1	1	0	2	1	1	1	1	2	1	1	2	2	2	2	1	2	2	2	2	2	2	2
chr1.113951236	2	1	0	0	1	1	0	1	0	0	0	1	1	0	1	2	0	1	0	1	1	1	1	1	1	0	0	1	1	0	1	2	0	1	1	1	0	0	1	0	0	0	0	0	1	0	0	0	0	0	0	0
chr1.114117230	2	2	1	2	2	2	2	2	2	2	2	2	2	2	1	1	2	1	2	1	1	1	1	2	1	2	2	2	2	1	1	2	0	1	2	1	1	1	1	2	2	1	2	2	2	2	2	1	1	2	1	2
chr1.114330915	-1	-1	-1	-1	-1	-1	-1	-1	-1	-1	-1	-1	-1	-1	-1	-1	-1	-1	-1	-1	-1	-1	-1	1	-1	-1	-1	-1	-1	-1	-1	1	-1	-1	-1	-1	-1	-1	-1	-1	-1	-1	-1	-1	-1	-1	-1	-1	-1	-1	-1	-1
chr1.114462041	0	0	0	0	0	0	0	0	0	0	0	0	0	0	1	1	0	1	0	1	1	1	1	1	1	0	0	0	0	0	0	0	0	0	0	0	0	1	0	0	0	0	0	0	0	0	0	0	0	0	0	0
chr1.114498525	1	2	2	2	2	2	2	2	2	2	2	2	2	1	1	2	2	1	1	1	-1	1	1	2	2	1	2	2	1	2	2	2	1	2	2	2	2	1	2	2	2	2	2	2	2	1	1	2	2	2	1	2
chr1.11451681	1	0	0	0	0	0	1	2	1	1	1	-1	1	1	0	1	1	1	0	1	0	2	1	0	0	1	1	2	1	1	2	1	0	1	1	2	2	0	1	1	0	0	0	0	1	0	0	0	0	0	0	1
chr1.114591790	1	1	1	1	1	1	1	1	1	1	1	1	1	1	1	1	1	1	1	1	1	1	1	1	1	1	1	1	1	1	1	1	1	1	1	1	1	1	1	1	1	1	1	1	1	1	1	1	1	1	1	1
chr1.114620967	2	-1	1	-1	1	-1	1	-1	-1	1	1	1	1	-1	-1	1	-1	-1	1	1	-1	-1	-1	1	-1	-1	1	-1	-1	1	-1	1	-1	-1	-1	-1	-1	-1	-1	1	1	-1	1	1	1	1	1	1	1	1	1	1
chr1.114662004	2	1	1	-1	-1	1	1	2	1	1	2	-1	-1	2	2	-1	-1	-1	2	2	-1	2	2	1	-1	2	1	2	2	-1	2	-1	2	2	-1	-1	1	1	1	-1	-1	1	1	-1	-1	1	1	1	1	1	1	1
chr1.11468106	-1	-1	-1	-1	-1	0	-1	1	-1	-1	-1	-1	1	-1	1	-1	-1	1	-1	-1	-1	-1	-1	1	-1	-1	1	-1	-1	-1	1	-1	1	-1	-1	-1	-1	1	1	-1	-1	-1	-1	-1	-1	-1	-1	-1	-1	0	-1	-1
chr1.114698936	-1	-1	0	1	-1	-1	0	1	0	0	1	-1	1	1	1	1	1	1	1	1	1	1	1	1	1	1	0	1	1	-1	1	1	1	1	1	1	-1	-1	1	-1	-1	-1	0	-1	-1	0	0	0	0	0	0	0
chr1.114723500	1	-1	0	-1	1	-1	0	-1	0	0	1	1	1	1	1	1	1	1	1	1	1	1	1	-1	-1	1	0	1	-1	-1	1	1	1	1	1	1	-1	-1	-1	-1	-1	-1	0	1	-1	0	0	0	0	0	0	0
chr1.114777142	1	-1	-1	1	1	-1	-1	1	-1	2	1	-1	-1	-1	-1	-1	1	-1	1	-1	1	-1	-1	-1	-1	-1	-1	0	-1	-1	-1	-1	-1	-1	0	1	-1	-1	1	-1	-1	-1	-1	-1	-1	-1	-1	1	-1	-1	-1	-1
chr1.114827228	2	2	1	2	2	2	2	1	2	1	2	2	2	2	1	1	2	1	2	1	1	1	1	2	1	2	2	0	2	2	1	2	2	1	0	1	2	2	1	1	1	1	2	1	2	2	2	2	2	2	2	2
chr1.114889703	2	2	1	2	2	2	2	1	2	1	2	2	2	2	1	1	2	1	2	1	1	1	1	2	1	2	2	0	1	2	1	2	2	1	0	1	2	2	1	1	1	1	2	1	2	2	2	2	2	2	2	2
chr1.114908257	1	1	1	1	1	1	2	0	2	1	0	1	1	0	0	1	1	0	0	0	0	0	0	1	1	0	1	0	1	1	0	1	0	0	0	0	1	1	1	1	1	1	1	1	1	2	2	1	1	1	2	1
chr1.114935579	1	1	1	1	1	1	-1	1	1	1	1	1	1	1	1	1	1	1	1	1	1	1	1	1	1	1	1	1	1	1	1	1	1	1	1	1	1	1	1	1	1	1	1	1	1	-1	1	1	1	1	1	1
chr1.114953108	1	1	1	1	1	1	2	0	2	1	0	1	1	0	0	1	1	0	0	0	0	0	0	1	1	0	1	0	0	1	0	1	-1	0	0	0	1	1	1	1	1	1	1	1	2	2	-1	1	1	1	2	1
chr1.115093912	-1	-1	-1	-1	-1	-1	-1	-1	-1	-1	-1	-1	-1	-1	-1	-1	-1	-1	-1	-1	-1	-1	-1	-1	-1	-1	-1	-1	-1	-1	-1	-1	-1	-1	-1	-1	-1	-1	-1	-1	-1	-1	-1	-1	-1	-1	-1	-1	-1	-1	-1	-1
chr1.115197894	2	2	2	1	2	2	2	2	2	2	0	1	1	2	2	2	2	2	2	2	2	2	2	2	2	2	2	2	2	2	2	2	2	2	2	2	2	2	2	1	2	2	2	2	2	2	2	1	1	2	2	2
chr1.115257227	1	1	1	1	-1	-1	-1	1	-1	1	0	-1	-1	0	-1	1	-1	1	1	-1	1	-1	-1	1	2	0	-1	1	1	-1	1	1	1	1	-1	-1	-1	-1	1	-1	1	1	1	-1	1	0	0	1	-1	1	0	-1
chr1.115339456	2	0	-1	-1	-1	1	-1	-1	-1	-1	2	2	2	-1	-1	-1	-1	-1	-1	-1	1	-1	-1	-1	1	-1	1	0	-1	0	0	1	0	0	0	0	0	0	0	1	1	1	-1	1	1	1	-1	-1	-1	-1	-1	1
chr1.115390561	0	1	0	0	1	0	0	0	0	0	0	0	0	0	0	1	0	0	0	0	0	0	0	1	0	0	0	2	1	1	2	1	2	2	2	2	1	1	1	0	1	1	0	1	1	0	0	1	1	0	0	0
chr1.115428761	1	-1	-1	-1	-1	2	-1	2	-1	-1	-1	-1	-1	1	-1	-1	-1	-1	-1	-1	-1	-1	-1	-1	2	1	1	2	2	-1	-1	-1	-1	2	2	2	-1	-1	-1	-1	-1	-1	-1	-1	-1	-1	-1	-1	-1	-1	-1	-1
chr1.115467463	-1	1	-1	1	1	1	-1	1	1	-1	0	-1	-1	1	-1	1	-1	1	-1	0	1	1	1	1	-1	-1	-1	1	1	1	1	1	1	1	1	1	1	1	1	-1	-1	1	1	1	-1	-1	1	1	1	1	1	1
chr1.11549335	2	2	2	2	2	0	2	2	1	2	2	2	1	1	-1	2	2	1	1	0	2	1	2	1	2	1	1	1	1	1	2	1	0	1	1	1	2	1	2	2	2	1	2	1	2	1	2	2	2	0	2	2
chr1.115507851	-1	0	0	1	0	0	0	0	0	0	1	1	1	0	0	0	1	-1	0	-1	0	0	0	0	1	0	1	0	0	1	0	1	0	-1	0	0	1	1	1	0	0	0	1	0	0	0	-1	0	0	1	0	1
chr1.11553020	2	2	2	2	2	0	2	1	0	1	1	2	0	1	2	2	2	1	1	0	2	1	2	1	2	1	1	1	1	1	2	1	0	1	1	1	2	1	2	2	2	2	2	1	2	1	2	2	2	0	2	2
chr1.115631080	1	1	0	0	1	1	0	2	0	1	0	0	0	0	0	0	0	0	0	0	0	0	0	0	0	0	0	2	1	1	2	1	2	2	2	2	1	1	1	1	1	1	0	1	2	0	0	0	0	0	0	0
chr1.115730072	-1	2	-1	-1	-1	2	2	-1	2	2	-1	-1	-1	1	-1	-1	1	-1	1	-1	-1	1	-1	-1	-1	-1	-1	1	-1	-1	1	-1	1	1	-1	-1	2	-1	2	2	-1	-1	-1	-1	-1	-1	-1	-1	-1	-1	-1	-1
chr1.115751874	1	1	1	1	1	1	2	1	2	2	0	1	1	2	1	-1	0	1	1	1	1	1	1	0	0	2	1	0	1	1	0	2	0	0	0	0	1	0	1	1	0	0	0	0	1	0	0	0	0	0	0	0
chr1.11579983	2	2	2	2	2	0	2	1	0	1	1	2	0	1	2	2	2	2	1	1	2	2	2	1	2	2	1	2	1	1	2	2	0	1	2	2	2	0	1	1	0	1	0	0	0	0	0	0	0	1	0	1
chr1.115803223	1	1	1	1	1	1	0	1	0	0	2	1	1	2	2	2	2	2	2	2	2	2	2	2	2	2	2	2	1	2	2	1	2	2	2	2	2	2	1	1	2	2	2	2	1	2	2	2	2	2	2	2
chr1.115842887	1	1	1	1	1	1	1	1	1	1	1	1	1	1	1	1	1	1	1	1	1	1	1	1	1	1	1	1	1	1	1	1	1	1	1	1	1	1	1	1	1	1	1	1	1	1	1	1	1	1	1	1
chr1.115928211	2	2	2	2	2	2	2	1	2	1	2	2	2	2	2	2	2	2	2	2	2	2	2	2	2	2	2	2	1	2	2	1	2	2	2	2	2	2	2	1	2	2	2	2	2	2	2	2	2	2	2	2
chr1.116008326	2	2	2	2	2	2	2	2	2	2	2	2	2	2	2	2	1	2	1	2	2	2	2	2	2	2	2	2	2	2	2	2	2	2	2	2	2	2	2	2	2	2	2	2	1	2	2	2	2	2	2	2
chr1.116028956	0	0	0	0	0	0	0	0	0	0	0	0	0	0	1	1	1	1	1	1	1	1	1	0	1	0	0	0	0	0	0	0	0	0	0	0	0	0	0	0	0	0	0	0	1	0	0	0	0	0	0	0
chr1.116057838	1	1	1	1	1	1	1	1	1	1	1	1	1	1	1	1	1	1	1	1	1	1	1	1	1	1	1	1	1	1	1	1	1	1	1	1	1	1	1	1	1	1	1	1	1	1	1	1	1	1	1	1
chr1.116077711	2	2	2	2	2	2	2	2	2	2	2	2	2	2	2	2	1	2	1	2	2	2	2	1	2	2	0	2	2	2	2	1	2	2	1	2	1	2	1	2	2	2	2	2	2	2	2	2	2	2	2	2
chr1.116248648	1	0	1	0	0	1	0	1	0	0	0	0	0	-1	0	0	1	0	0	0	0	0	0	0	1	-1	0	1	0	0	0	0	0	0	1	0	0	1	0	1	0	0	0	0	0	0	0	0	0	0	0	0
chr1.116371712	2	1	1	1	1	1	-1	1	1	-1	-1	-1	-1	-1	1	1	1	1	1	1	-1	1	1	-1	-1	-1	-1	1	1	1	1	1	1	-1	-1	1	1	1	1	-1	1	-1	-1	1	1	-1	-1	-1	-1	-1	-1	1
chr1.116482208	0	0	0	0	0	0	0	0	0	0	0	0	0	0	0	0	0	0	0	0	0	0	0	0	0	0	0	1	0	0	1	0	0	1	0	1	0	0	0	0	0	0	0	0	0	0	0	0	0	0	0	0
chr1.11649486	2	2	2	2	1	0	2	1	0	1	0	2	0	0	0	0	0	0	0	0	0	0	0	0	0	0	0	0	0	0	0	0	0	0	0	0	0	0	0	0	0	0	0	0	0	0	0	0	0	0	0	0
chr1.116520518	1	-1	-1	-1	1	-1	1	1	-1	-1	1	1	1	-1	-1	-1	-1	-1	-1	-1	-1	1	-1	-1	-1	-1	1	-1	-1	-1	-1	1	1	-1	2	-1	-1	-1	2	-1	-1	-1	-1	-1	-1	-1	1	-1	-1	-1	-1	-1
chr1.116596060	2	1	2	2	1	2	2	2	2	2	2	2	2	0	1	2	2	1	1	1	1	1	1	2	2	0	2	2	2	0	1	2	0	1	1	1	1	1	1	1	1	1	2	1	2	2	2	2	2	2	2	2
chr1.116618297	0	0	0	0	0	0	0	0	0	0	0	0	0	0	1	1	1	1	1	1	1	1	1	0	1	0	0	0	0	2	1	0	2	1	1	1	1	1	2	0	0	0	0	0	0	0	0	0	0	0	0	0
chr1.11666462	2	-1	1	-1	1	0	-1	-1	0	1	1	1	0	0	0	0	0	0	0	0	0	0	0	0	0	0	1	-1	-1	1	1	0	-1	1	-1	0	-1	0	-1	-1	0	0	0	0	0	0	0	0	0	0	0	0
chr1.116737779	1	1	1	1	1	1	1	1	1	1	1	1	1	1	1	1	1	1	1	1	1	1	1	1	1	1	1	1	1	1	1	1	1	1	1	1	1	1	1	1	1	1	1	1	1	1	1	1	1	1	1	1
chr1.116790631	1	0	0	0	0	1	0	1	0	0	0	0	0	2	1	0	0	1	1	1	1	1	1	0	0	2	0	1	0	0	1	0	0	1	0	1	0	0	0	0	0	0	0	0	0	0	0	0	0	0	0	0
chr1.116825012	2	2	2	1	2	-1	1	1	-1	2	2	2	2	2	2	2	2	1	2	2	1	1	2	-1	1	1	2	2	1	2	2	2	2	2	1	1	1	1	2	2	2	2	2	2	-1	2	2	2	2	2	2	2
chr1.116862651	1	1	0	-1	1	1	0	1	0	-1	0	0	-1	-1	-1	-1	1	0	1	0	0	0	0	1	0	0	0	0	-1	1	-1	-1	-1	-1	1	0	0	0	2	0	1	1	-1	1	2	0	-1	1	1	0	0	0
chr1.116899134	-1	1	1	1	1	-1	1	1	1	1	1	1	1	1	1	1	1	1	1	1	1	1	1	1	1	1	1	1	1	1	1	1	1	1	1	1	1	1	1	1	1	1	1	1	1	1	1	1	1	1	1	1
chr1.117024987	1	1	1	1	1	1	1	1	1	1	1	1	1	1	1	1	1	1	1	1	1	1	1	1	1	1	1	1	1	1	1	1	1	1	1	1	1	1	1	1	1	1	1	1	1	1	1	1	1	1	1	1
chr1.117156716	2	1	2	2	2	2	2	2	2	2	2	2	2	2	1	1	1	1	2	1	1	1	1	2	0	2	2	1	1	2	1	2	2	1	2	1	2	1	2	1	2	2	2	2	0	2	2	1	1	2	2	2
chr1.117180754	-1	2	2	2	1	1	2	0	2	1	2	2	2	0	0	0	1	0	0	0	0	0	0	1	1	0	0	1	1	1	2	0	2	2	0	2	1	1	0	0	0	0	0	0	0	0	0	0	0	0	0	0
chr1.11721247	0	0	0	0	0	0	0	1	1	1	1	0	-1	0	0	-1	0	0	0	0	0	0	0	0	0	0	-1	1	2	1	2	1	2	2	1	1	2	1	1	1	0	0	0	1	0	0	0	0	0	1	0	0
chr1.117232526	1	-1	1	-1	1	0	-1	-1	-1	1	1	1	1	1	1	1	-1	-1	1	1	0	-1	1	0	-1	1	1	-1	-1	-1	1	1	1	1	0	0	0	0	0	1	1	-1	1	1	1	-1	-1	-1	1	-1	-1	-1
chr1.117275353	1	1	1	1	1	1	-1	1	1	1	1	1	1	1	1	1	1	1	1	1	1	1	1	1	1	1	1	1	1	1	1	1	1	1	1	1	1	1	1	1	1	1	1	1	1	1	1	1	1	-1	1	1
chr1.11754027	2	2	2	2	1	2	2	1	1	1	0	2	1	2	0	1	1	1	1	2	0	2	1	1	0	1	1	2	1	2	1	2	0	1	2	2	2	1	1	1	0	0	0	0	0	1	0	0	0	1	0	1
chr1.117551441	1	1	1	1	1	1	1	1	1	1	1	1	1	1	1	1	1	1	1	1	1	1	1	1	1	1	1	1	1	1	1	1	1	1	1	1	1	1	1	1	1	1	1	1	1	1	1	1	1	1	1	1
chr1.117579062	1	1	1	1	1	1	1	1	1	1	1	1	1	1	1	1	1	1	1	1	1	1	1	1	1	1	1	1	1	1	1	1	1	1	1	1	1	1	1	1	1	1	1	1	1	1	1	1	1	1	1	1
chr1.11776700	1	1	-1	1	1	1	1	1	1	1	-1	-1	1	1	1	1	1	1	1	1	1	1	1	1	1	1	1	1	-1	1	1	1	1	1	1	1	-1	1	1	1	1	-1	1	1	1	1	1	-1	1	1	1	1
chr1.117917719	1	1	2	2	2	1	2	1	2	1	2	2	2	1	1	1	1	-1	1	1	1	1	1	1	1	1	2	1	1	1	1	1	1	1	-1	1	1	1	1	1	1	1	1	-1	1	1	1	1	1	1	1	1
chr1.117922686	0	1	1	1	1	1	1	1	1	1	1	1	1	1	1	1	1	1	1	1	1	1	1	1	1	1	1	1	1	1	1	1	1	1	1	1	1	1	1	1	1	1	1	1	1	1	1	1	1	1	1	1
chr1.117957251	-1	1	0	0	0	1	0	-1	0	1	0	0	0	0	1	-1	1	1	0	1	-1	1	1	1	2	0	0	-1	1	1	-1	0	-1	2	-1	-1	1	1	1	1	1	1	-1	1	-1	2	-1	-1	-1	2	-1	2
chr1.117997337	0	0	1	0	0	0	0	0	0	0	0	0	0	2	1	0	1	1	2	1	1	1	1	1	0	2	0	0	0	0	0	0	0	0	0	0	0	0	0	1	0	0	0	0	0	0	0	0	0	0	0	0
chr1.118051880	2	-1	1	-1	-1	1	-1	-1	-1	-1	-1	-1	-1	-1	-1	-1	1	1	1	-1	1	-1	-1	1	1	-1	-1	-1	-1	-1	-1	-1	-1	-1	1	1	1	1	1	1	-1	-1	-1	-1	-1	-1	-1	-1	-1	-1	1	-1
chr1.118073070	0	1	2	2	2	1	2	0	2	1	2	2	2	0	0	0	2	0	1	0	0	0	0	1	1	0	2	0	1	1	0	2	0	0	0	0	1	1	1	1	1	1	0	1	0	0	0	0	0	0	0	0
chr1.118148118	0	-1	1	1	1	1	2	1	1	1	1	1	1	1	1	1	1	1	1	-1	1	1	-1	1	2	1	1	1	1	1	1	1	1	1	1	1	1	-1	1	1	-1	-1	1	1	1	1	1	1	1	-1	1	1
chr1.118182875	0	2	2	2	2	1	2	1	2	2	2	2	2	2	2	2	2	2	2	2	2	2	2	1	2	2	2	2	2	2	2	2	2	2	2	2	2	2	2	2	2	2	2	2	2	2	2	1	1	2	2	2
chr1.118453651	2	1	-1	2	2	1	-1	-1	-1	-1	2	2	2	1	1	1	1	-1	1	1	-1	-1	1	-1	-1	1	2	1	1	-1	1	-1	1	-1	-1	-1	-1	-1	1	1	-1	1	1	-1	-1	-1	1	-1	1	-1	1	-1
chr1.118531184	-1	1	1	1	1	1	-1	1	1	1	1	1	1	1	1	1	0	1	0	1	1	1	1	1	1	1	1	0	0	1	0	0	1	0	-1	0	1	1	1	1	1	1	1	1	1	1	1	-1	1	1	1	1
chr1.118729692	-1	-1	-1	-1	-1	-1	-1	-1	-1	-1	-1	-1	-1	-1	-1	-1	-1	-1	-1	-1	-1	-1	-1	-1	-1	-1	-1	-1	-1	-1	-1	-1	-1	-1	-1	-1	-1	-1	-1	-1	-1	-1	-1	-1	-1	-1	-1	-1	-1	-1	-1	-1
chr1.11930160	0	0	0	0	0	0	0	0	0	0	0	0	0	0	0	0	0	0	0	0	0	0	0	0	0	0	0	0	0	0	0	0	0	0	0	0	0	0	0	0	0	0	0	0	1	0	0	0	0	0	0	0
chr1.119456883	1	1	1	1	1	1	1	-1	1	1	-1	-1	-1	-1	1	1	1	1	-1	-1	1	-1	-1	-1	1	-1	1	1	1	1	1	1	1	1	1	1	1	-1	-1	1	-1	1	1	1	1	-1	-1	-1	1	-1	-1	-1
chr1.119476714	2	1	-1	-1	-1	1	0	1	0	0	-1	-1	1	2	1	1	2	1	2	1	1	1	1	0	1	2	2	-1	-1	-1	-1	1	1	-1	0	0	1	1	0	1	1	1	2	1	1	2	2	2	2	2	2	2
chr1.119491201	2	1	0	0	0	1	0	1	0	0	0	0	0	2	1	0	1	1	1	1	1	1	1	0	1	2	0	0	0	-1	0	0	0	0	0	0	0	1	0	0	0	0	2	0	1	0	0	1	1	2	0	-1
chr1.119526020	2	1	2	2	2	2	2	2	2	2	2	2	2	0	1	1	0	1	0	1	1	1	1	1	1	0	0	2	2	2	2	1	2	2	2	2	1	1	2	1	1	1	0	1	1	0	0	0	0	0	0	0
chr1.119583478	-1	2	1	2	-1	1	2	-1	2	1	2	2	2	2	2	-1	2	2	2	2	2	2	2	1	2	2	-1	1	-1	-1	1	1	-1	1	-1	-1	1	1	-1	-1	-1	-1	2	-1	1	-1	-1	-1	-1	2	-1	1
chr1.119630159	1	0	0	0	0	-1	0	-1	0	0	0	0	0	0	0	-1	0	-1	0	0	-1	-1	-1	1	-1	0	1	0	0	1	1	0	1	1	-1	1	1	-1	1	1	1	1	1	1	0	1	1	-1	0	0	1	1
chr1.119699599	-1	1	1	0	1	1	0	2	0	1	0	0	0	0	1	2	0	1	0	1	1	1	1	1	1	0	2	1	1	2	1	1	2	1	2	1	2	2	2	2	2	1	2	2	2	2	2	2	2	2	2	2
chr1.11970162	2	2	2	2	2	2	2	2	2	2	2	2	2	1	0	0	0	1	1	2	0	1	0	1	0	1	2	1	1	2	2	1	1	1	1	1	2	1	2	2	2	2	2	1	1	2	2	2	2	0	2	2
chr1.119708824	2	2	1	2	1	2	2	1	2	1	2	2	2	0	0	0	0	0	0	0	0	0	0	1	0	0	0	0	0	1	1	0	2	1	1	1	1	1	2	1	1	1	0	1	0	0	0	0	0	0	0	0
chr1.119735666	1	-1	1	-1	-1	1	-1	-1	1	1	1	1	1	1	-1	-1	-1	-1	-1	-1	-1	-1	-1	-1	-1	-1	-1	-1	-1	-1	-1	-1	-1	-1	-1	-1	-1	-1	-1	-1	-1	-1	2	-1	1	-1	-1	-1	-1	-1	-1	2
chr1.119858018	2	0	0	0	1	1	1	2	0	1	1	0	1	0	0	1	1	0	0	0	0	0	0	1	1	0	2	1	1	1	0	1	0	0	1	1	1	1	0	1	1	1	0	1	1	2	2	2	2	2	2	1
chr1.119990933	1	1	1	1	1	1	1	1	1	-1	1	1	1	1	1	2	1	-1	1	1	1	1	-1	1	1	1	2	1	1	1	1	1	-1	1	2	1	-1	-1	2	2	2	2	-1	2	1	2	2	2	2	2	-1	2
chr1.120014675	-1	1	2	-1	1	-1	2	1	1	1	2	2	2	2	1	0	2	1	2	1	1	1	1	-1	1	2	0	1	-1	0	2	1	1	1	0	1	0	1	1	0	0	0	0	0	1	0	-1	0	0	-1	0	0
chr1.120053712	1	1	1	1	1	1	1	1	1	1	1	1	1	1	1	1	1	1	1	1	1	1	1	1	1	1	1	1	1	1	1	1	1	1	1	1	1	1	1	1	1	1	1	1	1	1	1	1	1	1	1	1
chr1.12020492	0	0	0	0	0	0	0	0	0	0	0	0	0	1	2	2	2	1	1	0	2	1	2	1	2	1	0	1	0	0	0	1	0	0	1	1	0	0	0	0	0	0	0	0	1	0	0	0	0	1	0	0
chr1.120283996	0	1	0	0	0	0	0	0	0	0	0	0	0	0	1	2	1	2	1	1	1	2	2	2	2	0	0	0	1	1	0	0	1	1	1	1	1	1	1	0	0	0	0	0	1	0	0	0	0	1	0	0
chr1.120434952	0	1	1	2	1	1	1	0	1	1	1	2	1	2	2	1	1	2	2	2	2	2	2	0	2	2	2	2	1	1	2	2	2	2	2	2	2	1	2	1	0	1	2	0	1	0	0	1	1	0	0	1
chr1.120492134	1	-1	1	-1	1	-1	0	-1	1	1	-1	1	-1	1	1	1	1	2	1	1	-1	2	2	1	2	-1	-1	1	1	1	1	1	1	1	1	1	1	-1	1	-1	2	-1	1	2	1	2	2	1	1	1	2	1
chr1.12057956	-1	1	1	1	-1	-1	1	0	-1	1	0	-1	1	-1	0	0	0	0	0	0	0	0	0	0	0	0	0	0	0	0	0	0	0	0	0	0	0	0	0	1	1	-1	1	1	-1	-1	1	1	1	0	1	1
chr1.120632074	0	1	0	0	0	0	0	0	0	0	0	0	0	0	0	0	1	0	0	0	0	0	0	1	0	0	0	1	0	0	1	0	0	1	0	1	0	0	1	0	1	0	0	1	0	0	0	0	0	0	0	0
chr1.120705428	0	2	1	2	2	1	1	0	1	1	1	2	1	2	1	0	1	0	1	1	1	0	0	0	0	2	0	1	0	0	0	0	0	0	1	0	0	0	0	1	0	0	2	0	0	0	0	1	1	0	0	1
chr1.120727537	1	1	1	1	1	1	1	1	1	1	1	1	1	1	1	1	1	1	1	1	1	1	1	1	1	1	1	1	1	1	1	1	1	1	1	1	1	1	1	1	1	1	1	1	1	1	1	1	1	1	1	1
chr1.12083834	2	2	2	2	1	2	2	2	2	2	1	2	2	1	2	1	1	2	2	2	2	1	1	2	2	2	2	1	2	2	2	1	2	2	1	1	2	2	2	2	2	2	2	1	1	2	2	2	2	0	2	1
chr1.120844324	2	1	1	2	2	2	2	1	2	1	2	2	2	0	0	0	0	0	0	0	0	0	0	0	0	0	0	0	0	2	0	0	1	1	1	0	1	1	1	1	2	0	0	1	0	0	0	0	0	0	0	0
chr1.120949592	0	1	1	1	1	1	-1	1	1	1	-1	1	1	0	1	-1	0	-1	-1	1	1	-1	1	1	-1	0	0	1	0	0	0	0	0	0	1	1	0	-1	0	-1	1	1	1	-1	-1	0	0	0	0	0	0	1
chr1.120976748	1	-1	1	1	1	-1	1	0	0	1	1	2	1	-1	-1	1	-1	0	-1	-1	0	0	0	0	0	-1	-1	1	1	-1	1	1	1	1	1	-1	-1	0	1	1	-1	-1	-1	1	1	-1	1	1	1	1	1	-1
chr1.121126550	-1	1	1	0	1	-1	1	2	1	1	1	0	1	0	0	1	0	0	0	0	0	0	0	1	0	0	0	0	0	0	0	0	0	0	0	0	0	0	1	2	2	1	2	2	2	2	2	2	2	2	2	2
chr1.121183873	0	0	1	0	1	0	0	1	0	1	0	0	0	0	0	1	0	0	0	0	0	0	0	1	0	0	0	0	0	1	0	0	0	0	0	0	0	1	1	2	0	1	2	1	2	2	2	2	2	2	2	2
chr1.121248951	2	1	1	0	0	1	1	2	1	1	1	0	1	0	0	0	0	0	0	0	0	0	0	0	0	0	0	1	0	0	0	0	0	0	1	1	0	1	0	0	0	0	0	0	0	0	0	0	0	0	0	0
chr1.121361597	0	0	-1	0	0	0	0	-1	0	-1	0	0	0	-1	1	1	0	1	-1	0	1	1	1	-1	1	-1	1	1	1	-1	1	1	1	1	1	1	1	1	1	-1	1	0	0	-1	0	0	0	0	0	0	0	0
chr1.121397080	1	1	1	1	1	-1	1	1	1	1	1	1	1	-1	-1	-1	1	2	1	1	-1	-1	-1	2	2	-1	1	-1	-1	-1	-1	1	-1	-1	-1	-1	-1	-1	-1	1	1	1	-1	-1	1	2	-1	-1	-1	-1	2	-1
chr1.12143968	1	2	2	2	-1	-1	1	1	1	-1	0	-1	1	-1	1	-1	-1	1	1	1	1	1	-1	1	1	1	1	1	1	1	1	-1	1	1	2	1	1	1	1	-1	2	2	2	-1	2	2	2	2	2	-1	2	-1
chr1.121506842	0	0	1	0	1	0	0	1	0	1	0	0	0	1	2	1	0	2	1	1	1	2	-1	2	2	1	0	1	2	1	1	1	-1	1	1	1	0	1	1	2	2	1	2	2	1	2	2	2	2	1	2	2
chr1.121551324	-1	-1	-1	-1	-1	-1	-1	-1	-1	-1	-1	-1	-1	-1	-1	-1	-1	-1	-1	-1	-1	-1	-1	-1	1	-1	-1	-1	-1	-1	-1	-1	-1	-1	-1	-1	-1	-1	-1	-1	-1	-1	-1	-1	-1	-1	-1	-1	-1	-1	-1	-1
chr1.12162226	2	2	2	2	2	2	2	2	2	2	2	2	2	0	2	1	1	2	1	1	2	1	1	1	2	2	2	2	2	2	2	1	2	2	1	2	2	2	2	2	2	1	2	2	2	2	2	2	2	2	2	2
chr1.121635770	0	1	-1	1	-1	1	1	-1	1	-1	-1	-1	-1	0	-1	0	-1	1	0	0	-1	1	-1	1	1	-1	-1	0	0	0	0	0	0	0	1	-1	1	-1	1	-1	-1	-1	-1	-1	-1	1	1	-1	0	1	1	1
chr1.121764434	1	1	1	1	1	1	1	1	1	1	1	1	1	1	1	1	1	1	1	1	1	1	1	1	1	1	1	1	1	1	1	1	1	1	1	1	1	1	1	1	1	1	1	1	1	1	1	1	1	1	1	1
chr1.121789440	0	1	0	0	0	-1	0	0	0	0	0	0	0	1	-1	1	0	2	1	1	1	-1	2	2	2	1	0	0	0	1	0	0	0	0	1	0	1	-1	1	1	0	0	0	0	0	0	1	0	0	0	0	0
chr1.121807304	2	2	2	2	2	2	2	2	2	2	2	2	2	2	2	2	1	2	2	2	2	2	2	2	2	2	1	1	2	2	1	1	2	-1	2	1	1	1	2	2	1	2	2	1	2	2	2	2	2	2	2	2
chr1.121930662	1	2	1	2	2	1	1	1	1	1	1	2	1	2	1	1	2	1	1	2	1	0	1	1	1	2	2	2	2	1	2	2	-1	2	2	1	2	2	1	2	0	2	-1	1	1	2	2	1	1	2	2	2
chr1.121940215	2	0	1	0	0	1	1	1	1	1	1	0	1	0	1	1	1	1	1	0	1	-1	1	1	1	0	0	0	1	2	0	0	1	1	0	1	0	0	1	0	2	0	0	1	1	0	0	1	1	0	0	0
chr1.121985540	2	2	2	2	2	2	2	2	2	2	2	2	2	2	2	1	2	2	2	2	2	2	2	2	2	2	2	2	2	2	2	2	2	2	2	2	2	2	2	2	2	2	2	2	2	2	2	2	2	2	2	2
chr1.122171718	0	1	-1	1	1	0	-1	-1	-1	-1	1	1	-1	-1	1	-1	1	-1	1	1	1	1	1	1	1	1	1	1	1	1	1	1	1	1	1	1	1	-1	1	-1	1	-1	0	1	1	0	-1	-1	0	-1	-1	0
chr1.122202965	0	2	1	2	2	1	1	1	1	1	1	2	1	2	2	2	1	2	2	2	2	2	2	2	2	2	0	2	2	2	2	1	2	2	2	2	1	1	1	1	2	1	0	2	1	0	0	2	1	1	1	0
chr1.122226454	-1	1	1	2	2	2	2	1	2	1	-1	-1	2	-1	-1	1	0	-1	2	2	2	2	-1	-1	2	2	-1	-1	1	2	1	1	1	-1	1	2	1	0	1	1	0	1	1	1	1	2	2	2	2	1	-1	2
chr1.122257073	1	-1	-1	-1	0	-1	-1	-1	-1	0	-1	0	-1	-1	-1	-1	1	-1	0	0	-1	-1	-1	1	1	-1	-1	0	0	0	0	0	0	0	1	-1	-1	1	1	-1	0	-1	-1	-1	-1	1	-1	-1	-1	-1	1	1
chr1.122265888	2	1	1	0	1	1	1	1	1	1	1	0	1	2	2	2	2	2	2	2	2	2	2	2	2	2	2	0	1	1	0	1	1	1	1	1	2	-1	2	1	2	2	2	2	2	2	2	2	2	2	2	2
chr1.122344425	2	1	0	0	0	1	1	0	1	-1	1	-1	1	-1	0	1	1	0	-1	0	0	0	-1	0	0	0	-1	-1	2	0	1	1	1	-1	1	1	1	1	1	1	0	1	2	1	1	2	1	2	2	2	2	2
chr1.122350376	1	2	2	2	2	1	-1	2	1	2	1	2	1	1	1	1	2	1	1	1	1	1	1	1	1	1	2	2	1	-1	1	1	1	1	1	-1	1	1	1	1	2	1	1	1	1	1	1	1	-1	1	1	-1
chr1.122657186	-1	0	1	0	0	0	0	-1	0	-1	0	1	-1	1	-1	1	1	0	1	1	-1	0	1	-1	-1	1	1	1	1	1	1	1	1	1	1	1	1	0	0	1	1	1	1	1	1	1	1	1	1	1	1	1
chr1.12271304	2	2	2	2	2	2	2	2	2	2	2	2	2	2	2	2	2	2	2	2	2	2	2	2	2	2	2	2	2	2	2	2	2	2	2	2	2	2	2	2	2	2	2	1	2	2	2	2	2	1	2	2
chr1.122731477	2	2	2	2	1	2	2	2	2	-1	2	2	2	-1	2	-1	1	-1	-1	2	-1	2	1	-1	2	2	2	1	1	2	-1	-1	1	1	-1	1	-1	2	1	1	-1	-1	-1	2	1	1	1	2	1	1	1	-1
chr1.122811999	2	0	1	0	0	0	1	1	1	1	1	0	1	0	1	1	0	2	1	1	1	2	1	1	1	0	0	2	1	0	2	1	1	1	2	1	1	1	1	0	0	1	0	1	1	0	0	2	1	1	1	0
chr1.122839283	0	0	0	-1	0	-1	0	0	-1	0	0	0	0	-1	1	-1	0	1	1	1	1	1	1	1	1	-1	0	1	1	0	1	1	1	1	1	1	1	1	1	0	0	0	0	0	0	0	0	0	0	0	0	0
chr1.122880663	1	1	0	0	1	0	0	0	0	0	0	0	0	0	1	0	0	1	1	0	1	2	1	1	1	0	1	0	0	1	0	1	1	1	0	0	1	0	0	1	2	0	0	1	0	0	0	0	0	0	0	0
chr1.122985897	-1	1	0	0	1	0	0	0	0	0	0	0	0	2	2	2	2	2	-1	2	2	2	2	2	-1	2	2	2	2	-1	2	2	2	-1	2	2	2	2	2	2	2	1	2	-1	1	2	1	0	1	1	-1	2
chr1.123014004	0	0	1	0	0	0	0	1	0	1	0	0	0	2	1	0	1	0	1	1	1	0	0	1	1	2	1	0	0	0	0	0	0	0	0	0	0	0	0	1	0	2	2	1	1	2	1	2	2	2	2	2
chr1.123038934	0	1	0	0	1	0	1	0	0	0	1	0	1	2	1	0	0	0	1	1	1	0	0	1	1	2	0	1	0	0	0	0	0	0	0	0	0	0	1	0	0	0	0	0	0	0	0	0	0	0	0	0
chr1.123088619	2	1	1	2	2	2	1	1	2	1	1	2	1	0	0	2	0	1	0	1	0	0	0	0	0	0	0	0	0	1	0	0	1	1	0	1	0	0	0	1	0	0	0	0	0	0	0	0	0	0	0	0
chr1.123092943	1	-1	-1	1	-1	-1	-1	-1	1	-1	-1	-1	-1	-1	1	1	-1	1	-1	1	1	-1	-1	2	-1	-1	-1	-1	-1	-1	-1	-1	-1	-1	-1	-1	-1	1	-1	-1	-1	-1	-1	-1	-1	-1	-1	-1	-1	-1	-1	-1
chr1.123129910	1	0	0	0	0	0	0	0	0	0	0	0	0	0	0	0	0	-1	0	0	0	0	0	-1	0	0	0	-1	-1	0	1	-1	1	1	0	-1	0	-1	-1	1	0	0	1	0	1	1	0	-1	1	1	-1	1
chr1.123153265	2	1	2	2	2	2	1	2	2	2	1	2	1	0	1	2	1	2	1	1	1	2	2	1	1	0	2	1	2	1	2	2	2	2	0	2	1	2	1	2	2	2	2	2	1	2	2	2	2	2	2	2
chr1.123225660	-1	2	2	2	2	2	2	2	2	2	-1	1	-1	2	1	1	1	1	1	2	1	0	0	1	1	2	2	2	1	2	2	2	2	2	2	1	2	2	2	0	2	1	0	2	1	0	0	1	0	1	1	0
chr1.123255005	1	1	1	1	1	1	1	1	1	1	1	1	1	1	1	1	1	1	-1	1	1	0	0	1	1	1	1	1	1	1	1	1	1	1	1	1	1	1	1	1	0	1	1	-1	1	1	1	1	1	1	1	1
chr1.123294704	0	0	1	0	1	0	0	1	0	1	0	0	0	0	0	0	0	0	0	0	0	0	0	0	0	0	0	2	0	2	0	0	1	1	1	0	0	1	1	2	0	1	2	0	0	2	2	1	2	1	1	2
chr1.123468376	2	1	2	2	2	2	1	2	2	2	1	1	1	1	1	1	1	0	1	1	1	0	0	1	1	1	1	2	2	2	2	1	2	2	2	2	1	2	2	2	0	1	2	0	2	2	2	1	2	2	1	2
chr1.123490584	1	1	1	1	1	1	1	1	1	1	1	1	1	1	1	1	1	1	1	1	1	1	1	1	1	1	1	1	1	1	1	1	1	1	1	1	1	1	1	1	1	1	1	1	1	1	1	1	1	1	1	1
chr1.123581769	2	2	2	2	2	2	2	2	2	2	2	2	2	2	2	2	2	2	2	2	2	2	2	2	2	2	2	1	0	2	0	1	1	1	2	1	1	2	1	2	2	2	2	2	2	2	2	2	2	2	2	2
chr1.123609783	-1	1	-1	-1	1	1	-1	-1	1	1	-1	-1	-1	-1	1	1	1	1	-1	-1	1	1	-1	1	1	-1	-1	1	1	-1	1	1	-1	-1	-1	1	-1	1	1	-1	-1	1	1	-1	1	1	-1	-1	-1	1	1	1
chr1.123646053	-1	-1	-1	-1	1	1	-1	1	1	1	1	1	1	1	1	1	1	1	1	1	1	1	1	1	1	1	1	1	1	1	1	1	1	1	1	-1	1	1	1	1	1	1	1	1	1	1	1	1	1	1	1	1
chr1.12364972	-1	-1	-1	-1	-1	-1	-1	-1	-1	-1	-1	-1	-1	-1	-1	-1	-1	-1	-1	-1	-1	-1	-1	-1	-1	-1	-1	-1	-1	-1	-1	-1	-1	-1	-1	-1	-1	-1	-1	-1	-1	-1	-1	-1	-1	-1	-1	-1	-1	-1	-1	-1
chr1.123669241	1	0	0	0	1	0	0	0	0	0	0	0	0	0	0	0	0	0	0	0	0	0	0	0	0	0	0	0	0	0	0	0	0	0	0	0	0	0	0	0	0	0	0	0	0	0	0	0	0	0	0	0
chr1.123696812	1	1	1	1	1	1	1	1	1	1	1	1	1	1	1	1	1	1	1	1	1	1	1	1	1	1	1	1	1	1	1	1	1	1	1	1	1	1	1	1	1	1	1	1	1	1	1	1	1	1	1	1
chr1.123804989	2	2	2	2	2	-1	2	2	-1	2	2	2	2	1	2	1	1	1	2	1	2	2	2	2	2	1	1	2	0	2	1	-1	1	1	2	1	0	1	2	2	2	2	2	1	1	2	2	1	2	1	1	2
chr1.123998800	2	-1	2	2	2	2	2	2	2	2	1	-1	2	1	-1	1	2	1	1	1	1	1	1	1	1	1	1	1	1	-1	-1	1	1	1	1	1	-1	1	1	2	1	-1	-1	1	-1	-1	-1	1	-1	1	1	-1
chr1.12404610	1	1	1	1	1	1	1	1	1	1	1	1	1	1	1	1	1	1	1	1	1	1	1	1	1	1	1	1	1	1	1	1	1	1	1	1	1	1	1	1	1	1	1	1	1	1	1	1	1	1	1	1
chr1.124086479	1	0	0	0	0	0	0	0	1	0	1	0	0	0	0	0	0	0	0	0	0	0	0	0	0	0	0	0	0	0	0	0	0	0	0	0	0	0	0	0	0	0	0	0	0	0	0	0	0	0	0	0
chr1.124303421	1	1	1	1	1	1	1	1	1	1	1	1	1	1	1	1	1	1	1	1	1	1	1	1	1	1	1	1	1	1	1	1	1	1	1	1	1	1	1	1	1	1	1	1	1	1	1	1	1	1	1	1
chr1.124401145	0	0	0	0	0	0	0	0	0	0	-1	1	-1	-1	0	0	0	0	-1	0	0	0	-1	0	-1	0	0	1	-1	0	-1	-1	1	0	0	0	0	-1	-1	2	0	1	-1	2	2	0	1	1	1	1	2	-1
chr1.124576908	-1	-1	-1	-1	-1	-1	-1	-1	-1	-1	1	-1	-1	-1	-1	1	-1	1	-1	-1	-1	-1	-1	-1	-1	1	-1	-1	-1	-1	-1	-1	-1	-1	-1	-1	-1	-1	-1	-1	0	-1	-1	-1	-1	-1	1	-1	-1	-1	-1	-1
chr1.12464232	1	0	0	0	0	1	1	0	1	0	0	0	0	0	2	1	1	1	1	0	2	0	1	1	2	1	0	0	0	0	0	0	0	0	0	0	0	0	0	0	0	0	0	0	0	1	0	0	0	1	0	0
chr1.124665563	1	1	1	1	1	1	1	1	1	1	1	1	1	1	1	1	1	1	1	1	1	1	1	1	1	1	1	1	1	1	1	1	1	1	1	1	1	1	1	1	1	1	1	1	1	1	1	1	1	1	1	1
chr1.124783308	-1	0	0	-1	-1	-1	-1	0	-1	-1	-1	1	-1	-1	0	-1	-1	1	-1	-1	1	0	-1	1	0	-1	1	0	-1	0	-1	1	-1	-1	1	1	1	1	1	-1	0	0	-1	-1	0	0	-1	0	0	-1	0	0
chr1.124862015	2	2	0	2	2	2	2	2	2	0	1	2	2	2	2	2	1	2	2	2	2	2	2	1	2	2	1	0	0	0	0	1	0	0	2	0	1	0	2	1	2	1	0	1	0	0	1	1	1	2	2	0
chr1.124897687	2	2	0	2	2	2	2	2	2	0	2	2	2	2	2	1	2	2	1	2	2	2	2	2	1	2	2	2	2	2	2	2	2	2	1	2	2	2	1	2	2	2	2	1	2	2	2	2	2	2	2	2
chr1.124927872	1	2	0	1	1	-1	1	2	0	0	0	-1	0	1	0	1	0	1	0	1	0	0	0	0	0	1	0	0	0	0	0	0	0	0	0	0	0	0	0	1	0	1	0	0	0	0	1	0	1	1	1	0
chr1.124965420	0	0	-1	0	0	0	0	0	1	-1	1	0	0	1	0	-1	1	1	1	1	-1	0	0	1	0	1	0	-1	1	2	1	0	-1	2	1	0	1	1	1	1	0	2	2	2	2	-1	2	2	2	1	2	2
chr1.125041288	0	0	0	0	0	0	0	0	0	0	0	0	0	1	1	0	0	1	1	0	1	2	2	0	2	1	1	0	0	0	0	1	0	0	0	0	1	0	0	0	0	0	0	1	0	0	0	0	0	0	0	0
chr1.125055949	1	0	2	0	0	0	0	0	0	-1	1	0	0	1	0	1	1	1	0	1	0	0	0	1	0	1	0	0	1	2	1	0	1	2	0	0	1	1	0	1	0	0	0	0	0	0	1	0	0	0	0	0
chr1.125111959	2	2	0	1	1	1	1	2	0	0	0	0	1	1	0	2	1	1	1	1	0	0	0	1	0	1	2	0	1	0	0	2	1	0	1	1	1	1	1	2	2	2	1	2	1	0	2	1	1	2	2	0
chr1.125125146	2	2	2	2	2	2	2	2	2	2	2	2	2	1	0	2	1	1	1	2	1	0	0	1	0	1	1	1	1	2	2	1	2	2	1	1	2	2	2	1	2	2	1	1	1	0	2	1	1	2	2	0
chr1.125170355	2	1	-1	1	1	1	1	1	-1	1	1	1	1	1	1	-1	1	-1	1	-1	1	-1	1	1	-1	-1	1	-1	-1	0	-1	1	-1	-1	1	1	-1	1	1	0	0	0	0	1	1	0	-1	1	0	0	1	0
chr1.12524390	-1	-1	0	-1	-1	-1	-1	-1	-1	-1	-1	-1	-1	-1	-1	-1	1	1	-1	-1	1	1	-1	1	-1	-1	-1	-1	-1	-1	0	-1	-1	0	1	-1	-1	1	1	0	-1	1	-1	0	-1	-1	-1	-1	-1	-1	-1	-1
chr1.125257447	0	0	-1	0	0	0	0	0	1	-1	0	0	0	1	1	0	-1	1	1	1	-1	1	1	-1	1	1	0	1	0	1	1	0	0	-1	0	0	1	1	1	1	0	0	1	0	1	-1	0	0	1	0	0	-1
chr1.125304191	0	0	0	0	0	0	0	0	1	0	0	0	0	1	0	1	0	1	0	1	0	0	0	0	0	1	1	0	0	0	0	0	0	0	1	0	0	0	0	2	2	2	1	0	0	0	1	1	1	1	1	0
chr1.125322018	1	0	-1	-1	-1	0	-1	-1	0	-1	-1	-1	-1	-1	-1	1	-1	-1	-1	-1	-1	-1	-1	0	0	-1	-1	-1	-1	-1	-1	-1	-1	-1	0	0	0	0	-1	-1	-1	-1	-1	-1	-1	-1	-1	-1	-1	0	-1	-1
chr1.125348099	2	2	2	2	2	2	2	2	2	2	2	2	2	2	2	2	2	2	2	2	2	2	2	2	2	2	1	2	2	2	2	1	2	2	1	2	1	2	1	2	2	2	2	2	2	2	2	2	2	1	2	2
chr1.125405633	2	2	-1	1	1	1	1	2	-1	-1	0	0	1	-1	0	1	-1	-1	1	-1	-1	-1	-1	1	-1	0	1	-1	-1	0	-1	1	-1	0	1	1	-1	2	-1	1	-1	2	1	1	1	-1	1	-1	-1	1	2	1
chr1.125488910	2	2	2	1	1	1	1	2	1	2	1	0	1	1	2	2	0	2	2	1	2	1	2	0	1	2	2	2	2	2	2	2	1	2	0	2	2	2	1	2	2	2	2	1	2	2	2	1	2	1	1	2
chr1.12560293	2	2	2	2	2	2	2	1	2	2	2	2	2	2	2	2	2	2	2	2	2	2	2	2	2	2	2	2	2	2	2	2	2	2	2	2	2	2	2	2	2	2	2	2	2	2	2	2	2	2	2	1
chr1.12568173	0	0	0	0	0	0	0	0	0	0	0	0	0	0	0	0	0	1	0	1	0	1	0	0	0	1	2	2	1	1	2	1	1	1	1	2	2	0	1	0	0	0	0	0	1	0	0	0	0	0	0	0
chr1.12604865	-1	0	0	0	-1	0	-1	-1	-1	-1	1	0	-1	0	-1	0	0	-1	0	0	0	0	0	-1	0	0	0	0	0	-1	0	0	-1	0	0	0	0	0	0	1	1	-1	1	-1	-1	-1	1	1	1	-1	1	1
chr1.12632317	0	0	0	0	0	0	0	2	1	1	1	0	1	2	2	2	2	2	2	2	2	2	2	2	2	2	2	2	2	1	2	2	2	2	2	2	2	2	2	0	0	1	0	1	1	1	0	0	0	1	0	0
chr1.12661457	2	2	2	2	2	-1	2	1	-1	-1	1	2	1	-1	1	-1	-1	-1	1	-1	1	2	-1	1	1	1	1	1	1	1	-1	1	1	1	1	1	1	1	-1	2	2	2	-1	2	-1	-1	-1	2	-1	2	-1	2
chr1.12693159	0	0	0	0	0	1	0	1	1	0	0	0	0	0	0	0	0	1	0	1	0	1	0	0	0	1	2	1	1	1	-1	1	1	1	1	1	2	0	1	0	0	0	0	1	1	0	0	0	0	1	0	0
chr1.12742380	0	0	0	0	0	-1	0	1	1	-1	1	0	-1	1	-1	1	1	-1	0	0	-1	1	1	-1	-1	0	0	0	1	0	0	0	1	1	-1	0	0	1	1	0	0	1	0	0	0	1	-1	0	0	-1	-1	0
chr1.12878354	1	0	0	0	1	0	1	1	1	1	2	0	1	0	2	1	1	1	1	0	2	0	1	1	2	1	0	0	0	1	0	0	1	0	1	0	0	1	1	0	0	0	0	0	1	1	0	0	0	1	0	0
chr1.12958892	0	0	0	0	0	0	0	0	0	0	0	0	0	0	1	0	0	0	1	0	1	0	0	1	1	0	0	0	1	0	0	1	2	1	2	0	0	2	0	1	0	1	0	0	0	0	0	0	0	1	0	0
chr1.13102734	2	2	2	2	1	1	2	1	0	1	0	2	1	2	0	1	1	1	1	2	0	2	1	1	0	1	2	2	1	1	2	2	0	1	1	2	2	0	1	2	2	2	2	2	2	2	2	2	2	2	2	2
chr1.13166696	0	-1	-1	-1	-1	-1	0	0	-1	-1	-1	-1	-1	-1	-1	-1	-1	-1	-1	-1	-1	-1	-1	-1	2	2	-1	-1	-1	1	-1	-1	-1	-1	-1	-1	1	-1	-1	2	-1	-1	-1	-1	-1	-1	-1	2	-1	-1	2	-1
chr1.13241552	0	0	0	0	1	1	0	0	1	0	1	0	0	2	2	2	2	2	2	2	2	2	2	2	2	2	1	1	1	0	0	2	1	1	1	1	0	2	2	0	0	1	0	0	1	0	0	0	0	1	0	1
chr1.13406024	1	0	0	0	0	1	1	1	1	0	0	0	0	1	0	2	1	0	0	0	0	1	1	0	0	0	0	1	2	1	2	0	1	2	1	1	2	1	0	0	0	0	0	0	0	0	0	0	0	0	0	0
chr1.13561485	0	0	0	0	0	0	0	0	0	0	0	0	0	0	0	0	0	0	0	0	0	0	0	0	0	0	0	0	0	0	0	0	0	0	0	0	0	0	0	1	0	0	0	1	0	1	0	0	0	1	0	0
chr1.13746959	-1	1	1	1	1	-1	-1	1	1	1	1	1	1	1	1	1	1	1	1	1	1	1	1	1	1	1	1	1	1	1	1	1	1	1	1	1	1	1	1	1	1	1	1	1	1	-1	1	-1	1	1	1	1
chr1.13759182	0	0	0	0	0	0	0	0	0	0	0	0	0	0	0	0	0	0	0	0	0	0	0	0	0	0	0	0	1	1	0	0	2	1	1	0	0	1	0	0	0	1	0	0	0	0	0	0	0	0	0	1
chr1.13989480	1	1	1	1	1	1	1	1	1	1	1	1	1	1	1	1	1	1	1	1	1	1	1	1	1	1	1	1	1	1	1	1	1	1	1	1	1	1	1	1	1	1	1	1	1	1	1	1	1	1	1	1
chr1.14001747	1	1	1	1	1	1	1	1	1	1	1	1	1	1	1	1	1	1	1	1	1	1	1	1	-1	1	1	1	1	1	1	1	1	1	1	1	1	1	1	1	1	1	1	1	1	1	1	1	1	1	1	1
chr1.14033596	0	0	-1	0	1	-1	-1	1	1	-1	1	0	1	1	1	1	-1	1	0	1	0	1	1	1	-1	-1	-1	1	-1	1	1	1	-1	1	-1	1	1	1	1	0	-1	-1	-1	-1	0	0	-1	0	-1	-1	-1	-1
chr1.14157364	0	0	0	0	0	0	0	0	0	0	0	0	0	1	0	2	1	0	0	0	0	1	1	0	0	0	0	0	0	0	0	0	0	0	0	0	0	0	0	0	0	0	0	1	0	1	0	0	0	1	0	0
chr1.14165340	2	2	2	2	2	1	2	2	1	2	2	2	2	1	2	0	1	2	2	2	2	1	1	2	2	2	1	1	2	2	2	2	2	2	2	1	2	2	2	1	2	2	2	1	2	1	2	2	2	1	2	2
chr1.14325915	1	2	2	2	2	1	1	1	1	2	2	2	2	2	2	2	2	1	2	1	2	1	2	2	2	1	0	1	2	1	2	0	1	2	-1	1	2	2	2	1	2	1	2	2	2	2	2	2	2	2	2	1
chr1.14398037	1	2	2	2	2	2	1	1	2	2	2	2	2	1	0	0	0	0	1	1	0	0	0	1	0	0	1	1	0	1	0	1	1	0	1	1	0	0	0	1	2	1	2	1	1	1	2	2	2	1	2	2
chr1.14525803	1	1	-1	1	1	1	1	-1	1	2	1	2	2	-1	0	0	0	0	0	0	0	0	0	0	-1	0	-1	0	1	0	0	-1	1	-1	0	0	0	-1	0	-1	0	-1	0	0	0	0	0	0	0	0	0	0
chr1.14610808	1	0	0	0	0	0	1	1	0	0	0	0	0	0	0	0	0	0	0	0	0	0	0	0	0	0	0	1	1	2	2	1	1	1	2	1	2	1	2	0	2	2	2	1	1	1	2	2	2	1	2	2
chr1.14732079	0	0	0	0	0	0	0	0	0	0	0	0	0	0	0	0	0	0	0	0	0	0	0	0	0	0	0	0	0	1	0	1	1	0	2	0	0	0	0	1	2	1	2	1	1	2	2	2	2	1	2	2
chr1.14761845	0	0	0	0	0	0	0	0	0	0	0	0	0	0	0	0	0	0	0	0	0	0	0	0	0	0	0	0	0	0	0	0	0	0	1	0	0	0	1	1	2	1	2	1	1	1	2	2	2	1	2	1
chr1.14781203	2	2	2	2	2	2	2	2	2	2	2	2	2	2	2	2	2	2	2	2	2	2	2	1	2	2	2	2	2	2	2	2	2	2	1	2	2	2	2	1	0	1	0	1	1	1	0	0	0	1	0	1
chr1.14822469	1	1	1	1	1	1	1	0	0	0	-1	1	-1	-1	0	0	0	0	0	-1	0	0	0	0	0	0	-1	0	0	0	0	0	0	0	0	0	0	-1	1	1	0	-1	0	-1	0	0	0	0	0	-1	0	0
chr1.14823293	1	0	0	0	1	1	1	1	1	0	1	0	0	1	0	0	0	0	1	1	0	0	0	1	0	0	1	0	0	0	0	0	0	0	1	0	0	1	2	2	0	1	0	1	0	1	0	0	0	1	0	0
chr1.15009027	1	0	0	0	1	1	1	1	1	0	1	0	0	0	0	0	0	0	0	0	0	0	0	0	0	0	1	1	0	0	0	0	0	0	1	1	0	1	2	2	0	1	0	0	0	1	0	0	0	0	0	0
chr1.15051358	0	0	0	0	1	0	0	0	0	0	1	0	0	1	0	2	1	0	0	0	0	1	1	0	0	0	0	1	1	1	0	1	2	1	2	1	0	2	2	2	0	1	0	1	0	1	0	0	0	1	0	1
chr1.15091571	2	2	2	2	1	2	2	2	2	2	1	2	2	2	2	2	2	2	2	2	2	2	2	2	2	2	2	2	2	2	2	2	2	2	2	2	2	2	2	2	2	2	2	2	2	2	2	2	2	2	2	2
chr1.15101240	-1	1	1	-1	0	-1	1	-1	-1	-1	0	1	1	-1	-1	-1	1	1	-1	1	-1	-1	-1	1	-1	-1	-1	1	-1	-1	-1	-1	-1	0	-1	-1	-1	-1	-1	-1	-1	-1	-1	-1	-1	-1	1	-1	-1	-1	-1	-1
chr1.15173712	-1	0	-1	-1	1	-1	-1	-1	-1	-1	-1	-1	-1	-1	-1	-1	-1	-1	-1	-1	-1	-1	-1	-1	-1	-1	-1	-1	-1	-1	-1	-1	-1	-1	-1	-1	0	-1	-1	-1	-1	-1	-1	-1	-1	-1	-1	-1	-1	-1	-1	-1
chr1.15188944	-1	-1	0	0	1	1	1	1	1	0	-1	0	0	1	0	2	1	0	0	0	-1	1	1	-1	-1	0	1	0	0	1	0	1	1	0	1	0	0	1	0	0	0	0	0	0	0	0	0	0	0	0	-1	1
chr1.15262705	-1	-1	-1	-1	-1	-1	1	1	-1	-1	-1	-1	-1	-1	1	1	1	1	-1	1	-1	1	1	-1	0	-1	1	-1	-1	1	-1	1	1	-1	1	-1	-1	-1	-1	1	-1	-1	-1	-1	-1	-1	-1	-1	-1	-1	-1	1
chr1.15393906	1	0	0	0	1	1	1	2	2	1	2	0	1	1	0	0	0	0	1	1	0	1	0	1	0	1	0	1	1	0	0	1	1	1	1	1	0	2	1	0	0	0	0	0	1	1	0	0	0	0	0	0
chr1.15436927	1	1	1	1	1	1	-1	-1	-1	1	1	1	1	1	1	1	1	1	1	1	1	-1	1	1	1	1	1	1	1	-1	1	2	-1	1	1	1	1	-1	-1	-1	2	-1	2	-1	1	2	2	2	2	1	2	2
chr1.15534591	2	2	-1	2	-1	2	2	1	1	1	1	2	1	1	0	-1	-1	0	0	0	0	1	1	0	0	-1	1	-1	0	1	0	-1	1	0	2	0	0	0	0	0	0	1	0	0	0	1	1	0	0	0	-1	1
chr1.15572671	1	0	0	-1	-1	0	1	-1	-1	-1	1	1	1	-1	-1	1	-1	-1	-1	-1	0	1	-1	-1	-1	1	-1	0	0	-1	-1	1	-1	0	1	0	-1	-1	-1	-1	-1	-1	-1	-1	-1	-1	0	0	-1	-1	-1	-1
chr1.15596562	1	2	2	2	1	1	1	0	0	1	0	2	1	1	0	0	0	0	0	0	0	0	0	0	0	0	1	1	1	0	0	0	1	1	0	1	0	1	0	1	2	2	2	2	1	1	2	2	2	2	2	1
chr1.15867953	0	0	0	0	1	0	0	1	1	1	1	0	0	2	0	2	1	1	0	1	0	2	1	0	0	1	0	1	1	1	0	2	2	1	2	1	0	2	1	2	2	2	2	2	2	1	2	2	2	2	2	2
chr1.15972330	1	1	1	1	1	1	1	1	1	1	1	1	1	1	1	1	1	1	1	1	1	1	1	1	1	1	1	1	1	1	1	1	1	1	1	1	1	1	1	1	1	1	1	1	1	1	1	1	1	1	1	1
chr1.16051346	2	2	2	2	2	2	2	2	2	2	2	2	2	2	2	2	2	1	2	1	2	1	2	2	2	1	2	1	0	1	0	2	1	0	2	1	0	1	2	1	2	2	2	2	2	2	2	2	2	2	2	2
chr1.16141676	2	2	2	2	2	2	2	2	2	2	1	2	1	2	2	2	2	2	1	1	1	2	2	2	2	2	2	2	2	2	2	2	2	2	2	2	2	2	2	2	2	2	2	2	2	2	2	2	2	2	2	2
chr1.16385929	-1	-1	-1	-1	1	-1	0	1	-1	-1	-1	1	1	-1	-1	-1	-1	1	-1	-1	1	1	-1	-1	-1	-1	2	-1	2	1	2	1	-1	-1	-1	2	2	2	1	1	1	2	2	-1	2	2	2	2	2	2	2	-1
chr1.16390031	2	1	1	1	1	1	-1	2	-1	1	1	1	1	1	1	1	1	1	1	1	1	1	1	1	1	1	2	1	1	1	1	1	1	2	1	1	1	1	1	1	1	1	1	1	1	1	1	1	1	1	1	1
chr1.16438641	1	2	2	2	1	1	1	0	0	1	0	2	1	1	0	2	1	0	0	0	0	1	1	1	0	0	1	1	0	1	0	1	1	0	1	1	0	0	0	1	1	2	2	2	1	2	2	2	2	1	1	1
chr1.16482671	1	2	2	2	1	1	1	0	0	1	0	2	1	1	0	2	1	0	0	0	0	1	1	1	0	0	1	1	0	1	0	1	1	0	1	1	0	0	0	1	1	2	2	2	1	2	2	2	2	1	1	1
chr1.16639114	1	0	0	0	1	1	1	2	2	1	1	-1	0	1	0	0	0	0	0	0	0	0	0	0	0	0	2	1	1	0	0	1	1	1	1	1	0	1	1	1	1	2	2	2	2	2	2	2	2	2	2	1
chr1.16761691	-1	-1	-1	-1	-1	-1	-1	-1	-1	-1	-1	-1	-1	-1	-1	-1	-1	-1	-1	-1	-1	-1	-1	-1	-1	-1	-1	-1	-1	-1	-1	-1	-1	-1	-1	-1	-1	-1	-1	-1	-1	-1	-1	-1	-1	-1	-1	-1	-1	-1	-1	-1
chr1.16851821	2	2	2	2	2	1	2	1	0	1	1	2	1	2	0	2	1	0	0	0	0	1	1	1	0	0	0	1	1	0	0	1	1	1	1	1	0	1	0	1	2	1	0	1	1	0	0	0	0	2	1	2
chr1.16866378	1	0	0	0	0	0	1	1	0	0	0	0	0	1	0	0	0	0	0	0	0	0	0	0	0	0	0	0	0	0	0	1	0	0	1	0	0	0	1	0	1	0	0	0	1	0	0	0	0	1	1	1
chr1.16921899	2	2	2	2	2	2	2	2	2	2	2	2	2	2	1	2	2	2	2	2	2	2	1	1	1	1	2	2	2	2	2	2	2	2	2	2	2	2	2	2	2	2	2	2	2	1	2	2	2	2	2	2
chr1.16953400	0	0	0	0	1	1	0	1	2	1	-1	0	0	2	2	2	2	2	2	2	2	2	2	2	2	2	2	2	2	2	2	2	2	2	2	2	2	2	2	2	2	1	2	2	1	2	2	2	2	2	2	2
chr1.17133605	2	2	2	2	2	2	2	2	2	2	1	2	1	1	2	2	2	2	2	2	2	2	2	2	2	2	1	1	1	0	0	0	1	1	1	1	0	1	0	0	1	2	2	1	1	1	2	2	2	1	2	2
chr1.17180812	2	2	2	2	2	2	2	1	-1	1	1	2	1	1	2	2	2	2	2	2	2	2	2	2	2	2	1	1	1	-1	-1	-1	1	1	-1	1	0	1	-1	0	1	1	0	0	1	0	0	0	-1	-1	1	2
chr1.17226603	1	2	2	2	1	1	2	1	1	2	1	2	2	2	1	2	2	1	1	0	1	1	1	1	1	0	2	2	1	2	2	2	1	1	1	2	2	1	2	2	1	1	2	2	1	2	2	2	2	1	1	1
chr1.17262020	-1	2	2	2	2	2	2	1	2	-1	-1	2	2	2	1	-1	2	2	1	-1	1	2	-1	1	1	1	2	-1	1	2	2	2	1	1	2	2	2	1	2	2	2	2	2	2	2	2	2	2	-1	2	2	2
chr1.17290917	2	2	2	2	2	1	2	1	0	1	2	2	2	0	1	0	0	0	1	1	1	0	1	1	1	1	0	0	1	0	0	0	1	1	1	0	0	1	0	1	2	2	2	1	2	1	2	2	2	1	2	1
chr1.17475277	-1	1	1	1	-1	1	1	0	0	1	0	1	-1	1	-1	0	0	-1	-1	-1	1	0	-1	-1	1	-1	-1	-1	-1	-1	1	-1	0	-1	-1	-1	1	-1	-1	-1	-1	0	0	-1	0	1	0	0	-1	-1	0	0
chr1.17499821	0	-1	1	-1	1	1	-1	1	1	1	2	-1	1	1	1	1	1	1	1	-1	1	1	1	1	1	1	1	1	1	1	1	1	-1	1	1	1	1	-1	-1	1	1	1	1	1	1	1	1	1	1	1	1	1
chr1.17543855	0	-1	0	-1	1	-1	0	-1	-1	-1	1	0	0	-1	-1	-1	-1	-1	-1	-1	1	-1	-1	-1	-1	0	1	-1	-1	-1	-1	-1	-1	-1	-1	-1	-1	1	-1	1	1	0	-1	0	0	-1	-1	-1	-1	1	-1	1
chr1.17568427	0	0	0	0	0	0	0	1	1	0	1	0	1	1	1	0	0	0	1	1	1	0	1	1	1	1	0	0	0	1	0	1	1	0	1	0	0	1	2	0	0	1	0	0	0	0	0	0	0	0	0	0
chr1.17727449	0	0	0	0	0	0	0	0	0	0	0	0	0	0	1	1	2	1	2	1	2	1	1	1	1	0	0	1	0	0	0	0	0	0	0	1	0	0	0	0	0	0	0	1	0	1	0	0	0	1	0	0
chr1.17896376	1	2	1	-1	1	2	-1	1	-1	-1	-1	-1	-1	1	-1	1	-1	1	1	0	-1	1	-1	2	2	1	0	1	0	1	0	1	1	0	-1	-1	0	-1	-1	1	1	-1	1	1	-1	1	-1	-1	-1	1	-1	1
chr1.17928212	-1	0	0	0	0	0	0	0	0	0	0	0	0	1	0	0	0	0	0	0	0	0	-1	0	0	0	2	1	2	1	2	1	1	2	1	1	2	1	0	1	0	2	2	1	0	1	2	2	2	0	1	0
chr1.17947287	1	2	2	2	2	1	2	1	2	2	2	2	2	0	1	2	2	2	2	2	2	2	1	1	1	1	0	1	0	1	0	1	1	0	1	1	0	1	2	1	2	0	0	1	2	1	0	0	0	2	1	2
chr1.17965451	2	2	2	2	2	2	2	2	2	2	1	2	1	2	2	2	2	1	2	1	2	1	2	2	2	1	2	2	1	2	1	2	2	2	2	2	2	2	2	2	2	1	2	2	2	2	2	2	2	2	2	2
chr1.18014855	0	0	0	0	0	0	0	0	0	0	0	0	0	0	0	0	0	0	0	0	0	0	0	0	0	0	0	1	0	0	0	0	0	0	0	1	0	0	0	0	0	0	0	0	0	0	0	0	0	1	0	0
chr1.18054172	1	1	1	1	1	1	1	1	1	1	1	1	1	1	1	1	-1	1	1	1	-1	-1	1	1	1	1	1	1	-1	1	1	1	1	1	1	1	-1	-1	-1	1	1	1	1	1	1	1	1	1	1	-1	1	1
chr1.18126292	1	0	0	0	0	0	0	0	0	0	0	0	-1	-1	1	1	1	0	1	0	-1	0	0	0	0	1	1	1	0	1	0	1	0	1	0	1	0	0	0	0	0	0	0	0	1	0	0	0	0	0	0	0
chr1.18169633	1	2	2	2	1	1	1	2	2	2	0	2	1	1	2	2	2	1	2	1	2	1	2	2	2	1	0	0	0	0	0	0	0	0	0	0	0	0	0	1	1	1	2	2	1	1	2	2	2	1	2	2
chr1.18195658	1	2	2	2	2	0	1	1	0	2	1	2	1	1	2	2	2	1	2	1	2	1	2	2	2	1	0	0	0	0	0	0	0	0	0	0	0	0	0	0	0	0	0	1	0	0	0	0	0	1	0	0
chr1.18239925	1	0	0	0	0	2	1	1	2	0	1	0	1	1	0	0	0	1	0	1	0	1	0	0	0	1	2	2	2	2	2	2	2	2	2	2	2	2	2	2	2	2	2	1	2	2	2	2	2	1	2	2
chr1.18271544	1	1	1	1	1	1	1	1	1	1	1	1	1	1	1	1	1	1	1	1	1	1	1	1	1	1	1	1	1	1	1	1	1	1	-1	1	1	1	1	1	1	1	1	1	1	1	1	1	1	1	1	1
chr1.18330383	0	0	0	0	1	1	1	1	2	0	2	0	1	2	2	2	2	2	1	1	2	2	2	2	2	2	2	1	1	1	1	2	2	0	2	1	0	0	2	2	2	1	2	2	1	1	2	2	2	2	1	1
chr1.18393813	-1	-1	-1	-1	-1	1	-1	-1	1	-1	-1	-1	-1	-1	1	-1	2	-1	1	1	-1	-1	1	1	-1	1	-1	-1	-1	-1	-1	-1	-1	-1	-1	-1	-1	-1	-1	-1	-1	-1	-1	1	-1	-1	-1	-1	-1	1	-1	-1
chr1.18479042	-1	1	1	-1	1	1	1	1	1	1	-1	1	-1	1	-1	1	1	1	1	1	1	1	-1	1	-1	1	1	1	-1	1	-1	1	1	1	1	1	1	1	1	1	1	1	1	1	1	-1	-1	1	1	-1	1	1
chr1.18501321	0	2	2	2	1	0	1	1	0	2	1	-1	-1	1	1	2	2	2	2	2	2	2	1	1	-1	1	2	1	1	1	1	2	2	0	2	1	0	0	2	0	0	0	0	1	1	0	0	0	0	2	0	0
chr1.18539185	1	0	0	0	1	2	1	1	2	0	1	0	0	1	2	2	2	2	1	1	2	2	2	2	2	2	0	1	2	1	2	0	0	2	0	1	2	2	0	1	1	1	0	1	0	1	0	0	0	1	0	1
chr1.18633966	0	0	0	0	0	0	0	0	0	0	0	0	0	0	0	0	0	0	0	0	0	0	0	0	0	0	0	0	0	0	0	0	0	0	1	0	0	0	0	-1	0	1	1	-1	-1	1	1	1	1	0	1	0
chr1.18653433	2	2	2	2	2	2	2	2	2	2	1	2	1	2	2	2	2	2	2	2	2	2	2	2	2	2	2	2	2	2	2	2	2	2	2	2	2	2	2	2	2	2	2	2	2	2	2	2	2	2	2	2
chr1.18721244	2	2	2	2	2	2	1	1	1	2	2	2	2	2	2	2	2	2	2	2	2	2	2	2	2	2	2	2	2	2	2	2	2	2	2	2	2	2	2	2	2	1	2	2	2	1	2	2	2	2	2	2
chr1.18769384	2	2	2	2	2	2	2	2	2	2	2	2	2	2	2	1	1	1	1	0	1	0	1	2	2	1	2	1	1	1	1	2	2	0	2	1	0	0	2	2	1	2	2	1	2	2	2	2	2	1	2	1
chr1.18841857	0	1	1	1	1	1	1	1	1	1	1	1	1	1	1	1	1	1	1	1	1	1	1	1	1	1	1	1	1	1	1	1	1	1	1	1	1	1	1	1	1	1	1	1	1	1	1	1	1	1	1	1
chr1.18882550	1	2	2	2	2	0	1	1	0	2	2	2	2	0	1	1	1	2	2	2	1	1	0	1	1	1	2	2	2	2	2	2	1	2	1	2	2	2	2	0	1	0	0	1	0	0	0	0	0	1	0	1
chr1.18940856	2	2	2	2	1	1	1	1	0	2	0	2	1	2	2	1	1	1	2	1	1	0	1	2	2	1	1	1	1	1	1	2	2	0	2	1	0	0	0	2	2	1	2	2	2	1	2	1	2	2	2	2
chr1.18972915	2	1	-1	-1	1	1	1	1	1	1	1	1	1	1	1	1	1	1	1	1	1	1	1	1	-1	-1	1	1	1	-1	1	1	1	1	1	1	1	1	1	-1	1	1	-1	-1	1	1	1	-1	-1	1	-1	-1
chr1.19062642	1	1	1	1	1	1	1	-1	1	1	1	1	1	1	1	1	1	1	1	1	1	1	1	1	1	1	1	1	1	1	1	1	1	1	1	1	-1	1	1	1	1	1	1	1	1	1	1	1	1	1	1	1
chr1.19171718	1	0	0	0	1	0	0	0	0	0	2	0	1	2	2	2	2	2	2	2	2	2	2	2	2	2	2	2	2	2	2	2	2	2	1	2	2	2	0	1	1	0	0	1	1	0	0	1	0	2	0	1
chr1.19214997	1	2	2	2	2	0	1	1	0	2	2	2	2	2	2	2	2	2	2	2	2	2	2	2	2	2	2	2	2	2	2	2	2	2	1	2	2	2	0	1	1	0	0	1	1	0	0	1	0	2	0	1
chr1.19290571	1	0	0	0	1	2	1	1	2	0	2	0	1	0	0	1	1	0	0	0	1	1	1	0	0	0	0	0	0	0	0	0	0	0	1	0	0	0	2	1	2	2	2	2	1	2	2	1	2	1	2	2
chr1.19331272	0	0	0	0	0	0	0	0	0	0	0	0	0	0	1	1	1	1	1	0	1	0	0	1	1	0	0	1	2	1	2	0	0	2	0	1	2	2	0	1	0	0	0	0	0	0	0	1	0	0	0	0
chr1.19368870	0	0	0	0	0	0	0	0	0	0	0	0	-1	0	1	2	2	1	1	0	2	1	1	1	1	0	0	1	2	1	2	0	0	2	0	-1	2	2	0	1	0	0	0	0	0	0	0	1	0	0	0	0
chr1.19437739	2	2	2	2	2	2	1	1	1	2	1	2	1	2	1	0	0	0	1	1	0	0	1	1	1	1	1	0	0	0	0	0	1	0	1	0	0	0	2	0	1	1	0	1	1	1	0	0	0	2	0	1
chr1.19469253	-1	-1	-1	2	1	-1	-1	2	-1	-1	1	2	2	-1	2	-1	-1	2	2	2	2	2	2	2	-1	2	2	2	-1	-1	2	-1	2	-1	2	2	2	2	2	2	-1	1	2	2	-1	-1	-1	2	-1	2	2	2
chr1.19535760	0	1	1	1	1	1	1	1	1	1	-1	-1	-1	1	1	1	1	1	-1	1	-1	1	1	-1	1	1	1	1	1	1	1	1	1	1	1	1	1	-1	-1	1	1	1	1	1	1	1	1	1	1	1	1	1
chr1.19563191	-1	-1	-1	-1	-1	-1	-1	-1	-1	-1	-1	-1	-1	-1	-1	-1	-1	-1	-1	-1	-1	-1	-1	-1	-1	-1	-1	-1	-1	-1	-1	-1	-1	-1	-1	-1	-1	-1	-1	-1	-1	-1	-1	-1	-1	-1	-1	-1	-1	-1	-1	-1
chr1.19648411	1	0	0	0	1	1	1	1	1	0	2	0	1	2	2	2	2	2	2	2	2	2	2	2	2	2	2	2	2	2	2	2	2	2	1	2	2	2	1	2	2	2	2	2	2	2	2	2	2	2	2	2
chr1.19820783	2	2	2	2	2	2	2	2	2	2	2	2	2	2	2	2	2	2	2	2	2	2	2	2	2	2	2	2	2	2	2	2	2	2	2	2	2	2	2	0	1	1	0	1	1	1	0	1	0	1	0	1
chr1.19828724	1	2	2	2	2	0	2	2	-1	2	1	2	1	2	2	2	2	1	1	0	2	1	2	1	2	1	1	2	2	2	2	2	2	2	2	2	2	2	2	0	0	1	0	0	0	0	0	0	0	0	0	0
chr1.19884996	2	2	2	2	2	2	1	1	1	2	2	2	2	1	1	2	2	2	2	2	2	2	1	1	1	1	2	2	2	2	2	2	2	2	2	2	2	2	2	2	1	1	2	1	2	2	2	2	2	1	2	1
chr1.19944911	2	2	2	2	-1	2	1	1	1	2	2	2	2	2	2	1	1	1	2	1	1	-1	1	-1	2	1	2	2	2	2	2	2	2	2	2	2	-1	2	2	2	1	1	2	1	2	1	2	1	2	-1	2	1
chr1.20006446	0	-1	0	0	-1	-1	0	0	0	0	0	0	-1	0	0	-1	-1	-1	0	1	1	1	-1	0	-1	-1	-1	1	1	1	1	1	1	1	1	1	1	1	1	0	0	1	0	0	0	0	0	1	0	1	0	0
chr1.20046637	0	0	0	0	0	0	0	0	0	0	1	0	1	1	0	1	1	1	0	1	1	2	1	0	0	1	2	1	0	1	0	-1	1	0	2	1	0	0	2	0	0	1	0	0	1	1	0	1	0	1	0	0
chr1.20071736	0	0	0	0	0	1	1	1	2	0	0	0	0	1	0	0	0	0	1	1	0	0	0	1	0	0	1	1	0	1	0	2	2	0	1	1	0	0	0	0	0	1	0	0	0	1	0	0	0	1	0	0
chr1.20133689	1	1	1	1	1	-1	-1	1	-1	1	2	-1	1	1	1	-1	-1	1	-1	2	1	-1	1	1	1	-1	2	-1	-1	-1	-1	-1	1	-1	1	1	1	1	1	1	1	-1	1	1	1	1	1	1	1	-1	-1	1
chr1.20158303	1	0	0	0	1	0	1	1	1	0	2	0	1	2	1	0	0	0	0	0	0	0	1	1	1	1	1	1	1	1	1	2	2	0	1	1	0	0	0	2	1	1	2	1	1	2	2	1	2	1	2	1
chr1.20200515	1	1	1	1	1	1	1	1	1	1	1	-1	1	-1	1	1	1	1	-1	-1	1	1	1	1	1	1	1	1	1	1	1	1	1	1	1	1	1	1	1	1	1	1	1	1	1	1	1	1	1	1	1	1
chr1.20221190	1	-1	-1	-1	-1	-1	0	-1	0	-1	1	-1	1	-1	-1	1	-1	-1	-1	-1	0	-1	-1	-1	0	-1	-1	-1	1	-1	1	-1	-1	1	-1	-1	1	-1	0	-1	-1	-1	1	1	-1	-1	-1	-1	-1	-1	-1	-1
chr1.20254729	2	2	2	2	2	2	2	2	2	2	2	2	2	2	2	2	2	2	2	2	2	2	2	2	2	2	1	1	2	1	2	0	1	2	1	1	2	2	2	2	2	2	2	2	2	2	2	2	2	2	2	2
chr1.20319144	1	2	2	2	2	1	2	2	2	2	1	2	1	2	2	2	2	2	2	2	2	2	2	2	2	2	2	2	1	2	1	2	1	2	2	2	2	2	2	1	2	1	2	2	2	2	2	1	2	2	2	2
chr1.20363290	1	0	0	0	0	1	0	0	0	0	1	0	1	0	0	0	0	0	0	0	0	0	0	0	0	0	0	0	1	0	1	0	0	0	0	0	0	0	0	1	0	1	0	0	0	0	0	0	0	0	0	0
chr1.20426972	2	2	2	2	2	2	2	2	2	2	2	2	2	-1	-1	1	1	-1	1	1	1	0	1	1	2	1	2	-1	2	2	-1	-1	-1	2	-1	2	2	2	1	2	2	2	-1	2	2	2	2	2	-1	2	2	2
chr1.20479486	1	0	0	0	-1	1	1	1	2	0	1	0	-1	1	1	1	-1	2	1	1	2	2	1	2	2	-1	-1	1	0	-1	0	1	1	0	2	1	0	0	2	-1	1	1	1	-1	1	2	2	1	-1	2	2	2
chr1.20505416	0	0	0	0	0	1	0	0	0	0	0	0	0	0	0	0	0	0	0	0	0	0	0	0	0	0	0	1	1	1	1	0	0	2	0	0	2	1	0	1	0	1	0	0	0	0	0	1	0	0	0	0
chr1.20532195	1	0	0	0	1	2	1	1	2	0	2	0	1	2	2	2	2	2	1	1	2	2	2	1	2	2	2	2	2	2	2	2	2	2	1	1	2	1	1	2	2	2	2	2	2	2	2	2	2	2	2	2
chr1.20583014	1	2	2	2	1	1	1	1	0	2	0	2	1	0	0	0	0	1	0	1	0	0	0	0	0	0	0	0	0	0	0	0	0	0	0	0	0	0	0	1	0	1	0	0	0	0	0	0	0	0	0	0
chr1.20667180	1	2	2	2	2	1	2	1	2	2	1	2	1	0	1	2	2	2	2	2	2	2	1	1	1	1	1	0	1	0	1	0	1	0	0	0	0	0	1	1	2	2	2	2	2	2	2	2	2	1	2	2
chr1.20700464	0	0	0	0	0	0	0	0	0	0	0	0	0	0	0	-1	0	0	0	0	0	0	0	0	0	0	0	-1	0	-1	0	0	-1	0	0	0	0	0	0	0	1	0	0	1	0	0	0	0	0	1	0	1
chr1.20712062	-1	-1	-1	-1	-1	-1	-1	-1	-1	-1	-1	-1	-1	-1	-1	-1	-1	-1	-1	-1	-1	-1	-1	-1	-1	-1	-1	-1	-1	-1	-1	-1	-1	-1	-1	-1	-1	-1	-1	-1	-1	-1	-1	-1	-1	-1	-1	-1	-1	-1	-1	-1
chr1.20758899	1	2	2	2	1	1	1	1	1	2	0	2	1	1	1	0	0	0	0	0	0	0	1	1	1	1	0	0	0	0	0	0	1	0	1	1	0	1	1	2	1	0	2	1	1	1	2	1	2	0	2	1
chr1.20832532	1	0	0	0	1	0	0	1	0	0	2	0	1	1	0	1	1	1	0	1	1	1	1	0	0	0	1	2	2	2	2	2	1	2	1	1	2	1	-1	0	0	2	0	0	0	1	0	0	0	1	0	0
chr1.20848186	-1	1	1	1	1	1	1	1	1	1	1	1	-1	1	1	1	1	1	-1	1	1	1	1	1	1	1	1	1	1	-1	1	1	1	1	1	1	1	1	1	-1	1	1	1	1	1	1	1	1	1	1	1	1
chr1.20887015	1	-1	-1	1	1	1	1	1	1	1	1	1	1	1	1	1	1	1	1	1	1	1	1	1	1	1	1	1	1	1	1	1	1	1	1	1	1	1	1	1	1	1	1	1	1	-1	1	1	1	1	1	1
chr1.20919456	1	2	2	2	2	1	2	2	2	2	1	2	1	2	2	2	2	2	2	2	2	2	2	2	2	2	1	1	1	1	1	0	1	2	1	1	2	2	1	2	2	0	2	2	2	-1	2	2	2	1	2	2
chr1.20934763	1	0	0	0	0	0	0	0	0	0	1	0	1	-1	1	1	1	0	1	-1	1	1	2	2	1	1	0	0	-1	0	-1	0	1	0	1	1	0	0	1	-1	-1	1	2	-1	-1	2	2	2	2	-1	2	-1
chr1.20994175	-1	1	1	1	1	1	1	1	1	1	1	1	1	1	1	1	1	1	1	1	1	1	1	1	1	1	1	1	1	1	1	1	1	1	1	1	1	1	1	1	1	1	1	1	1	1	1	1	1	1	1	1
chr1.21023158	0	0	0	0	1	0	0	0	0	0	1	0	0	0	0	1	1	0	1	1	1	1	1	1	0	0	1	1	1	1	1	0	1	2	0	1	2	1	0	2	2	2	2	2	2	1	2	2	2	2	2	2
chr1.21088928	1	-1	-1	1	1	1	1	1	1	1	1	1	-1	1	1	-1	-1	1	-1	1	-1	1	1	1	1	1	1	1	1	-1	1	1	1	-1	-1	1	-1	1	1	-1	-1	1	1	1	-1	-1	-1	-1	-1	1	1	-1
chr1.21115073	-1	0	0	0	0	1	0	0	1	0	0	0	0	1	0	0	0	0	0	-1	0	0	0	1	0	0	1	2	2	2	2	2	1	2	1	1	2	2	0	0	0	0	0	0	0	0	0	0	0	0	0	0
chr1.21128662	1	2	2	2	2	2	2	1	2	2	1	2	1	1	1	1	1	1	1	0	1	1	0	1	1	1	1	0	0	0	0	0	0	0	0	0	0	0	0	0	0	0	0	0	0	0	0	0	0	0	0	0
chr1.21172686	1	2	2	2	1	1	1	1	1	2	0	2	1	0	1	2	2	1	2	1	2	2	1	0	1	1	1	0	0	0	0	0	0	0	0	1	0	0	0	1	1	1	2	1	1	1	2	2	2	1	2	1
chr1.21193097	0	-1	1	1	1	-1	-1	1	1	1	1	1	1	0	0	1	1	1	1	0	2	-1	0	1	1	-1	1	1	1	-1	1	1	1	1	1	2	2	-1	1	1	1	-1	1	1	1	-1	1	-1	-1	-1	-1	-1
chr1.21211879	1	1	1	1	1	1	1	1	1	1	1	1	1	1	1	1	1	1	1	1	1	1	1	1	1	1	1	1	1	1	1	1	1	1	1	1	1	1	1	1	1	1	1	1	1	1	1	1	1	1	1	1
chr1.21255322	0	-1	-1	-1	-1	-1	1	1	-1	-1	0	0	0	-1	-1	-1	1	1	-1	-1	1	1	-1	1	1	-1	-1	-1	1	-1	1	-1	-1	-1	1	1	1	1	1	-1	-1	1	0	0	-1	1	-1	-1	-1	1	-1	1
chr1.21276314	-1	1	1	0	1	1	0	1	-1	1	2	1	1	1	2	1	-1	2	2	2	-1	1	-1	2	-1	2	2	1	1	1	1	2	2	-1	2	2	1	1	-1	2	2	1	2	-1	2	1	-1	2	2	1	2	2
chr1.21329991	0	0	0	0	1	0	1	0	0	0	1	0	0	1	0	1	1	1	0	1	1	1	1	1	0	0	2	2	2	2	2	2	1	2	1	1	2	2	0	0	0	1	0	0	0	1	0	0	0	0	0	0
chr1.21399622	-1	-1	0	0	1	0	1	0	-1	0	-1	0	-1	1	1	-1	1	1	-1	1	1	1	1	1	1	1	1	1	1	-1	1	1	1	-1	1	1	1	1	1	1	1	0	0	0	1	0	0	0	-1	1	-1	1
chr1.21444164	0	0	0	0	0	0	0	1	0	0	0	0	0	0	1	2	2	2	2	2	2	2	1	0	1	1	1	0	0	0	0	1	1	0	1	1	0	2	0	1	0	0	0	1	0	0	0	0	0	0	0	0
chr1.21452588	1	1	1	1	1	1	1	1	1	1	-1	1	1	1	1	-1	0	-1	-1	0	-1	0	1	1	1	1	1	1	-1	1	1	-1	1	1	1	1	1	1	1	1	1	1	1	1	1	1	1	1	1	1	1	1
chr1.21488903	0	0	0	0	1	0	0	1	0	0	1	0	0	0	1	2	2	2	2	2	2	2	1	0	1	1	1	0	1	0	1	1	1	0	1	1	0	1	0	0	1	0	0	1	0	1	0	0	0	1	0	1
chr1.21550899	1	2	2	2	2	2	2	1	2	2	1	2	1	2	2	0	1	2	1	1	1	0	1	2	2	1	2	2	2	2	2	2	2	2	2	2	2	2	2	2	2	2	2	1	2	2	2	2	2	2	2	2
chr1.21611247	1	1	-1	1	0	1	-1	-1	-1	1	0	-1	1	1	1	1	1	1	1	1	1	-1	1	1	1	1	1	1	1	1	-1	1	1	1	1	1	1	1	1	1	1	1	1	1	1	1	1	-1	1	-1	1	-1
chr1.21641065	0	0	0	0	0	0	1	0	0	0	0	0	0	0	0	1	1	0	0	0	1	1	1	0	0	0	0	0	0	1	0	0	0	0	0	0	0	0	1	1	0	2	0	0	0	1	0	0	0	1	0	0
chr1.21650790	1	2	2	2	2	1	1	1	1	2	1	2	1	0	0	0	0	0	0	0	0	0	0	0	0	0	0	0	0	0	0	0	0	0	0	0	0	0	0	0	0	1	0	0	0	1	0	0	0	0	0	0
chr1.21687402	1	2	2	2	1	1	1	2	1	2	0	2	1	0	0	1	1	0	1	1	1	1	1	0	0	0	1	2	1	1	1	1	1	2	0	1	-1	1	0	1	2	1	2	1	1	1	2	2	2	1	1	1
chr1.22077596	2	2	2	2	1	2	1	1	2	2	1	2	2	2	0	2	1	0	1	1	1	2	1	1	0	2	1	0	1	1	1	1	1	0	1	2	0	1	1	1	1	2	0	1	1	1	0	0	0	2	1	2
chr1.22095829	0	0	0	0	0	0	1	1	0	0	0	0	0	0	2	0	1	2	1	1	1	0	1	1	2	0	1	2	1	1	1	1	1	2	1	0	2	1	1	1	1	0	2	1	1	1	2	2	2	0	1	0
chr1.22130094	0	0	0	0	0	0	1	1	0	0	0	0	0	0	2	0	1	2	1	1	1	0	1	1	2	0	1	2	1	1	1	1	1	2	1	0	2	1	1	1	1	0	2	1	0	1	2	2	2	0	1	0
chr1.22430157	-1	1	1	1	1	1	1	1	-1	1	1	1	1	-1	1	1	-1	1	1	-1	1	1	-1	-1	-1	-1	1	1	-1	1	-1	1	1	1	1	1	1	1	1	1	1	1	1	1	1	1	1	1	1	-1	1	1
chr1.22490722	2	2	2	2	2	2	1	2	2	2	2	2	2	2	2	2	2	2	2	2	2	2	2	2	2	2	2	2	2	2	2	2	2	2	2	1	2	2	1	2	2	2	2	2	2	2	2	2	2	2	2	2
chr1.22579734	2	2	2	2	1	1	2	1	-1	2	1	2	2	0	2	2	2	1	2	-1	2	2	2	-1	2	1	0	0	1	0	1	0	0	0	1	2	0	1	2	1	1	2	0	0	0	1	0	0	0	2	0	1
chr1.22648544	1	0	0	0	1	0	0	1	0	0	2	0	1	2	0	0	0	1	1	2	0	0	0	1	0	1	0	0	0	0	0	0	0	0	0	1	0	1	1	1	1	0	2	1	1	1	2	2	2	0	1	0
chr1.22675054	1	0	0	0	0	1	1	1	1	0	1	0	1	2	2	1	1	1	2	1	1	1	1	2	2	2	2	2	2	1	2	2	2	2	2	0	2	1	1	1	1	2	0	1	1	1	0	0	0	2	1	2
chr1.22746022	0	0	0	0	1	1	1	1	1	0	1	0	0	0	2	1	1	2	1	1	1	1	1	1	2	1	2	2	2	2	2	2	2	2	2	2	2	2	2	1	2	2	2	2	2	2	2	2	2	2	2	2
chr1.22876992	0	0	0	0	0	0	0	0	0	0	0	0	0	2	0	0	0	0	0	0	0	0	0	1	0	1	0	0	0	1	0	0	0	0	0	2	0	1	0	1	1	0	2	1	0	1	2	2	2	0	1	0
chr1.22948854	1	1	1	1	1	1	1	1	1	1	1	1	1	1	1	1	1	1	1	1	1	1	1	1	1	1	1	1	1	1	1	1	1	1	1	1	1	1	1	1	1	1	1	1	1	1	1	1	1	1	1	1
chr1.22978801	-1	-1	-1	-1	-1	-1	-1	-1	-1	-1	-1	-1	-1	-1	-1	-1	-1	-1	-1	-1	-1	-1	-1	-1	-1	-1	-1	-1	-1	-1	-1	-1	-1	-1	-1	-1	-1	-1	-1	-1	-1	-1	-1	-1	-1	-1	-1	-1	-1	-1	-1	-1
chr1.23022318	1	2	2	2	2	1	2	2	1	2	1	2	1	0	2	2	2	2	1	1	2	2	2	1	2	1	0	0	1	1	1	0	0	0	1	0	0	0	2	1	2	0	2	2	2	1	2	2	2	1	2	2
chr1.23074430	2	2	2	2	2	2	2	2	2	2	2	2	2	2	1	1	1	0	1	1	1	2	2	2	1	2	2	2	2	1	2	2	2	2	2	2	2	2	2	2	1	2	2	1	1	2	2	2	2	1	2	1
chr1.23183124	2	2	2	2	2	2	2	2	2	2	2	2	-1	-1	2	2	2	2	2	2	2	1	2	2	2	1	1	0	1	1	1	1	1	0	2	2	1	1	2	1	-1	1	0	-1	2	0	0	0	0	2	1	2
chr1.23373183	0	0	0	0	0	0	0	0	0	0	0	0	0	0	0	1	1	0	0	0	1	1	1	0	0	0	1	0	0	0	0	1	1	0	1	2	1	1	0	0	0	0	0	0	0	1	0	0	0	0	0	0
chr1.23388925	2	2	2	2	2	1	1	2	1	1	2	2	2	0	0	0	0	0	1	1	0	1	0	0	0	1	2	1	2	1	2	2	2	2	1	0	1	1	1	2	1	0	2	1	1	2	2	2	2	0	2	1
chr1.23432345	1	0	0	0	1	0	0	0	0	0	1	0	0	-1	0	1	1	0	1	1	-1	1	1	0	0	0	2	1	1	1	1	2	2	2	0	0	1	1	0	0	0	1	0	0	0	0	0	0	0	0	0	0
chr1.23529152	-1	-1	-1	-1	1	0	1	1	-1	1	-1	1	1	-1	1	1	-1	0	1	1	-1	-1	1	1	-1	-1	1	-1	-1	-1	-1	1	-1	1	0	-1	0	0	-1	1	1	-1	2	1	-1	1	-1	-1	2	1	1	-1
chr1.23589007	1	0	0	0	1	0	0	0	0	0	1	0	1	1	1	1	1	2	1	2	1	0	0	1	1	1	2	1	1	1	1	2	2	-1	1	0	1	1	0	0	1	1	0	-1	0	1	0	0	0	1	0	1
chr1.23632132	1	2	2	2	2	2	2	1	2	2	-1	-1	-1	-1	-1	-1	2	0	1	1	1	2	-1	2	1	2	0	0	1	1	1	0	0	0	1	2	1	1	2	-1	-1	1	-1	-1	-1	1	2	2	2	1	2	2
chr1.23665351	0	0	0	0	1	1	1	0	1	1	1	0	0	2	1	1	2	0	1	1	1	2	2	2	1	2	2	1	2	2	2	2	2	2	2	2	2	2	2	2	1	1	2	1	1	1	2	2	2	1	1	0
chr1.23685560	1	0	0	0	0	1	1	0	1	1	1	0	1	0	1	1	1	0	0	0	1	1	2	1	1	0	0	0	1	1	1	0	0	0	1	2	1	1	2	0	1	2	0	1	1	0	0	0	0	1	0	1
chr1.23715096	0	0	0	0	0	0	0	0	0	0	0	0	0	0	0	0	0	0	0	0	0	0	0	0	0	0	0	0	0	0	0	0	0	0	0	0	0	0	0	0	0	0	0	0	0	0	0	0	0	0	0	0
chr1.23820970	0	0	0	0	0	0	1	1	0	1	0	0	0	0	0	0	0	0	0	0	0	0	0	0	0	0	0	0	1	0	1	0	0	0	0	2	1	1	0	1	1	2	2	1	1	1	2	2	2	1	1	0
chr1.23847538	0	0	0	0	0	0	0	1	0	0	0	0	0	0	0	0	0	0	0	0	0	0	0	0	0	0	0	0	1	0	1	0	0	0	0	2	1	1	0	0	0	0	0	0	0	0	0	0	0	0	0	0
chr1.24050893	2	2	2	2	2	2	2	2	2	2	2	2	2	2	2	2	2	2	2	2	2	2	2	2	2	2	2	2	1	2	1	2	2	2	2	0	1	1	2	2	2	1	2	2	2	2	2	2	2	1	2	2
chr1.24116163	1	-1	-1	-1	-1	-1	-1	-1	-1	-1	-1	-1	-1	-1	-1	-1	-1	-1	-1	-1	-1	-1	-1	-1	-1	-1	-1	-1	-1	-1	-1	-1	-1	-1	-1	-1	-1	-1	-1	-1	-1	0	-1	-1	-1	-1	-1	-1	-1	0	-1	-1
chr1.24267395	1	1	1	1	1	1	1	1	1	1	1	-1	1	1	1	1	1	1	1	-1	1	1	1	1	1	1	1	1	1	1	1	1	1	1	1	1	1	1	1	1	1	1	1	1	1	1	1	1	1	1	1	1
chr1.24284995	0	0	0	0	0	0	0	0	-1	0	0	0	0	0	1	1	0	1	1	0	1	0	0	0	1	0	0	0	0	0	0	0	0	0	0	0	0	0	1	1	0	0	0	0	0	0	0	0	0	0	0	-1
chr1.24358822	2	1	-1	-1	-1	1	2	1	1	2	2	2	2	-1	-1	2	-1	1	2	2	1	-1	-1	1	1	-1	2	-1	1	2	-1	2	-1	2	1	1	1	1	1	2	2	-1	2	2	2	1	-1	-1	2	1	-1	1
chr1.24386672	0	0	0	0	0	0	1	0	0	1	0	0	0	0	1	1	-1	1	-1	0	1	1	-1	1	1	1	0	0	-1	1	1	0	0	0	0	1	1	1	1	-1	1	1	0	1	1	-1	0	0	0	-1	0	1
chr1.24408252	1	2	2	2	2	2	2	2	2	2	1	2	1	2	1	0	1	1	1	2	0	1	1	2	1	2	2	2	1	1	1	2	2	2	2	0	1	1	1	1	2	1	2	2	1	2	2	2	2	1	2	2
chr1.24422631	-1	2	2	2	2	2	1	2	-1	1	1	2	-1	1	2	1	-1	-1	1	1	1	1	1	2	-1	1	1	1	-1	-1	-1	-1	-1	0	1	-1	-1	1	1	1	1	1	2	1	1	-1	2	2	-1	1	2	1
chr1.24917974	2	-1	-1	2	2	1	2	2	1	-1	2	2	2	2	1	1	2	1	1	2	1	2	-1	2	1	2	2	-1	2	-1	2	2	2	-1	2	-1	2	2	-1	1	1	2	-1	1	1	1	-1	0	1	2	-1	2
chr1.24996402	1	-1	-1	-1	-1	1	-1	-1	-1	-1	1	-1	-1	-1	1	1	1	-1	1	-1	-1	-1	-1	-1	-1	-1	-1	-1	1	-1	-1	1	1	1	1	-1	-1	1	-1	-1	-1	1	-1	1	-1	0	1	1	-1	1	1	-1
chr1.24998990	1	-1	1	1	1	1	1	1	1	1	1	1	1	1	1	1	1	1	1	1	1	1	1	1	1	1	1	1	1	1	1	1	1	1	1	1	1	1	1	1	1	1	1	1	1	1	1	1	1	1	1	1
chr1.25077461	-1	2	2	2	2	1	2	2	1	2	2	2	2	2	2	2	2	2	2	2	2	2	2	2	2	2	1	1	1	1	2	1	1	1	1	2	1	1	1	2	2	2	2	2	2	2	2	2	2	2	2	2
chr1.25281345	1	0	0	0	0	0	0	0	0	0	1	0	1	0	0	0	0	1	1	-1	0	1	0	1	0	1	1	0	1	0	-1	0	0	0	0	2	1	1	0	0	0	0	0	0	0	0	0	0	0	0	0	0
chr1.25311844	1	2	2	2	2	2	2	2	2	2	1	2	1	2	2	2	2	1	1	0	2	1	2	1	2	1	0	1	0	1	0	0	0	0	1	0	0	0	2	0	1	2	0	1	1	1	0	0	0	2	1	2
chr1.25353668	1	0	0	0	0	0	0	0	0	0	1	0	1	0	2	1	1	2	2	2	1	1	1	2	2	1	1	1	0	0	0	0	0	0	1	0	0	0	2	1	0	0	0	0	1	0	0	0	0	0	0	0
chr1.25441073	2	2	2	2	2	2	2	2	2	2	2	2	2	2	2	1	1	2	2	2	1	1	1	2	2	2	2	2	1	2	0	2	2	2	2	0	1	1	1	2	2	2	2	2	2	2	2	2	2	2	2	2
chr1.25484912	-1	-1	-1	-1	-1	-1	-1	-1	-1	1	-1	1	-1	-1	-1	-1	-1	-1	-1	-1	-1	-1	-1	-1	-1	-1	-1	-1	-1	-1	1	-1	-1	-1	-1	-1	-1	-1	-1	-1	-1	-1	-1	-1	-1	-1	-1	-1	-1	-1	-1	-1
chr1.25495415	-1	-1	-1	-1	-1	1	-1	1	1	-1	-1	0	-1	1	1	-1	-1	1	-1	0	1	-1	-1	1	1	-1	-1	-1	-1	-1	-1	-1	-1	0	1	-1	-1	-1	1	0	-1	1	0	0	-1	1	-1	-1	0	1	1	-1
chr1.25525791	-1	-1	-1	-1	-1	-1	-1	-1	1	-1	-1	1	1	1	1	1	1	-1	-1	-1	-1	-1	1	1	0	-1	1	1	-1	-1	1	1	1	1	-1	1	-1	-1	-1	-1	1	-1	-1	-1	1	-1	1	-1	1	-1	-1	-1
chr1.25611906	1	2	2	2	2	2	1	2	2	1	1	2	1	0	1	1	0	2	2	2	1	1	0	0	1	1	0	0	0	0	0	0	0	0	0	0	0	0	1	1	1	0	2	2	0	1	2	2	2	0	1	1
chr1.25653824	0	0	0	0	-1	0	1	-1	0	1	-1	0	-1	1	1	1	1	1	1	1	-1	1	1	-1	1	1	-1	0	0	0	0	-1	0	0	-1	0	0	0	1	1	1	1	1	1	-1	1	1	1	1	1	1	1
chr1.25688470	1	2	-1	2	-1	2	1	-1	2	-1	-1	2	-1	1	-1	-1	-1	-1	-1	-1	-1	-1	-1	-1	-1	-1	1	1	1	1	-1	-1	1	2	-1	-1	-1	1	0	-1	-1	-1	-1	-1	1	-1	-1	-1	-1	-1	-1	-1
chr1.25719178	0	0	0	0	0	1	0	0	1	0	0	0	0	2	1	0	1	0	0	0	0	0	1	2	1	1	1	1	1	1	2	1	1	0	2	2	1	1	1	0	1	2	0	0	0	0	0	0	0	1	1	1
chr1.25746919	-1	2	2	2	-1	2	2	2	2	2	1	2	-1	1	2	2	-1	2	2	2	2	2	2	1	-1	-1	-1	1	2	2	1	1	1	1	1	1	2	1	1	2	2	1	2	2	2	-1	2	2	2	2	-1	2
chr1.25810393	0	0	0	0	1	0	1	1	0	1	1	0	0	0	1	1	0	2	2	2	1	1	0	0	1	1	2	0	1	1	1	1	1	0	1	0	1	0	1	0	1	1	0	1	2	1	0	0	0	2	1	2
chr1.25951774	2	2	2	2	-1	2	2	-1	2	-1	2	-1	2	-1	1	1	2	1	1	2	-1	-1	2	2	-1	2	1	-1	1	-1	-1	1	1	1	1	2	1	1	2	2	2	2	-1	1	-1	2	-1	2	2	1	-1	1
chr1.26038459	1	2	2	2	-1	1	2	2	1	2	1	2	1	2	2	2	2	2	2	2	2	2	-1	2	2	2	2	2	2	2	2	2	-1	2	2	2	2	2	2	2	2	2	2	1	1	1	2	2	2	2	2	1
chr1.26048968	1	2	2	2	1	1	1	1	1	1	0	2	1	1	1	0	1	0	0	0	0	0	1	1	1	0	0	1	0	1	0	0	0	0	0	2	1	1	0	2	1	0	2	2	0	1	2	2	2	0	2	2
chr1.26097910	1	2	2	2	2	2	2	2	-1	2	1	2	1	1	1	1	2	1	1	2	1	2	2	2	1	1	1	0	1	0	1	1	1	0	1	0	0	0	1	0	1	-1	0	1	2	0	0	0	-1	1	1	2
chr1.26139989	1	1	1	1	1	1	1	1	1	1	1	1	1	1	1	1	1	1	1	1	1	1	1	1	1	1	1	-1	1	1	1	1	1	1	1	0	1	1	1	0	1	1	0	1	1	1	1	-1	0	1	1	1
chr1.26193220	1	-1	0	-1	0	-1	0	0	-1	0	1	0	1	0	-1	0	-1	-1	0	0	-1	-1	0	0	0	0	0	1	1	1	1	0	-1	0	0	1	1	1	1	0	0	1	0	0	0	-1	0	0	0	1	0	0
chr1.26216665	0	0	0	0	1	0	0	0	0	0	1	0	0	1	1	1	-1	-1	1	1	1	1	1	2	-1	1	-1	0	0	1	1	0	0	0	1	0	1	0	1	0	0	1	0	0	1	0	0	0	0	0	0	0
chr1.26236695	2	2	2	2	2	2	1	1	2	1	2	2	2	0	0	1	1	1	1	2	1	2	1	0	0	1	1	2	2	1	1	2	2	2	1	2	1	2	1	2	2	1	2	2	1	2	2	2	2	2	1	1
chr1.26290592	1	0	0	0	1	0	-1	0	0	0	2	0	1	0	0	1	1	0	0	0	1	1	1	0	0	0	0	0	1	0	1	0	0	0	0	-1	0	0	0	0	1	0	0	0	0	0	0	0	0	2	1	1
chr1.26323928	-1	2	2	2	1	1	2	2	1	-1	1	2	2	0	0	0	0	1	1	2	0	1	0	0	0	1	1	2	1	1	0	2	-1	2	1	2	1	2	0	2	1	0	2	1	0	2	2	2	-1	0	2	1
chr1.26442781	2	2	2	2	2	2	2	2	2	2	2	2	2	1	1	2	1	2	2	2	2	2	1	0	1	2	2	2	2	2	2	2	2	2	1	2	2	2	1	2	2	1	2	2	1	2	2	2	2	2	2	2
chr1.26467469	2	2	2	2	2	2	2	2	2	2	2	2	2	1	1	2	1	2	2	2	2	2	1	0	1	2	2	2	2	1	2	2	2	2	1	0	1	1	2	2	2	1	2	2	1	2	2	2	2	2	1	1
chr1.26563392	2	2	2	2	2	2	2	2	2	2	1	2	1	2	2	2	2	-1	2	2	2	2	2	2	2	2	2	2	2	1	2	2	2	2	2	1	1	1	1	2	2	2	2	2	2	2	2	2	2	2	1	1
chr1.26566657	-1	2	2	2	1	2	-1	2	2	1	1	2	1	1	1	-1	1	-1	-1	2	2	2	-1	1	-1	2	2	1	-1	1	2	1	-1	1	2	1	-1	1	-1	2	2	2	2	1	2	2	2	2	2	2	1	-1
chr1.26600479	1	-1	1	1	1	-1	1	1	-1	1	1	1	1	1	1	-1	1	1	1	1	-1	1	-1	1	1	1	1	1	1	1	1	1	1	1	1	1	1	1	1	1	-1	0	0	-1	1	0	0	0	-1	1	1	1
chr1.26656718	1	1	1	1	1	1	1	1	1	1	1	1	1	1	1	1	1	1	1	1	1	1	1	1	1	1	1	1	1	1	1	1	1	1	1	1	1	1	1	1	1	1	1	1	1	1	1	1	1	1	1	1
chr1.26683117	1	0	1	0	1	0	1	1	0	1	2	0	2	0	1	1	0	1	1	0	1	0	0	1	1	0	0	1	1	1	0	1	1	2	0	2	1	2	0	1	1	2	-1	1	2	2	2	2	-1	1	2	1
chr1.26720861	1	1	1	1	1	1	1	1	1	1	1	1	1	1	1	1	1	1	1	1	1	1	1	1	1	1	1	1	1	1	1	1	1	1	1	1	1	1	1	1	1	1	1	1	1	1	1	1	1	1	1	1
chr1.26737733	2	-1	2	1	1	2	2	2	2	2	1	1	2	1	2	1	1	2	2	2	1	1	1	2	2	1	1	1	2	1	1	2	2	2	1	2	1	2	2	2	2	2	2	2	2	2	2	2	2	2	2	2
chr1.26761400	-1	0	1	0	-1	1	1	0	1	1	1	0	1	2	2	2	2	2	2	2	2	2	2	1	2	2	1	1	1	1	1	0	0	0	1	0	1	0	0	0	1	0	0	1	0	0	0	0	0	1	0	1
chr1.26807519	2	2	2	2	2	2	2	2	2	2	2	2	2	2	2	2	2	2	2	2	2	2	2	2	2	2	2	2	2	2	2	2	2	2	2	2	2	2	2	2	2	2	2	1	1	2	2	2	2	2	1	0
chr1.26845398	2	2	2	2	2	2	2	2	2	2	2	2	2	2	2	2	2	2	2	2	2	2	2	2	2	2	2	2	2	2	2	2	2	2	2	2	2	2	2	1	2	2	2	2	1	2	2	2	2	2	1	1
chr1.26972212	2	2	1	2	2	2	1	2	2	1	2	2	1	2	2	2	2	2	2	2	2	2	2	2	2	2	2	2	2	2	2	2	2	2	2	2	2	2	1	2	2	2	2	1	1	2	2	2	2	2	2	1
chr1.26998629	1	1	1	1	1	1	1	1	1	1	1	1	1	1	1	1	1	1	1	1	1	1	1	1	1	1	1	1	1	1	1	1	1	1	1	1	1	1	1	1	1	1	1	1	1	1	1	1	1	1	1	1
chr1.27009592	1	1	1	1	1	1	1	1	1	1	1	1	1	1	1	1	1	1	1	1	1	1	1	1	1	1	1	1	1	1	1	1	1	1	1	1	1	1	1	1	1	1	1	1	1	1	1	1	1	1	1	1
chr1.27114451	-1	-1	-1	-1	-1	-1	-1	-1	-1	-1	-1	-1	-1	-1	-1	-1	-1	-1	-1	-1	-1	-1	-1	-1	-1	-1	-1	-1	-1	-1	-1	-1	-1	-1	-1	-1	-1	-1	-1	-1	-1	-1	-1	-1	-1	-1	-1	-1	-1	-1	-1	-1
chr1.27125970	1	1	1	1	1	1	1	1	1	1	1	1	1	1	1	1	1	1	1	1	1	1	1	1	1	1	1	1	1	1	1	1	1	1	1	1	1	1	1	1	1	1	1	1	1	1	1	1	1	1	1	1
chr1.27215815	1	2	1	2	1	1	1	2	1	1	0	2	0	0	0	0	0	0	0	0	0	0	0	0	0	0	0	0	0	0	0	0	0	0	0	0	0	0	1	1	2	0	2	1	0	2	2	2	2	2	1	0
chr1.27242267	1	1	1	1	1	1	1	1	1	1	1	1	1	1	1	1	1	1	1	1	1	1	1	1	1	1	1	1	1	1	1	1	1	1	1	1	1	1	1	1	1	1	1	1	1	1	1	1	1	1	1	1
chr1.27252849	1	0	1	0	1	1	1	0	1	1	2	0	2	2	2	2	2	2	2	2	2	2	2	2	2	2	2	2	2	2	2	2	2	2	2	2	2	2	1	1	1	2	0	1	1	0	0	0	0	2	0	1
chr1.27288138	0	1	1	1	-1	1	1	1	-1	1	0	1	0	0	0	0	0	-1	0	0	0	0	-1	0	0	0	0	0	0	0	0	0	0	0	0	-1	0	-1	1	0	0	0	0	0	-1	0	0	0	0	0	0	0
chr1.27374893	1	0	1	0	1	0	1	0	0	1	2	0	2	2	2	2	2	2	2	2	2	2	2	2	2	2	2	2	2	2	2	2	2	2	1	2	2	2	1	1	1	1	0	1	2	0	0	0	0	1	0	1
chr1.27417797	2	2	2	2	2	1	2	2	1	2	2	2	2	2	2	2	2	2	2	2	2	2	2	2	2	2	2	2	2	2	2	2	2	2	1	2	2	2	2	2	2	1	2	2	2	2	2	2	2	1	1	1
chr1.27546684	0	0	1	0	1	0	1	0	0	1	1	0	1	0	1	1	0	2	2	2	1	1	0	1	1	1	2	1	2	1	2	2	2	2	1	2	1	2	1	1	1	0	0	1	2	0	0	0	0	1	0	1
chr1.27633840	0	0	1	0	0	1	1	1	1	1	0	0	1	0	1	1	0	-1	2	2	1	1	0	1	1	1	2	2	2	1	2	2	2	2	2	-1	1	-1	1	2	1	0	0	1	2	1	0	0	0	2	0	1
chr1.27653343	-1	0	1	0	0	0	1	0	0	1	0	0	1	0	1	1	0	2	2	2	1	1	0	1	1	1	2	2	2	0	2	2	2	2	2	0	0	1	1	2	0	0	0	0	2	0	0	0	0	0	0	0
chr1.27746854	-1	1	1	1	1	1	1	-1	1	1	1	-1	1	1	-1	-1	1	1	1	1	1	1	1	1	1	1	0	0	0	1	0	-1	0	0	1	1	1	-1	1	0	1	-1	1	1	-1	-1	1	-1	1	-1	1	1
chr1.27773375	-1	2	2	2	-1	2	2	2	2	-1	-1	2	1	1	1	-1	1	-1	1	-1	-1	-1	1	-1	-1	1	2	2	2	1	2	-1	2	2	-1	1	1	-1	2	2	1	-1	1	1	-1	2	1	1	1	-1	-1	2
chr1.27831818	-1	-1	-1	-1	-1	-1	-1	-1	-1	-1	-1	1	1	-1	-1	-1	-1	-1	-1	-1	-1	-1	-1	-1	-1	-1	-1	-1	-1	-1	-1	-1	-1	-1	-1	-1	-1	1	-1	1	-1	-1	-1	-1	-1	0	-1	-1	-1	-1	-1	-1
chr1.27946517	2	2	2	2	-1	1	2	2	1	2	2	2	2	-1	-1	-1	2	-1	-1	2	-1	2	-1	-1	2	2	2	2	2	2	2	2	2	2	1	2	2	2	2	2	2	2	2	2	2	2	2	2	2	2	2	2
chr1.28019148	2	2	1	2	2	1	1	1	1	1	2	2	1	1	1	1	2	0	0	0	1	1	2	1	1	0	1	0	0	2	0	1	1	0	2	2	2	1	-1	1	1	1	2	1	1	1	2	2	2	0	1	0
chr1.28136330	-1	-1	-1	0	-1	0	0	-1	0	-1	0	-1	-1	-1	-1	-1	-1	-1	-1	-1	-1	0	-1	0	-1	-1	-1	-1	-1	-1	-1	-1	0	-1	1	-1	0	-1	-1	-1	0	-1	-1	1	0	0	-1	-1	0	-1	-1	1
chr1.28256669	-1	-1	-1	-1	-1	-1	-1	-1	-1	-1	-1	-1	-1	-1	-1	-1	-1	-1	-1	-1	-1	-1	-1	-1	-1	-1	-1	-1	-1	-1	-1	-1	-1	-1	1	-1	-1	-1	-1	-1	-1	-1	-1	-1	-1	-1	-1	-1	-1	-1	-1	-1
chr1.28282496	-1	-1	-1	-1	-1	-1	-1	-1	-1	-1	-1	-1	-1	-1	-1	-1	-1	0	-1	0	-1	-1	-1	-1	-1	0	-1	0	0	-1	0	-1	-1	0	0	-1	-1	0	-1	0	-1	-1	-1	0	0	-1	-1	-1	-1	0	-1	0
chr1.28306937	-1	1	1	1	1	1	-1	1	1	1	1	1	1	1	1	1	1	1	1	1	1	1	1	1	1	1	1	1	1	1	1	1	1	1	1	1	-1	1	1	1	1	1	1	1	1	1	1	-1	1	1	1	1
chr1.28398827	1	1	1	1	1	1	1	1	1	1	1	-1	1	1	1	1	1	-1	1	-1	1	1	1	1	1	1	1	1	1	1	1	1	1	1	1	1	1	1	1	1	-1	1	1	-1	1	1	1	1	-1	1	1	1
chr1.28492328	2	2	1	2	1	2	1	1	2	1	1	2	1	2	2	2	2	2	2	2	2	2	2	2	2	2	2	2	2	2	2	2	2	2	2	2	2	2	2	1	2	2	2	1	1	2	2	2	2	1	2	1
chr1.28688206	1	2	1	2	2	2	1	1	2	-1	0	2	-1	2	2	2	2	2	2	2	2	2	2	2	2	2	1	-1	-1	2	1	-1	-1	-1	1	2	2	1	1	2	-1	1	-1	1	0	1	0	0	-1	0	0	1
chr1.28837729	0	0	0	0	0	0	0	0	0	0	1	0	0	0	1	1	0	2	2	2	1	1	0	1	1	1	0	0	0	0	0	0	0	0	1	0	0	0	1	0	2	1	2	1	0	1	2	2	2	2	2	1
chr1.28948465	-1	1	1	1	1	1	1	1	1	1	1	1	1	1	1	1	1	1	1	1	1	1	1	1	-1	1	1	-1	1	1	1	-1	-1	1	1	1	1	1	1	1	1	1	1	1	1	1	1	1	1	1	1	1
chr1.28981606	1	0	1	0	0	0	1	1	0	2	1	0	2	0	0	0	0	0	0	0	0	0	0	0	0	0	2	2	2	0	2	2	2	2	1	0	0	1	1	0	0	0	0	0	1	0	0	0	0	1	1	1
chr1.29000421	0	0	0	0	0	0	0	0	0	0	1	0	0	0	1	1	0	1	1	0	1	0	0	1	1	0	0	0	0	0	0	0	0	0	0	0	0	0	0	0	0	1	0	0	0	0	0	0	0	0	0	0
chr1.29058211	1	1	1	1	1	1	1	1	1	1	-1	-1	-1	1	1	1	1	1	1	1	1	1	1	1	1	-1	1	1	1	1	1	1	1	1	1	-1	-1	1	1	-1	1	1	1	1	1	1	1	1	1	1	1	1
chr1.29081246	0	0	0	0	0	0	0	0	0	0	0	0	0	0	0	0	1	0	0	0	0	0	0	0	0	0	0	0	0	0	0	0	0	0	1	0	0	0	0	0	1	0	0	0	1	0	0	0	0	1	0	0
chr1.29193666	1	2	1	2	2	1	1	1	1	0	0	2	0	0	0	0	1	0	0	0	0	0	0	0	0	0	0	0	1	0	0	0	0	0	0	0	0	0	0	1	1	0	0	0	0	0	0	0	0	2	0	0
chr1.29298561	2	2	2	2	2	2	2	2	2	2	1	2	2	2	1	1	2	1	1	2	1	2	2	1	1	2	2	1	1	2	1	1	1	0	2	2	2	1	2	2	1	1	0	1	2	0	0	0	0	2	1	2
chr1.29324905	0	0	1	0	0	1	1	0	1	1	0	0	1	0	0	0	0	0	0	0	0	0	0	0	0	0	0	1	1	2	1	1	1	2	0	2	2	2	1	2	1	2	2	2	1	2	2	2	2	0	2	2
chr1.29350122	0	0	1	0	0	1	1	0	1	1	1	0	1	2	2	2	2	2	2	2	2	2	2	2	2	2	1	1	1	2	2	1	1	2	0	2	2	2	1	2	2	2	2	1	1	2	2	2	2	2	1	0
chr1.29380680	1	2	1	2	2	2	1	2	2	1	-1	2	1	1	1	1	1	1	1	1	1	1	1	1	-1	-1	2	2	2	2	2	2	2	2	2	2	2	2	2	1	-1	2	2	2	2	2	2	2	2	-1	1	1
chr1.29444774	2	2	1	2	2	2	1	2	2	1	1	2	1	1	-1	0	1	1	1	2	0	1	0	0	0	2	2	2	2	2	2	2	2	2	2	2	2	2	2	1	2	2	2	2	2	2	2	2	2	2	2	2
chr1.29519200	-1	-1	-1	-1	-1	-1	-1	-1	-1	-1	0	0	0	-1	-1	-1	1	1	-1	-1	-1	-1	-1	-1	-1	-1	-1	-1	-1	0	-1	-1	-1	-1	-1	1	0	-1	-1	-1	1	-1	-1	-1	-1	-1	-1	-1	-1	2	-1	-1
chr1.29770429	-1	1	-1	-1	1	-1	-1	-1	1	1	-1	-1	1	-1	-1	-1	1	-1	-1	1	1	-1	-1	1	1	-1	1	-1	1	0	1	-1	1	0	-1	0	0	0	-1	-1	1	-1	1	1	-1	-1	-1	-1	-1	-1	1	-1
chr1.29876777	2	2	2	2	2	2	2	1	2	2	2	2	2	2	2	2	2	2	2	2	2	2	2	2	2	2	1	1	0	0	1	1	1	0	2	0	0	0	2	2	2	2	2	1	2	2	2	2	2	2	1	0
chr1.29900809	1	2	1	2	2	2	1	1	2	0	0	2	0	2	1	2	2	0	0	0	0	1	2	1	1	1	2	2	0	0	1	2	2	1	2	0	0	0	1	1	1	1	0	0	1	0	0	0	0	2	1	1
chr1.29984965	-1	-1	-1	1	1	1	-1	-1	-1	1	1	1	1	1	1	-1	1	1	1	1	1	1	1	1	1	-1	-1	1	1	1	-1	1	1	1	1	1	1	1	1	1	1	-1	1	-1	-1	-1	-1	-1	1	-1	-1	1
chr1.30021615	1	1	1	1	1	1	1	1	1	1	1	1	1	1	1	1	1	1	1	1	1	1	1	1	1	1	1	1	1	1	1	1	1	1	1	1	1	1	1	1	1	1	1	1	1	1	1	1	1	1	1	1
chr1.30111154	-1	1	-1	-1	1	1	1	-1	-1	-1	1	1	1	1	1	-1	1	1	1	1	1	-1	1	-1	1	1	-1	1	2	2	1	2	-1	-1	-1	-1	2	2	2	1	1	-1	1	1	2	1	-1	-1	1	1	-1	1
chr1.30121069	1	2	-1	2	2	1	2	-1	1	0	0	2	0	2	1	2	1	1	2	2	1	2	-1	1	1	2	0	0	0	0	0	0	0	0	0	0	0	0	0	0	2	1	2	1	0	1	2	2	2	1	2	1
chr1.30159047	1	1	1	1	1	1	1	0	1	1	1	1	1	0	0	0	0	-1	0	0	0	0	0	0	0	0	0	0	1	0	0	0	0	0	0	0	0	0	0	0	0	0	0	0	0	0	0	0	0	0	0	1
chr1.30198786	1	-1	-1	-1	-1	1	-1	1	1	-1	-1	-1	-1	1	1	1	1	1	-1	1	1	1	1	1	1	1	-1	1	-1	1	-1	1	1	1	1	1	1	1	1	1	1	1	1	1	1	1	1	1	-1	1	1	1
chr1.30278308	1	0	1	0	0	0	1	0	0	2	1	0	2	1	0	1	0	1	2	2	1	1	0	0	0	2	2	1	0	2	2	1	1	0	2	2	2	-1	2	1	1	0	0	0	1	-1	-1	0	0	2	1	1
chr1.30342888	1	2	1	2	2	-1	1	1	1	-1	-1	2	-1	0	0	0	0	0	0	0	0	0	-1	-1	0	0	0	0	0	0	-1	0	0	0	0	-1	0	0	0	0	-1	0	0	1	0	0	0	0	0	0	0	1
chr1.30371971	2	1	1	1	-1	-1	1	1	1	1	-1	1	-1	1	1	1	1	1	1	1	1	1	1	1	-1	1	0	1	1	0	1	1	1	1	1	1	0	1	1	1	1	1	1	1	1	1	1	1	1	1	1	1
chr1.30432836	0	0	0	0	0	0	0	0	0	0	0	0	0	0	0	0	0	1	2	2	1	1	0	0	0	1	0	0	0	0	0	0	0	0	0	0	0	0	1	0	0	0	0	0	0	0	0	0	0	0	0	0
chr1.30468859	1	-1	-1	-1	1	-1	2	-1	-1	-1	-1	-1	1	1	1	1	1	-1	1	-1	-1	-1	1	-1	-1	-1	1	1	-1	1	1	1	1	-1	-1	-1	-1	-1	-1	-1	-1	-1	-1	-1	-1	-1	-1	-1	-1	-1	-1	-1
chr1.30508122	-1	-1	1	-1	-1	1	1	-1	1	1	-1	-1	1	1	-1	1	1	-1	-1	-1	-1	-1	-1	-1	-1	1	-1	-1	-1	-1	-1	-1	-1	-1	-1	1	-1	-1	1	1	-1	-1	-1	-1	1	1	-1	-1	-1	-1	-1	-1
chr1.30545201	1	-1	1	1	1	1	1	-1	-1	1	-1	-1	-1	1	-1	1	-1	-1	1	1	0	1	1	-1	0	1	1	1	0	1	1	1	1	-1	1	-1	-1	0	-1	1	-1	-1	0	0	1	0	0	0	0	1	-1	-1
chr1.30686167	2	2	2	2	2	1	2	2	1	2	2	2	2	1	1	1	1	0	0	0	0	1	2	1	1	0	0	0	0	0	1	1	1	1	0	1	0	0	0	1	0	1	0	1	0	1	0	0	0	0	1	2
chr1.30721556	2	2	2	2	2	1	2	2	1	2	2	2	2	2	2	2	2	2	2	2	2	2	2	2	2	2	2	2	2	2	1	1	1	1	2	2	2	2	2	2	2	2	2	2	2	2	2	2	2	2	2	2
chr1.30773068	-1	0	1	0	-1	1	1	1	-1	1	-1	0	1	1	1	-1	-1	0	0	-1	-1	1	1	1	1	0	0	1	0	0	1	1	-1	1	1	1	-1	0	1	1	-1	1	0	1	-1	1	0	0	0	-1	0	1
chr1.30870800	2	2	2	2	-1	2	2	2	2	2	-1	2	1	2	2	2	2	-1	1	1	1	-1	-1	-1	2	1	2	-1	2	2	2	-1	2	2	2	2	2	2	-1	-1	2	2	2	2	2	2	2	2	-1	2	2	2
chr1.30927747	1	2	2	2	2	1	2	2	1	1	1	2	1	0	1	0	1	1	0	0	1	0	0	1	1	0	2	2	2	2	1	1	1	1	2	2	2	2	2	1	1	0	0	1	1	1	0	0	0	2	1	2
chr1.30978864	1	1	1	1	1	1	1	1	1	1	1	1	1	1	1	1	1	1	1	1	1	1	1	1	1	1	1	1	1	1	1	1	1	1	1	1	1	1	1	1	1	1	1	1	1	1	1	1	1	1	1	1
chr1.31294190	-1	2	2	2	2	2	2	2	2	2	2	2	2	1	2	1	2	1	1	0	1	2	2	2	2	1	2	2	2	2	1	1	1	1	2	2	2	2	2	2	2	2	2	2	2	2	2	2	2	2	2	2
chr1.31303418	2	2	2	2	2	2	2	1	2	2	2	2	2	2	2	2	1	2	2	2	2	2	2	2	2	2	0	1	2	0	1	1	1	2	1	1	0	1	1	0	1	2	2	2	2	2	2	2	2	1	2	2
chr1.31344898	0	0	0	0	0	0	0	0	0	0	0	0	0	1	0	1	0	1	1	2	1	0	0	0	0	1	0	1	0	0	1	1	1	1	1	0	0	0	0	0	0	0	0	0	0	0	0	0	0	0	0	0
chr1.31386409	0	0	0	0	0	0	0	0	0	0	0	0	0	1	0	1	0	1	1	2	1	0	0	0	0	1	0	1	0	0	1	1	1	1	1	0	0	0	0	0	0	0	0	0	0	0	0	0	0	0	0	0
chr1.31424805	2	2	1	2	2	2	1	2	2	1	2	2	1	1	2	1	2	2	2	2	2	2	2	2	2	1	2	1	2	2	1	1	1	1	1	2	2	2	2	2	2	2	2	2	2	1	2	2	2	2	2	2
chr1.31433729	2	2	1	2	2	2	1	2	2	1	2	2	1	1	2	1	2	2	2	2	2	2	2	2	2	1	2	1	2	2	1	1	1	1	1	2	2	2	2	2	2	2	2	2	2	1	2	2	2	2	2	2
chr1.31564178	1	1	1	1	1	1	1	1	1	1	1	1	1	1	1	1	1	1	1	1	1	1	1	1	1	1	1	1	1	1	1	1	1	1	1	1	1	1	1	1	1	1	1	1	1	1	1	1	1	1	1	1
chr1.31606693	-1	-1	-1	-1	-1	-1	-1	-1	-1	-1	-1	-1	-1	-1	-1	-1	-1	-1	-1	-1	-1	-1	-1	-1	-1	-1	-1	-1	-1	-1	-1	-1	-1	-1	-1	-1	-1	-1	-1	-1	-1	-1	-1	-1	-1	-1	-1	-1	-1	-1	-1	-1
chr1.31689822	1	2	1	2	2	1	1	1	1	0	1	2	0	2	2	2	2	1	1	0	1	2	2	2	2	2	2	1	2	2	1	1	1	1	1	1	2	2	1	0	0	0	0	0	1	0	0	0	0	0	0	0
chr1.31737744	0	0	1	-1	0	0	1	1	-1	1	0	0	1	-1	1	-1	1	1	1	0	-1	-1	-1	-1	-1	-1	0	1	-1	0	1	1	1	1	-1	0	0	1	-1	-1	-1	-1	-1	-1	1	1	0	0	0	1	-1	1
chr1.31788215	-1	-1	-1	2	-1	-1	-1	-1	-1	-1	-1	-1	-1	0	0	0	-1	0	0	0	0	0	0	0	0	0	-1	-1	0	-1	-1	-1	-1	-1	-1	-1	-1	-1	-1	-1	-1	0	0	0	-1	0	0	0	0	-1	0	0
chr1.31800418	0	-1	-1	-1	-1	-1	-1	0	-1	0	0	-1	0	-1	-1	-1	-1	0	0	0	0	-1	-1	-1	1	-1	-1	1	0	-1	-1	-1	-1	0	-1	0	-1	0	0	0	0	0	0	0	-1	0	0	0	0	1	0	0
chr1.31819999	0	0	1	0	0	1	1	0	1	1	0	0	1	2	2	2	1	1	1	0	1	2	2	2	2	2	0	0	0	0	0	0	0	0	0	0	0	0	0	0	0	1	0	0	1	0	0	0	0	0	1	1
chr1.31977501	-1	-1	-1	-1	-1	-1	-1	-1	-1	-1	-1	-1	-1	-1	-1	-1	-1	-1	-1	-1	-1	-1	-1	-1	-1	-1	-1	-1	-1	-1	-1	-1	-1	-1	-1	-1	-1	-1	-1	-1	-1	-1	-1	-1	-1	-1	1	-1	-1	-1	-1	-1
chr1.32125656	0	0	0	0	0	0	0	0	0	0	0	0	0	0	0	0	1	0	0	0	0	0	0	0	0	0	0	0	0	0	0	0	0	0	0	0	0	0	0	0	0	0	0	0	0	0	0	0	0	0	0	0
chr1.32192404	1	1	1	1	1	1	1	1	1	1	1	1	1	1	1	1	1	1	1	1	1	1	1	1	1	1	1	1	1	1	1	1	1	1	1	1	1	1	1	1	1	1	1	1	1	1	1	1	1	1	1	1
chr1.32262737	1	2	2	2	2	1	2	1	1	1	1	2	1	1	2	1	2	2	2	2	2	2	2	2	2	1	2	2	2	2	2	2	2	2	2	2	2	2	2	1	1	2	2	2	1	2	2	2	2	0	2	2
chr1.32335277	2	2	2	2	2	2	2	2	2	2	2	2	2	2	2	2	2	2	2	2	2	2	2	2	2	2	2	2	2	2	2	2	2	2	2	2	2	2	2	2	2	2	2	2	1	2	2	2	2	2	2	2
chr1.32491995	2	2	2	2	2	2	2	2	2	2	2	2	2	1	1	2	1	1	1	0	1	2	0	1	1	2	1	2	2	1	1	1	1	1	2	2	1	2	1	2	2	2	2	2	1	1	2	2	2	2	1	1
chr1.32561887	-1	-1	-1	-1	-1	-1	0	-1	-1	-1	0	-1	-1	-1	-1	1	-1	-1	1	-1	-1	-1	-1	-1	-1	-1	-1	-1	-1	-1	-1	-1	-1	1	-1	-1	-1	-1	-1	-1	-1	-1	-1	-1	-1	-1	-1	0	-1	-1	-1	-1
chr1.32760643	1	1	1	1	1	1	1	1	1	1	1	1	1	1	1	1	1	1	1	-1	1	1	1	1	1	1	1	1	1	1	1	1	1	1	1	1	1	1	1	1	1	1	1	1	1	1	1	1	1	1	1	1
chr1.32823135	1	1	1	1	1	1	1	1	1	1	1	1	1	1	1	1	1	-1	1	1	0	1	1	1	-1	1	1	1	1	1	1	1	1	1	1	-1	1	-1	-1	-1	1	1	1	1	1	-1	1	1	1	1	1	1
chr1.32840724	0	0	0	0	0	0	0	0	0	0	0	0	0	0	1	1	0	2	1	2	2	1	0	1	1	0	0	0	0	0	0	0	0	0	0	0	0	0	0	1	0	0	0	0	0	1	0	0	0	0	0	0
chr1.32905041	0	1	1	0	0	1	1	0	2	1	0	0	1	0	0	0	0	0	0	0	0	0	0	0	0	0	0	0	0	0	0	0	0	0	0	0	0	0	0	0	0	0	0	0	0	0	0	0	0	0	0	0
chr1.32943017	0	0	0	0	0	0	0	0	0	0	0	0	0	-1	1	0	1	1	-1	1	-1	0	1	1	1	0	0	0	1	-1	-1	1	-1	1	0	-1	0	-1	0	1	1	1	1	1	-1	-1	1	1	1	1	-1	1
chr1.32947715	0	0	0	0	0	0	0	1	0	0	0	0	0	1	2	1	2	2	1	2	2	1	2	2	2	0	1	0	2	1	1	1	1	2	0	1	1	1	0	2	2	2	2	2	1	2	2	2	2	2	2	2
chr1.32988805	2	0	0	1	1	0	0	2	0	1	2	1	1	0	1	2	1	2	1	2	2	1	0	1	1	0	2	2	2	2	0	2	2	2	2	1	2	2	0	2	2	2	2	1	0	0	2	2	2	0	1	1
chr1.33000656	1	0	0	0	0	0	0	1	0	1	1	0	1	0	1	1	1	2	1	2	2	1	0	1	1	0	1	2	2	1	0	1	1	1	2	1	1	2	0	2	1	1	2	1	0	0	2	2	2	0	1	1
chr1.33037219	1	0	0	0	0	0	0	-1	0	-1	1	-1	1	1	1	1	0	1	1	1	1	-1	-1	-1	-1	-1	1	1	1	1	1	1	1	1	1	-1	1	1	0	1	1	-1	1	1	0	-1	1	1	1	-1	-1	0
chr1.33103995	0	0	0	0	0	1	0	1	1	0	0	0	0	1	-1	2	1	2	1	2	2	1	0	1	1	1	0	1	2	0	1	0	-1	1	1	0	0	1	1	1	1	1	2	1	0	0	2	2	2	0	1	1
chr1.33136622	1	1	1	1	1	1	1	1	1	-1	1	-1	1	1	1	1	1	1	1	-1	1	1	1	1	1	1	1	1	1	1	1	1	1	1	1	1	1	1	1	1	1	1	-1	-1	1	2	1	1	1	1	1	1
chr1.33143457	2	2	2	2	2	2	2	1	2	2	2	2	2	2	2	2	2	2	2	2	2	2	2	2	2	2	2	1	0	2	2	2	2	1	1	1	2	1	2	2	1	1	0	1	2	2	0	0	0	2	1	2
chr1.33175499	2	2	2	2	2	1	2	2	1	2	2	2	2	2	1	1	2	-1	0	0	0	0	2	1	1	1	1	2	2	1	1	1	1	1	2	1	1	2	2	1	1	1	2	1	0	0	2	2	2	0	1	0
chr1.33262162	0	0	0	0	0	0	0	1	0	0	0	0	0	0	0	0	0	0	0	0	0	0	0	0	0	0	0	1	2	0	0	0	0	1	1	0	0	1	0	0	1	2	2	1	0	0	2	2	2	0	1	1
chr1.33283906	0	0	0	0	0	0	0	0	0	0	0	0	0	2	1	1	1	0	1	0	0	1	2	1	1	2	1	1	0	1	0	1	1	0	1	1	1	1	0	0	0	1	0	0	1	1	0	0	0	0	0	1
chr1.33342470	-1	0	0	0	0	0	0	0	0	0	0	0	0	0	0	0	0	0	0	0	0	0	0	0	0	0	0	1	0	0	0	0	0	0	1	0	0	0	0	1	1	1	2	1	1	1	2	2	1	0	1	0
chr1.33416480	2	2	2	2	2	1	2	1	1	2	2	2	2	0	0	0	1	0	1	0	0	1	0	0	0	1	2	1	0	2	2	2	2	1	1	2	2	1	1	1	1	1	0	1	1	1	0	0	1	2	1	2
chr1.33453090	0	0	0	0	0	-1	0	0	1	0	0	-1	0	1	-1	-1	1	0	-1	0	-1	1	1	1	-1	1	1	-1	0	1	0	-1	1	-1	-1	1	1	1	0	1	0	0	0	0	-1	-1	0	-1	0	0	0	0
chr1.33547477	0	0	0	0	0	1	0	0	0	0	0	0	0	1	1	1	1	1	1	1	1	-1	1	1	-1	1	0	0	0	0	1	0	0	0	0	1	0	0	1	0	0	0	0	0	0	0	0	0	0	0	0	1
chr1.33551721	1	0	0	0	0	0	0	0	0	1	1	0	2	0	0	0	0	0	0	0	0	0	0	0	0	0	0	0	0	0	0	0	0	0	0	0	0	0	0	0	0	0	0	0	0	0	0	0	0	0	0	0
chr1.33579833	2	2	2	2	2	1	2	2	1	2	2	2	2	2	1	1	1	0	0	0	0	1	2	1	1	1	1	1	2	1	0	1	1	2	1	1	1	2	1	2	2	2	2	2	2	2	2	2	2	2	2	1
chr1.33616017	1	1	1	0	0	0	1	0	-1	-1	1	0	-1	1	-1	1	1	1	1	-1	2	0	2	2	2	0	0	0	0	0	0	0	0	0	0	0	0	0	1	-1	0	0	0	1	1	0	-1	0	1	1	0	0
chr1.33652400	2	2	2	2	2	2	2	1	2	2	2	2	2	1	2	1	2	2	2	2	2	1	2	2	2	1	0	0	0	0	2	0	0	0	0	1	0	0	2	1	2	1	2	2	2	2	2	2	2	2	2	1
chr1.33701376	2	1	1	2	2	2	1	2	0	1	2	2	1	1	2	1	2	2	2	2	2	1	2	-1	2	1	1	1	2	1	-1	1	1	1	1	2	1	1	1	1	2	2	2	-1	2	2	2	2	1	2	2	1
chr1.33741353	1	1	1	0	0	0	1	1	2	2	1	0	2	2	1	1	1	0	0	0	0	1	2	1	1	1	1	1	2	1	0	1	1	2	1	0	1	2	1	2	2	2	2	2	2	2	2	2	2	2	2	2
chr1.33745888	1	1	1	1	1	1	1	1	1	1	1	1	1	1	1	1	1	1	1	1	1	1	1	1	1	1	1	1	1	1	1	1	1	1	1	1	1	1	1	1	1	1	1	1	1	1	1	1	1	1	1	1
chr1.33806893	2	1	1	2	2	1	1	2	0	1	2	2	2	2	2	2	1	2	2	2	2	2	2	2	2	2	1	1	2	1	1	1	1	1	1	1	-1	1	0	2	2	1	2	2	1	1	2	2	2	2	2	1
chr1.33867991	2	1	1	2	2	2	1	2	-1	1	2	2	2	1	2	1	1	-1	2	2	2	1	2	2	-1	1	1	1	0	1	1	1	1	1	1	1	1	1	1	1	2	2	2	1	0	1	2	2	2	1	2	1
chr1.33901779	1	1	1	0	0	0	1	1	2	2	1	0	2	1	0	1	1	0	0	0	0	1	0	0	0	1	1	1	2	1	1	1	1	1	1	1	1	1	1	0	1	1	2	2	2	1	2	2	1	1	1	1
chr1.33924287	2	1	1	2	2	2	1	2	0	1	2	2	2	2	1	1	2	0	1	0	0	2	2	1	1	2	2	2	2	2	1	2	2	2	2	1	2	2	1	2	1	2	2	1	1	2	2	2	2	0	1	1
chr1.3398480	1	1	2	1	2	2	1	1	1	0	2	1	2	2	2	2	2	2	2	2	2	2	2	2	2	2	2	1	1	1	0	1	2	1	1	1	0	2	0	1	0	1	1	1	1	2	1	1	0	2	0	0
chr1.34067314	2	2	2	2	2	2	2	2	2	2	2	2	2	2	2	2	2	2	2	2	2	2	2	2	2	2	2	2	2	2	1	2	2	2	2	1	2	2	1	2	1	1	0	1	1	0	0	0	1	2	1	2
chr1.34122956	0	0	0	0	0	0	0	0	0	0	0	0	0	1	1	0	1	0	0	0	0	0	2	1	1	0	0	0	0	0	1	0	0	0	0	1	0	0	1	0	0	0	0	0	0	0	0	0	0	0	0	1
chr1.34137264	2	2	2	2	2	2	2	2	2	2	2	2	2	2	1	1	1	0	0	0	0	1	2	1	1	1	2	2	0	1	2	2	2	0	2	2	1	0	2	1	1	2	2	1	0	0	2	2	2	0	1	2
chr1.34210742	1	1	1	0	0	0	1	1	2	2	1	0	2	2	2	2	2	2	2	2	2	2	2	2	2	2	2	1	0	2	1	2	2	1	1	1	2	1	1	1	1	2	2	2	1	0	2	2	2	1	1	1
chr1.34281334	1	1	-1	2	2	2	1	1	0	0	1	2	-1	1	1	1	-1	0	2	1	1	1	2	1	1	1	2	2	2	2	2	2	2	2	2	2	2	2	2	1	1	0	0	0	1	1	0	0	0	1	1	0
chr1.34306905	0	0	0	0	0	1	0	0	0	0	0	0	0	1	0	1	0	0	0	0	0	1	0	0	0	1	0	0	0	0	0	0	1	1	0	0	1	1	0	0	1	0	0	0	0	0	0	0	0	1	1	0
chr1.34435875	1	0	0	0	0	1	0	1	0	1	1	0	2	0	1	1	0	2	0	1	1	0	0	1	1	0	2	2	0	1	2	2	1	0	2	2	1	0	2	0	0	0	0	0	0	0	0	0	0	0	0	1
chr1.34507119	-1	-1	-1	-1	-1	1	0	0	-1	-1	-1	-1	-1	-1	-1	-1	-1	-1	-1	-1	0	-1	-1	0	0	-1	-1	-1	-1	-1	-1	-1	1	-1	0	0	0	0	0	-1	-1	-1	-1	-1	-1	1	-1	-1	-1	0	-1	1
chr1.34519382	0	0	0	0	0	0	0	0	0	0	0	0	0	0	0	0	0	0	1	0	0	1	0	0	0	1	2	1	0	1	1	2	1	0	1	1	1	0	1	2	0	1	0	1	1	0	0	0	1	1	0	1
chr1.34562055	2	1	1	2	2	1	1	2	0	1	2	2	2	2	2	2	2	2	2	2	2	2	2	2	2	2	0	0	2	1	0	1	1	2	0	0	1	2	0	0	2	1	2	1	1	1	2	2	1	1	2	1
chr1.34587420	2	2	2	2	-1	2	2	2	2	2	2	2	2	2	2	2	2	2	2	2	2	2	2	2	2	2	2	2	2	2	1	2	2	2	2	1	2	2	1	2	1	2	2	2	2	2	2	2	2	1	1	2
chr1.34608224	0	1	1	0	0	0	1	0	2	1	0	0	0	0	0	0	0	0	0	0	0	0	0	0	0	0	0	1	0	0	0	0	0	0	1	0	0	0	0	0	0	0	0	0	0	1	0	0	0	0	0	1
chr1.3462654	-1	-1	2	2	-1	2	2	2	2	2	2	2	2	1	1	-1	-1	1	1	2	0	2	-1	1	1	1	1	1	2	-1	2	2	-1	-1	2	1	2	-1	2	2	2	2	2	2	1	2	2	2	2	2	2	2
chr1.34642048	1	1	1	1	1	1	1	1	1	1	1	1	1	1	1	1	1	1	1	1	1	1	1	1	1	1	1	1	1	1	1	1	1	1	1	1	1	1	1	1	1	1	1	1	1	1	1	1	1	1	1	1
chr1.34702601	2	2	2	2	2	2	2	2	2	2	2	2	2	2	2	2	2	2	1	2	2	1	2	2	2	1	2	2	2	2	2	2	2	2	2	2	2	2	2	2	1	1	0	1	2	2	0	0	1	2	1	2
chr1.34708587	0	0	0	0	0	0	0	0	0	0	0	0	0	0	0	0	0	0	1	0	0	1	0	0	0	1	0	0	0	1	0	0	0	0	0	0	0	0	0	0	0	0	0	0	0	0	0	0	0	0	0	0
chr1.34746703	1	0	0	0	0	0	0	1	0	1	1	0	2	0	0	0	0	0	1	0	0	1	0	0	0	1	0	0	0	1	0	0	0	0	0	0	0	0	0	0	1	1	2	1	1	1	2	2	1	0	1	0
chr1.34908781	-1	0	0	0	0	1	0	0	0	0	0	0	0	0	0	0	0	0	0	0	0	0	0	0	0	0	0	0	0	0	0	0	0	0	0	0	0	0	0	1	1	0	0	0	0	0	0	0	0	1	1	0
chr1.34936388	2	2	2	2	2	2	2	2	2	2	2	2	2	2	1	1	2	2	0	1	1	1	2	1	1	1	2	2	2	2	2	1	1	1	2	2	1	1	2	2	2	2	2	2	2	2	2	2	2	2	2	2
chr1.35097243	0	0	0	0	0	0	0	0	0	0	0	0	0	0	0	0	0	0	1	0	0	1	0	0	0	1	0	0	2	0	0	1	1	2	0	0	1	2	0	2	1	1	0	1	2	1	0	0	1	2	1	0
chr1.3520707	-1	1	1	1	1	1	-1	1	1	1	1	1	1	2	2	-1	-1	-1	1	1	2	1	1	1	2	-1	2	1	1	1	1	1	-1	1	1	1	1	1	1	1	1	1	1	1	-1	1	1	1	1	1	1	1
chr1.35332151	1	1	1	-1	-1	1	1	1	0	-1	1	-1	0	0	1	1	1	-1	-1	-1	2	1	-1	1	1	1	2	-1	-1	1	-1	1	1	1	1	-1	1	1	-1	1	0	-1	1	0	-1	-1	0	0	-1	0	0	1
chr1.35391710	0	0	0	0	0	1	0	0	0	0	0	0	0	2	1	1	1	2	0	1	1	1	2	1	1	1	0	1	2	1	1	1	1	2	1	1	1	2	1	2	2	2	1	2	2	2	2	2	2	2	2	2
chr1.35421401	1	2	-1	-1	-1	2	2	-1	-1	-1	-1	-1	1	-1	1	-1	-1	-1	-1	-1	-1	-1	-1	-1	-1	-1	-1	-1	-1	-1	-1	-1	-1	-1	-1	-1	-1	-1	-1	-1	-1	-1	1	-1	-1	-1	-1	2	-1	-1	-1	-1
chr1.35495292	-1	0	-1	0	-1	0	-1	-1	-1	-1	1	1	1	-1	-1	1	-1	-1	-1	-1	0	-1	-1	-1	0	-1	1	-1	-1	-1	1	-1	1	1	-1	-1	-1	-1	-1	0	-1	-1	-1	-1	-1	0	-1	-1	-1	-1	-1	-1
chr1.35508932	-1	-1	-1	-1	1	-1	-1	-1	-1	-1	-1	0	-1	1	1	1	1	1	-1	-1	-1	1	1	1	-1	-1	1	-1	-1	-1	1	-1	1	-1	1	1	-1	1	-1	0	-1	-1	1	-1	-1	-1	-1	-1	-1	-1	-1	-1
chr1.3573121	1	1	1	-1	1	1	-1	-1	1	-1	1	1	1	1	-1	-1	-1	0	-1	1	0	1	-1	-1	1	-1	1	1	-1	-1	-1	1	1	1	2	0	0	0	0	-1	1	1	1	-1	-1	-1	1	-1	1	1	-1	-1
chr1.35770391	0	0	0	0	0	0	0	0	0	0	0	0	0	0	1	0	1	0	1	1	1	0	0	1	1	0	0	0	0	0	0	0	0	0	0	0	0	0	0	0	0	0	1	0	0	0	0	0	0	0	0	0
chr1.35785864	0	0	0	0	0	0	1	0	1	1	0	0	0	0	1	0	1	2	1	2	2	0	0	-1	1	0	0	1	0	1	1	1	1	1	1	1	1	1	1	1	2	1	2	1	1	2	2	2	1	1	2	0
chr1.35997410	2	2	2	2	2	2	2	2	2	2	2	2	2	2	1	2	2	2	1	1	1	2	2	1	1	2	2	2	2	2	2	2	2	2	2	2	2	1	2	2	1	0	0	1	2	1	0	0	1	2	1	1
chr1.36053834	0	0	0	0	0	0	0	0	0	0	0	0	0	0	1	0	0	0	1	1	1	0	0	1	1	0	0	1	0	0	0	0	0	0	1	0	0	1	0	1	1	0	1	1	1	0	0	0	1	2	1	0
chr1.36106347	0	0	0	0	0	0	0	0	0	0	0	0	0	2	2	2	2	2	2	2	2	2	2	2	2	2	0	1	0	1	1	1	1	1	1	1	1	2	1	2	2	2	2	2	2	2	2	2	2	2	2	1
chr1.36108297	1	0	-1	-1	-1	0	-1	0	1	1	0	0	0	2	2	2	2	2	2	2	2	2	2	2	2	2	0	1	0	1	1	1	1	1	1	1	-1	2	1	2	2	2	2	2	2	2	2	2	2	2	2	1
chr1.36229824	-1	1	1	1	1	1	1	1	1	1	0	-1	-1	1	1	-1	1	1	1	-1	1	-1	1	1	1	1	1	1	1	1	1	1	1	1	1	-1	1	-1	-1	1	1	1	1	1	1	-1	1	1	1	1	1	1
chr1.36276773	0	0	0	0	0	0	1	0	1	1	0	0	0	0	0	0	0	2	0	1	1	0	0	0	0	0	0	0	0	0	0	1	1	1	0	0	1	1	0	1	1	0	0	1	1	0	0	0	1	2	1	0
chr1.36302347	-1	0	0	0	0	0	0	0	0	0	0	0	0	0	1	0	0	2	1	2	2	0	0	1	-1	0	0	1	0	0	0	1	1	1	1	0	1	2	0	1	2	1	2	2	1	1	2	2	2	2	2	0
chr1.36385790	1	2	2	2	2	2	2	2	2	2	2	2	2	2	1	2	2	0	1	0	0	2	2	1	1	2	2	1	2	2	2	1	1	1	1	2	1	1	2	1	0	1	0	0	1	1	0	0	0	0	0	2
chr1.36470476	0	-1	-1	-1	-1	-1	1	0	1	1	0	-1	0	1	-1	1	-1	-1	1	-1	-1	-1	1	1	1	-1	-1	1	-1	-1	-1	-1	-1	-1	1	1	-1	1	1	-1	-1	1	-1	1	1	1	-1	-1	-1	1	1	1
chr1.36543343	0	0	0	0	0	0	0	0	0	0	0	0	0	0	0	0	0	0	0	0	0	0	0	0	0	0	0	0	0	0	0	0	0	0	0	0	0	-1	0	1	1	0	0	0	0	0	0	0	0	1	1	0
chr1.36710749	-1	-1	-1	-1	-1	-1	-1	-1	-1	-1	-1	-1	1	0	-1	0	0	-1	-1	-1	-1	0	-1	-1	-1	0	-1	1	-1	-1	-1	0	0	0	-1	-1	0	0	-1	-1	-1	-1	-1	-1	0	0	-1	-1	-1	-1	-1	-1
chr1.36725751	2	2	2	2	2	2	1	2	1	1	2	2	2	1	0	1	1	2	0	1	1	1	0	0	0	1	2	2	2	2	1	2	2	2	2	1	2	1	1	2	2	2	1	2	2	2	2	2	2	2	2	2
chr1.36775838	0	-1	-1	-1	-1	-1	-1	-1	-1	-1	-1	-1	-1	-1	-1	-1	-1	-1	-1	-1	-1	-1	-1	-1	0	-1	-1	-1	-1	-1	-1	-1	-1	-1	-1	-1	-1	-1	-1	-1	-1	0	-1	-1	1	1	-1	-1	-1	-1	-1	-1
chr1.36846043	0	0	0	0	0	0	0	0	0	0	0	0	0	0	0	0	0	0	0	0	0	0	0	0	0	0	0	0	0	1	0	0	0	0	0	0	0	1	0	1	0	0	0	0	0	0	0	0	0	0	0	0
chr1.36900599	2	2	2	2	2	2	2	2	2	2	2	2	2	1	2	1	1	2	2	2	2	1	2	2	2	1	2	1	2	2	2	2	2	2	1	2	2	2	2	2	2	2	2	2	2	2	2	2	2	2	2	2
chr1.36916869	1	2	2	2	2	2	2	2	2	2	2	2	2	1	2	1	1	2	2	2	2	1	2	2	2	1	2	1	2	2	2	2	2	2	1	2	2	2	2	2	2	2	2	2	2	2	2	2	2	2	2	2
chr1.37037524	1	2	2	-1	2	2	-1	-1	2	-1	-1	1	-1	1	-1	1	1	2	-1	-1	2	1	-1	-1	2	1	-1	-1	-1	-1	-1	-1	-1	-1	-1	2	2	2	2	2	-1	-1	-1	2	-1	2	2	2	-1	-1	2	-1
chr1.37043665	0	0	0	0	0	0	1	0	1	1	0	0	0	1	1	2	1	0	2	1	1	2	0	1	1	2	0	1	2	1	1	1	1	2	1	1	1	1	1	2	2	1	2	2	1	1	2	2	2	2	2	1
chr1.37071505	1	1	1	1	1	1	1	1	1	1	1	1	1	1	1	1	1	1	-1	1	1	1	1	1	1	1	1	1	1	1	1	1	1	-1	1	1	1	-1	1	-1	1	1	1	1	1	1	1	-1	1	1	1	1
chr1.3713883	0	0	0	0	0	1	0	0	1	0	0	0	0	2	2	1	1	1	1	0	2	0	1	1	2	1	2	1	0	1	0	0	1	0	0	1	0	1	0	0	0	0	0	0	1	0	0	0	0	0	0	0
chr1.37198253	1	1	1	1	1	1	1	1	1	1	1	1	1	1	1	1	1	1	1	1	1	1	1	1	1	1	1	1	1	1	1	1	1	1	1	1	1	1	1	1	1	1	1	1	1	1	1	1	1	1	1	1
chr1.37219343	2	1	1	1	-1	1	-1	1	1	-1	-1	-1	-1	1	1	1	1	1	1	1	1	1	1	1	1	1	1	1	1	1	1	1	-1	1	1	1	1	1	1	-1	1	1	1	1	1	1	-1	-1	-1	1	1	1
chr1.37535877	2	-1	2	2	2	-1	1	2	1	1	2	2	2	2	2	2	2	2	2	2	2	2	2	2	-1	2	2	2	2	2	2	2	1	1	2	2	2	1	2	1	2	1	2	1	1	1	2	2	1	1	2	1
chr1.37569359	1	1	1	1	1	-1	1	1	1	1	1	1	1	1	1	1	1	1	1	1	1	1	1	1	1	1	1	1	0	1	1	1	1	0	1	1	1	0	1	1	1	1	1	1	0	1	1	1	1	1	1	1
chr1.37596122	2	2	2	2	2	2	1	2	1	1	2	2	2	1	2	1	1	0	2	1	1	1	2	2	2	1	2	1	0	1	1	1	2	1	1	1	1	1	1	0	1	1	2	1	0	1	2	2	1	1	2	0
chr1.37624807	2	2	2	2	2	2	2	2	2	2	2	2	2	1	2	1	1	2	1	2	2	1	-1	2	2	-1	2	2	2	2	2	2	2	2	2	2	2	2	2	2	2	2	2	2	2	2	2	2	2	2	2	2
chr1.37660669	0	0	0	0	0	0	0	0	0	0	0	0	0	1	0	1	1	0	-1	0	0	1	1	0	0	1	0	0	0	0	0	0	0	0	0	0	0	0	0	0	0	0	1	0	0	0	0	0	0	0	0	0
chr1.37769799	0	0	0	0	0	0	0	0	0	0	0	0	0	1	2	1	1	0	1	1	1	0	1	2	2	0	2	1	0	2	2	2	2	1	1	2	2	1	2	1	1	0	1	1	2	1	0	0	1	1	0	1
chr1.37810772	1	1	1	1	0	1	1	0	1	1	1	1	0	2	2	1	2	2	2	2	2	2	2	2	2	2	2	2	2	1	1	2	1	1	2	1	2	1	1	1	1	1	0	1	0	1	2	2	1	1	2	0
chr1.37833109	-1	-1	-1	-1	-1	-1	-1	-1	-1	-1	-1	-1	-1	-1	-1	-1	-1	-1	-1	-1	-1	-1	-1	-1	-1	-1	-1	-1	-1	-1	-1	-1	-1	-1	-1	-1	-1	-1	-1	-1	-1	-1	-1	-1	-1	-1	-1	-1	-1	-1	-1	-1
chr1.37855921	2	2	2	2	2	-1	2	2	-1	2	2	2	2	2	2	-1	2	2	2	2	2	2	2	2	2	2	2	2	2	1	-1	2	1	1	2	1	2	1	1	1	1	2	-1	1	1	1	2	2	1	1	2	1
chr1.37934337	0	0	0	0	0	0	1	0	1	1	0	0	0	2	2	1	2	0	2	1	1	2	2	2	2	2	2	2	0	2	2	2	1	0	2	2	2	1	2	1	1	1	2	2	1	1	2	2	2	2	2	1
chr1.37950026	0	0	0	0	0	0	1	0	1	1	0	0	0	2	2	1	2	0	2	1	1	2	2	2	1	2	2	2	0	1	1	2	1	0	2	1	2	1	1	0	1	0	1	0	0	0	0	0	0	1	1	0
chr1.38009680	0	0	0	0	0	0	1	0	1	1	0	0	0	2	2	1	2	0	2	1	1	2	2	2	2	2	2	2	0	2	1	2	1	0	2	1	2	0	1	0	1	1	0	1	0	1	2	2	1	1	2	0
chr1.38127695	2	2	2	2	2	2	2	2	2	2	2	2	2	2	2	1	2	1	2	2	-1	2	2	2	2	2	2	2	2	2	2	2	2	2	-1	-1	-1	2	1	2	2	1	1	2	2	2	2	2	2	2	2	1
chr1.38146015	-1	-1	-1	-1	1	2	2	-1	-1	-1	-1	-1	-1	0	-1	0	0	-1	-1	-1	-1	0	0	-1	1	0	-1	-1	-1	-1	-1	-1	-1	-1	-1	-1	-1	-1	-1	-1	2	1	-1	-1	-1	-1	-1	-1	-1	-1	-1	0
chr1.38172597	-1	0	0	0	0	0	0	0	0	0	0	0	0	1	0	2	1	2	1	1	1	2	1	0	0	2	0	0	0	0	0	0	0	0	0	0	0	0	0	1	0	1	0	0	0	0	0	0	0	0	0	1
chr1.38206079	2	2	2	2	2	2	2	2	2	2	2	2	2	1	2	1	1	0	1	1	1	0	1	2	2	0	2	2	0	2	2	2	2	1	2	2	2	2	2	1	2	1	2	2	2	2	2	2	2	2	2	1
chr1.38235120	0	0	0	0	0	0	0	0	0	0	0	0	0	0	0	1	0	0	0	0	0	0	0	0	0	0	0	0	2	0	0	0	0	1	0	0	0	0	0	1	0	1	1	0	0	0	0	0	0	0	0	2
chr1.38298960	2	1	1	1	2	1	1	2	1	1	1	1	2	1	0	1	1	0	0	0	0	0	1	1	1	0	1	2	0	0	1	0	1	0	2	1	0	0	1	0	2	1	0	1	1	2	1	2	1	1	2	1
chr1.38328623	0	1	1	1	0	1	1	0	1	1	1	1	0	0	0	0	0	0	0	0	0	0	0	0	0	0	0	0	2	0	0	0	1	2	0	0	0	2	1	2	0	1	1	1	1	0	1	0	1	1	0	1
chr1.3834696	1	-1	-1	-1	-1	-1	-1	-1	-1	-1	-1	-1	-1	-1	-1	-1	-1	-1	-1	-1	-1	-1	-1	2	-1	-1	-1	-1	-1	-1	-1	-1	-1	-1	2	2	-1	-1	-1	-1	-1	-1	-1	-1	-1	-1	-1	-1	-1	-1	-1	-1
chr1.38384151	-1	1	-1	-1	-1	1	-1	1	1	-1	-1	-1	1	1	1	-1	1	1	-1	-1	1	1	-1	1	1	-1	-1	-1	-1	-1	1	1	-1	-1	1	-1	1	1	1	-1	1	-1	-1	-1	1	1	-1	-1	1	1	1	-1
chr1.38400816	1	1	1	1	1	1	1	1	1	1	1	1	1	1	1	1	1	1	1	1	1	1	1	1	1	1	1	1	1	1	1	1	1	1	1	1	1	1	1	1	1	1	1	1	1	1	1	1	1	1	1	1
chr1.38499265	1	1	1	1	1	1	1	1	1	1	1	1	1	1	1	1	1	1	1	1	1	1	1	1	1	1	1	1	1	1	1	1	1	1	1	1	1	1	1	1	1	1	1	1	1	1	1	1	1	1	1	1
chr1.38554683	0	0	0	0	0	0	0	0	0	0	0	0	0	1	1	1	1	-1	1	1	-1	1	1	-1	-1	1	1	1	0	-1	1	1	0	0	-1	-1	-1	0	-1	0	0	0	0	0	-1	0	0	0	0	1	0	0
chr1.38567527	1	1	-1	-1	1	1	1	-1	1	-1	1	-1	-1	-1	-1	-1	-1	0	-1	-1	-1	-1	1	-1	1	-1	-1	1	1	1	1	1	1	1	-1	-1	-1	-1	-1	-1	-1	1	-1	-1	-1	-1	1	-1	-1	1	-1	1
chr1.38737223	1	-1	1	-1	-1	1	-1	-1	-1	-1	1	1	-1	1	1	1	1	1	1	1	-1	1	1	1	1	1	1	1	1	1	1	1	1	1	1	1	1	1	-1	-1	1	1	1	-1	1	1	1	-1	-1	0	-1	1
chr1.38764601	0	1	1	1	0	1	0	0	0	0	1	1	0	2	2	2	2	-1	2	2	2	2	2	2	2	2	2	1	2	2	2	-1	2	2	1	2	2	2	1	0	2	2	1	1	1	2	2	2	1	0	2	2
chr1.38912679	2	1	1	1	2	1	1	2	1	1	-1	1	2	2	1	2	-1	1	2	1	1	-1	2	1	-1	-1	1	1	1	-1	1	1	1	1	1	1	1	1	1	1	-1	1	-1	-1	-1	1	1	1	-1	-1	-1	1
chr1.38964264	0	0	0	0	0	0	1	0	1	1	0	0	0	0	0	0	0	1	0	1	1	0	0	0	0	0	1	1	0	1	1	2	1	1	1	1	2	1	0	0	0	0	0	0	0	0	0	0	0	0	0	0
chr1.39014777	-1	1	1	1	1	1	-1	1	2	-1	1	1	1	-1	1	-1	2	-1	1	1	-1	1	2	1	2	1	1	1	1	1	1	1	1	1	0	0	0	-1	0	2	1	-1	2	2	2	2	2	1	2	2	1	1
chr1.39060223	2	1	1	1	2	1	1	2	1	1	1	1	2	0	0	1	0	1	0	1	1	0	0	0	0	0	0	0	2	0	0	0	0	1	0	0	0	0	0	2	0	0	1	1	1	0	0	0	1	2	0	0
chr1.39082730	-1	0	0	0	0	0	0	0	0	-1	0	-1	-1	-1	0	-1	0	0	0	-1	0	0	0	0	0	0	-1	0	1	-1	0	-1	0	-1	0	1	0	0	0	1	-1	1	1	1	0	1	1	0	1	0	0	0
chr1.39136961	0	0	0	0	0	0	1	0	1	1	0	0	0	0	0	0	0	0	0	0	0	0	0	0	0	0	0	0	0	0	0	0	0	0	0	0	0	0	0	0	0	1	1	1	0	1	1	0	1	0	0	0
chr1.39171876	2	2	2	2	2	2	1	2	1	1	2	2	2	2	2	2	2	2	2	2	2	2	2	2	2	2	2	2	2	1	2	2	2	2	2	1	2	2	2	1	2	1	1	1	2	1	1	2	1	2	2	2
chr1.39209834	2	2	2	2	2	2	1	2	1	1	2	2	2	2	2	2	2	2	2	2	2	2	2	2	2	2	2	2	2	1	2	2	2	2	2	1	2	2	2	1	2	1	1	1	2	1	1	2	1	2	2	2
chr1.3923407	1	0	0	0	1	1	1	1	1	0	2	0	2	2	2	2	2	2	2	2	2	2	2	2	2	2	0	0	1	0	0	1	1	1	0	0	0	1	0	1	0	1	1	1	0	2	1	1	0	2	0	0
chr1.39282317	2	1	1	1	1	1	2	-1	-1	1	-1	-1	-1	1	1	1	1	1	1	1	1	1	1	1	1	1	1	1	0	1	1	1	1	1	1	1	1	1	1	1	1	1	1	-1	1	1	1	-1	1	1	1	1
chr1.39302244	-1	-1	-1	-1	-1	-1	-1	-1	-1	-1	-1	-1	-1	-1	-1	-1	-1	-1	-1	-1	-1	-1	-1	-1	-1	-1	-1	-1	-1	-1	-1	-1	-1	-1	-1	-1	-1	-1	-1	-1	-1	-1	-1	-1	-1	-1	-1	-1	-1	-1	-1	-1
chr1.3933205	1	2	2	2	1	1	1	1	1	2	0	2	0	0	0	0	0	0	0	0	0	0	0	0	0	0	2	2	1	2	2	1	1	1	2	2	2	1	2	1	2	1	2	1	2	1	2	2	2	1	2	2
chr1.39345233	2	2	2	2	2	2	2	2	2	2	2	2	2	2	2	2	2	2	2	2	2	2	2	2	2	2	2	0	0	1	2	2	2	1	2	1	2	2	1	1	2	1	1	1	2	1	1	2	1	2	2	1
chr1.39372135	-1	-1	-1	-1	-1	-1	-1	-1	-1	-1	-1	-1	-1	-1	-1	-1	-1	-1	-1	-1	-1	-1	-1	-1	-1	-1	-1	-1	-1	-1	-1	-1	-1	-1	-1	-1	-1	-1	-1	-1	-1	-1	-1	-1	-1	-1	-1	-1	-1	-1	-1	-1
chr1.39392183	2	1	1	1	2	2	1	2	1	1	1	1	2	2	1	2	2	2	2	2	2	2	2	1	1	2	0	0	0	0	0	0	0	0	0	0	0	0	0	0	0	1	1	1	0	1	1	0	1	0	0	0
chr1.39424677	2	2	2	2	2	2	2	2	2	2	2	2	2	2	1	2	2	2	2	2	2	2	2	1	1	2	0	0	0	0	0	0	0	0	0	0	0	1	0	1	1	2	2	2	2	2	2	2	2	2	1	1
chr1.39439125	0	-1	-1	-1	-1	-1	-1	-1	-1	-1	-1	-1	-1	-1	-1	-1	-1	-1	-1	-1	-1	-1	-1	-1	-1	-1	-1	-1	-1	-1	-1	-1	-1	-1	-1	-1	-1	-1	-1	-1	-1	-1	-1	-1	-1	-1	-1	-1	-1	-1	-1	-1
chr1.39482676	1	1	1	1	1	1	1	1	1	1	1	1	1	1	1	1	1	1	1	1	1	1	1	1	1	1	1	1	1	1	1	1	1	1	1	1	1	1	1	1	1	1	1	1	1	1	1	1	1	1	1	1
chr1.39506263	0	0	0	0	0	0	0	0	0	0	0	0	0	0	0	0	0	0	0	0	0	0	0	0	0	0	0	0	0	0	0	0	0	0	0	0	0	0	0	0	0	0	0	0	0	0	0	0	0	0	0	1
chr1.39546312	0	0	0	0	0	0	0	0	0	0	0	0	0	0	1	0	0	0	0	0	0	0	0	1	1	0	0	0	0	0	0	0	0	0	0	0	0	1	0	0	0	0	0	0	0	0	0	0	0	0	0	1
chr1.39580898	-1	-1	2	2	2	-1	1	2	1	1	2	2	2	2	1	-1	-1	2	-1	2	2	2	2	1	1	2	1	1	0	0	1	0	1	-1	1	0	0	0	2	0	1	1	1	1	-1	1	1	0	1	0	1	1
chr1.39614109	0	0	0	0	0	0	1	0	1	1	0	0	0	1	1	0	1	1	0	0	0	0	1	2	2	0	1	1	2	2	1	2	1	2	1	2	2	2	1	2	1	1	1	1	2	1	1	2	1	2	1	1
chr1.39646503	0	0	0	0	0	0	0	0	0	0	0	0	0	1	1	2	1	1	2	2	2	2	1	0	0	2	1	1	2	2	1	2	1	2	1	2	2	1	1	1	0	0	1	1	1	0	0	0	0	2	0	1
chr1.39700197	0	0	0	0	0	0	0	0	0	0	0	0	0	0	0	1	0	1	0	1	1	0	0	0	0	0	1	1	2	1	1	1	1	1	1	1	2	1	1	0	0	0	1	1	1	0	0	0	0	2	0	1
chr1.3972832	1	-1	-1	1	1	-1	1	1	-1	1	1	1	1	1	-1	1	1	1	1	1	1	1	-1	-1	-1	1	1	1	1	-1	1	1	1	-1	-1	1	-1	1	1	-1	1	-1	1	1	-1	-1	1	1	1	-1	-1	-1
chr1.39791132	0	-1	0	-1	0	-1	1	0	1	1	0	0	0	-1	1	1	0	-1	0	1	1	0	0	-1	1	0	0	1	1	1	0	0	0	1	0	1	0	0	0	0	1	1	1	1	-1	1	-1	1	0	1	1	1
chr1.39803150	0	0	0	0	0	0	0	0	0	0	0	0	0	0	1	1	0	1	0	1	1	0	0	1	1	0	0	0	0	1	0	0	0	0	0	1	0	0	0	0	1	0	0	0	0	0	0	0	0	0	1	0
chr1.39846782	2	1	1	1	2	2	1	2	1	1	1	1	2	1	1	1	1	2	0	1	1	0	1	2	2	0	1	0	0	2	1	2	1	1	1	2	2	1	0	1	1	0	0	0	0	0	0	0	0	0	1	0
chr1.39851967	0	1	1	1	0	0	1	0	1	1	1	1	0	1	1	1	1	0	2	1	1	2	1	0	0	2	1	2	2	0	1	0	1	1	1	0	0	1	2	1	1	2	2	2	2	2	2	2	2	2	1	2
chr1.39912535	2	1	1	1	2	2	1	2	1	1	1	1	2	1	1	1	1	2	0	1	1	0	1	2	2	0	2	1	0	1	2	2	2	1	2	1	2	2	1	0	0	1	1	1	0	1	1	0	2	0	0	0
chr1.39938084	2	1	1	1	1	1	-1	1	1	-1	-1	2	-1	-1	-1	1	-1	1	-1	1	-1	-1	-1	1	1	-1	1	-1	0	1	1	1	1	-1	1	-1	1	1	-1	0	0	1	-1	1	0	-1	-1	-1	1	-1	0	0
chr1.40014612	1	1	1	1	1	1	1	1	1	1	1	1	1	1	1	1	1	1	1	1	1	1	1	1	1	1	1	1	1	1	1	1	1	1	1	1	1	1	1	1	1	1	1	1	1	1	1	1	1	1	1	1
chr1.40102793	0	0	0	0	0	0	0	0	0	0	0	0	0	1	1	0	1	1	0	0	0	0	1	2	2	0	0	1	0	0	0	0	0	0	0	0	0	0	0	0	0	0	0	0	0	0	0	0	0	1	0	0
chr1.4015078	1	1	1	1	1	1	1	1	1	1	1	1	1	1	1	1	1	1	1	1	1	1	1	1	1	1	1	1	1	1	1	1	1	1	1	1	1	1	1	1	1	1	1	1	1	1	1	1	1	1	1	1
chr1.40153440	-1	0	-1	0	-1	0	0	-1	0	-1	0	-1	-1	-1	-1	1	1	-1	1	1	1	1	-1	-1	0	1	-1	-1	0	-1	1	0	1	-1	-1	1	0	-1	-1	-1	-1	-1	-1	1	0	-1	-1	0	1	0	-1	0
chr1.40266539	2	2	2	2	2	2	2	2	2	2	2	2	2	2	2	2	2	2	2	2	2	2	2	2	2	2	2	2	2	2	2	2	2	2	2	2	2	2	2	2	1	2	1	1	1	2	2	2	2	0	1	2
chr1.40334739	0	0	0	0	0	0	0	0	0	0	0	0	0	0	0	1	0	1	0	1	1	0	0	0	0	0	0	0	1	0	0	0	0	0	0	0	0	0	0	0	0	0	0	0	0	0	0	0	0	0	0	0
chr1.40355270	1	1	1	1	1	1	1	1	1	1	1	1	1	1	1	1	1	1	1	1	1	1	1	1	1	1	1	1	1	1	1	1	1	1	1	1	1	1	1	1	1	1	1	1	1	1	1	1	1	1	1	1
chr1.40431936	0	0	0	0	0	0	0	0	0	0	0	0	0	1	0	0	1	1	0	0	0	0	1	1	-1	0	0	0	0	0	0	0	0	0	0	0	0	0	0	0	0	0	1	1	1	0	0	0	0	2	0	0
chr1.4053641	1	0	0	0	1	1	1	1	1	0	2	0	2	2	2	1	1	2	1	1	2	1	1	1	2	2	0	0	1	0	0	1	1	1	0	0	0	1	0	1	0	1	1	1	0	2	1	1	0	2	0	0
chr1.40558218	0	0	0	0	0	0	0	0	0	0	0	0	0	1	1	1	1	1	1	1	-1	-1	-1	-1	-1	-1	-1	1	0	0	0	0	-1	0	-1	0	0	0	1	0	0	0	-1	0	-1	0	0	0	0	-1	0	0
chr1.40567967	0	0	0	0	0	0	0	0	0	0	0	0	0	2	2	1	2	1	2	1	1	2	2	2	2	2	1	2	0	0	1	0	1	0	1	0	0	0	1	0	1	1	2	2	1	1	1	0	2	2	1	1
chr1.40627633	1	1	1	-1	1	1	-1	-1	1	1	-1	-1	-1	-1	-1	1	-1	1	2	1	1	-1	-1	-1	-1	-1	1	1	1	1	1	1	1	1	-1	1	-1	1	1	1	1	1	-1	2	-1	1	1	-1	-1	-1	1	1
chr1.40658068	2	2	2	2	2	2	2	2	2	2	2	2	2	0	0	0	0	0	0	0	0	0	0	0	0	0	1	0	1	2	1	2	1	2	1	2	2	1	1	2	1	1	0	0	1	1	1	2	0	0	1	2
chr1.40680622	2	-1	-1	-1	-1	-1	-1	-1	-1	-1	-1	-1	-1	1	1	1	1	1	1	1	1	1	1	-1	1	1	-1	1	-1	-1	-1	-1	-1	-1	-1	1	-1	1	1	-1	1	1	1	1	1	1	1	-1	1	-1	1	-1
chr1.40714306	1	0	-1	0	1	1	-1	1	0	0	0	-1	1	0	0	-1	0	0	0	0	0	0	0	0	0	0	0	0	0	0	0	0	0	0	0	0	0	0	0	-1	-1	0	0	0	-1	0	0	1	0	0	-1	1
chr1.40771282	0	1	1	1	0	0	1	0	1	1	1	1	0	1	0	1	1	2	0	1	1	0	1	1	1	0	2	2	2	2	2	2	2	2	2	2	2	2	2	1	1	2	2	2	2	2	2	2	2	2	1	2
chr1.40792070	2	1	1	1	2	2	1	2	1	1	1	1	2	1	1	0	1	1	0	0	0	0	1	2	2	0	1	1	1	2	0	1	0	0	1	1	1	0	0	1	1	1	1	1	2	1	1	2	0	2	1	2
chr1.40883683	-1	1	1	1	2	2	1	2	1	1	1	1	2	1	0	0	1	1	0	0	0	0	1	1	1	0	0	0	0	0	0	0	0	0	0	0	0	0	0	0	0	0	0	0	0	0	0	0	0	0	0	0
chr1.40946666	1	1	1	1	1	1	-1	-1	1	1	1	1	1	-1	1	1	-1	0	1	-1	1	-1	-1	1	1	1	0	0	1	-1	1	-1	-1	1	0	-1	1	1	1	-1	-1	1	1	1	1	1	1	-1	1	-1	1	1
chr1.40948005	0	0	0	0	0	0	0	0	0	0	0	0	0	0	0	1	0	1	0	1	1	0	0	0	0	0	1	1	1	1	0	1	0	0	1	0	1	0	0	1	1	0	0	0	0	0	0	0	0	0	1	0
chr1.41007796	0	1	1	1	0	0	1	0	1	1	1	1	0	1	0	1	1	2	0	1	1	0	1	1	1	0	1	2	0	1	1	0	1	0	1	1	0	1	2	2	1	2	2	2	2	2	2	2	2	2	1	2
chr1.41047816	2	1	1	1	1	1	1	1	1	1	1	1	2	1	0	-1	1	1	0	-1	1	0	-1	1	1	0	0	0	0	1	-1	-1	-1	0	-1	1	-1	-1	-1	0	1	-1	0	-1	1	1	-1	-1	0	0	1	-1
chr1.41061632	2	1	1	1	-1	-1	1	2	1	1	1	1	2	1	0	0	1	1	0	0	0	0	1	1	-1	0	0	0	0	0	0	0	0	0	0	0	0	0	0	0	0	0	0	0	0	0	0	0	0	0	0	0
chr1.41127053	1	0	0	0	1	1	1	1	1	1	0	0	1	1	1	0	1	0	1	0	0	1	1	1	1	1	-1	0	1	0	0	1	0	1	0	0	1	0	0	0	1	1	1	1	1	1	1	1	1	1	1	1
chr1.41189238	2	2	2	2	2	2	2	2	2	2	2	2	2	2	2	2	2	2	2	2	2	2	2	2	2	2	1	2	0	1	1	0	1	1	1	1	0	2	2	2	1	2	2	2	2	2	2	2	2	2	1	2
chr1.41327537	2	2	2	2	2	2	2	2	2	2	2	2	2	2	2	2	2	2	2	2	2	2	2	2	2	2	2	2	2	2	2	2	2	2	2	2	2	2	2	2	2	2	2	2	2	2	2	2	2	2	2	2
chr1.41353105	0	0	0	0	0	0	0	0	0	0	0	0	0	0	0	0	0	0	0	0	0	0	0	0	0	0	0	0	0	0	0	0	0	0	0	0	0	0	0	0	0	1	1	1	0	1	1	0	2	0	0	0
chr1.41452179	0	0	0	0	0	0	0	0	0	-1	0	0	0	0	1	0	-1	-1	0	0	0	0	-1	1	1	0	0	-1	0	0	0	0	0	0	0	0	0	0	0	0	-1	2	1	1	-1	2	2	1	2	0	0	0
chr1.41511843	1	-1	0	-1	-1	0	-1	0	-1	-1	1	1	1	-1	-1	-1	-1	-1	1	-1	0	-1	-1	-1	0	-1	-1	-1	-1	-1	-1	-1	-1	-1	-1	-1	-1	-1	-1	-1	-1	-1	-1	-1	-1	-1	-1	-1	-1	0	-1	-1
chr1.41537951	0	0	0	0	0	0	1	0	1	1	1	0	0	2	2	1	2	1	2	1	1	2	2	2	2	2	2	2	1	2	2	2	2	2	2	2	2	2	1	2	2	1	1	1	2	1	1	2	0	2	2	2
chr1.41552615	0	0	0	0	0	0	-1	0	1	1	-1	0	0	1	1	-1	1	-1	1	-1	1	1	1	1	-1	1	1	1	-1	-1	1	1	1	1	2	1	-1	-1	-1	1	1	1	1	1	1	1	1	1	-1	1	-1	1
chr1.41595791	1	1	1	1	1	1	1	1	1	1	1	1	1	1	1	1	1	1	1	1	1	1	1	1	1	1	1	1	1	1	1	1	1	1	1	1	1	1	1	1	1	1	1	1	1	1	1	1	1	1	1	1
chr1.41612547	1	1	1	1	1	1	1	1	1	1	1	1	1	-1	1	-1	-1	1	0	1	1	0	1	1	1	0	1	1	1	1	1	1	1	1	1	1	1	1	1	1	1	1	1	1	1	1	1	1	1	1	1	1
chr1.41680787	1	-1	-1	1	1	-1	-1	-1	0	1	1	1	1	1	1	1	-1	1	1	1	1	-1	1	1	0	-1	-1	1	1	1	1	-1	1	-1	1	-1	-1	2	1	1	2	1	-1	1	2	1	1	2	1	2	2	1
chr1.41854978	2	2	2	2	2	2	2	2	2	2	2	2	2	2	2	1	2	1	2	1	1	2	2	2	2	2	2	2	2	2	2	2	2	2	2	2	2	2	2	2	2	2	2	2	2	2	2	2	2	2	2	1
chr1.41942358	1	1	1	1	1	1	1	1	1	1	1	-1	1	1	1	1	1	1	1	1	1	1	1	1	1	1	1	1	1	1	1	1	1	1	1	1	1	1	1	1	1	1	1	1	1	1	1	1	1	1	1	1
chr1.42019168	2	2	2	2	2	2	1	2	1	1	2	2	2	2	2	2	2	2	2	2	2	2	2	2	2	2	1	1	2	2	1	2	1	2	1	1	2	2	0	1	1	2	2	2	2	2	2	2	2	2	1	1
chr1.4218652	1	1	0	1	0	0	1	1	1	2	0	1	0	0	0	0	0	0	0	0	0	0	0	0	0	0	0	0	0	0	0	0	0	0	1	0	0	0	0	0	0	0	0	0	0	0	0	0	0	0	0	0
chr1.42278616	1	-1	1	1	1	-1	1	1	1	1	1	1	1	1	1	1	1	1	1	1	-1	-1	1	-1	-1	1	1	0	1	1	1	1	1	1	-1	2	2	-1	1	1	1	1	1	1	1	1	1	-1	1	1	1	-1
chr1.42309307	2	2	2	2	2	2	2	2	2	2	2	2	2	1	1	1	1	1	0	0	0	0	1	2	2	0	2	2	2	2	2	2	2	2	2	2	2	2	2	2	2	1	2	2	2	2	1	2	2	2	2	1
chr1.42330884	1	1	1	1	1	-1	1	1	1	-1	1	1	1	1	1	1	1	1	1	1	1	1	1	1	-1	1	-1	1	1	-1	1	-1	1	1	1	1	1	1	1	-1	1	1	-1	-1	1	1	1	1	0	1	1	1
chr1.42361931	-1	2	2	2	-1	2	-1	2	1	-1	2	-1	2	-1	-1	-1	-1	-1	2	1	-1	2	-1	2	-1	2	-1	1	1	-1	1	1	1	-1	2	1	1	2	1	-1	-1	1	1	-1	-1	-1	1	2	1	2	2	1
chr1.42416699	2	-1	2	2	2	2	1	-1	1	1	2	2	2	1	1	1	1	1	2	2	2	2	-1	1	1	2	2	1	2	2	2	2	2	2	2	2	2	-1	2	0	2	2	2	2	2	2	2	2	2	-1	-1	1
chr1.42496307	0	1	1	1	1	1	1	1	1	1	1	-1	-1	1	1	1	-1	1	1	1	-1	1	1	1	1	1	1	1	1	1	1	1	1	1	1	1	1	1	1	1	1	1	1	1	1	-1	-1	-1	1	-1	-1	1
chr1.42541110	2	2	2	2	2	2	2	2	-1	1	2	2	2	-1	1	-1	1	-1	1	-1	-1	-1	1	-1	1	1	1	2	-1	-1	-1	-1	-1	-1	-1	2	2	-1	-1	1	-1	1	-1	-1	2	-1	-1	2	1	2	2	-1
chr1.42570233	2	1	2	2	2	2	1	2	1	0	2	2	2	0	0	0	0	0	-1	0	0	0	-1	0	0	0	0	1	1	0	1	1	1	1	0	1	1	0	0	1	1	0	1	1	2	1	0	2	0	2	1	1
chr1.42600759	1	1	1	1	1	1	1	1	1	1	1	-1	1	1	1	1	1	1	1	1	1	1	1	1	1	1	1	1	1	1	1	1	1	1	1	1	1	1	1	1	1	1	1	1	1	1	1	1	1	1	1	1
chr1.42647164	0	1	0	0	0	0	0	0	0	1	0	0	0	1	1	0	1	1	0	0	0	0	1	2	2	0	2	2	2	2	2	2	2	2	2	2	2	2	2	2	2	1	2	2	2	2	1	2	2	2	2	1
chr1.42677261	1	-1	-1	1	1	1	1	-1	-1	0	-1	2	2	0	0	1	0	0	0	0	0	0	0	0	0	0	0	0	0	0	-1	0	0	0	0	0	0	0	0	1	1	1	1	1	1	1	1	-1	-1	0	-1	0
chr1.42755366	0	0	0	0	0	0	1	0	1	1	0	0	0	2	2	2	2	2	2	2	2	2	2	2	2	2	0	1	1	1	1	1	1	1	0	2	1	0	1	1	1	2	1	1	1	2	2	2	2	0	1	2
chr1.42773623	0	0	0	0	0	0	1	0	1	1	0	0	0	1	1	1	1	1	2	2	2	2	1	0	0	2	0	1	1	1	1	1	1	1	0	2	1	0	-1	1	1	2	1	1	1	2	2	2	2	0	1	2
chr1.42843159	0	1	0	0	0	0	0	0	0	1	0	0	0	1	1	1	1	1	0	0	0	0	1	2	2	0	2	1	0	1	1	1	1	1	2	0	1	2	1	1	0	1	1	1	0	1	1	0	2	0	0	0
chr1.42866944	2	2	2	2	2	2	2	2	2	2	2	2	2	2	2	2	2	2	2	2	2	2	2	2	2	2	2	1	1	2	1	1	1	1	2	1	1	2	2	1	2	2	2	2	2	2	2	2	2	2	2	2
chr1.42879533	0	0	0	0	0	0	1	0	1	1	0	0	0	1	1	1	1	1	0	0	0	0	1	2	2	0	0	1	2	0	1	1	1	1	0	2	1	0	1	1	2	0	1	1	2	1	0	2	0	2	2	0
chr1.4290210	1	1	-1	1	2	-1	1	1	-1	1	2	-1	2	2	2	1	-1	-1	-1	1	2	1	-1	1	2	2	1	-1	1	1	0	1	2	-1	0	0	0	2	-1	-1	1	1	-1	-1	1	2	1	1	1	2	0	0
chr1.42903982	2	2	2	2	2	2	1	2	1	1	2	2	2	1	1	1	1	1	2	2	2	2	1	0	0	2	2	1	1	2	1	1	1	1	2	0	1	2	1	2	1	2	1	1	0	1	2	0	2	0	1	1
chr1.42936850	1	1	2	2	2	2	1	2	1	0	2	2	2	2	2	2	2	1	2	1	-1	2	2	2	2	2	1	1	1	0	1	2	1	1	0	2	2	0	-1	2	2	1	1	1	2	1	1	2	0	2	2	2
chr1.42989601	2	2	2	2	2	2	2	2	2	2	2	2	2	1	1	2	1	1	2	2	2	2	1	0	0	2	1	1	1	2	1	0	1	1	2	0	0	2	1	1	1	2	1	1	0	1	2	0	2	0	1	1
chr1.43019292	2	0	1	1	1	1	1	1	1	0	2	2	-1	0	0	0	0	0	0	0	0	0	0	0	0	0	0	0	0	1	0	0	0	0	0	0	0	1	0	0	0	0	0	0	0	0	0	0	0	0	0	0
chr1.43039151	0	0	0	0	0	0	0	0	0	0	0	0	0	1	1	0	1	1	0	0	0	0	1	2	2	0	0	0	1	0	1	1	1	1	0	1	1	0	0	1	0	0	1	1	1	0	0	0	0	2	0	1
chr1.43076394	2	1	-1	2	-1	-1	1	-1	1	0	-1	-1	-1	-1	-1	1	-1	-1	1	-1	-1	1	-1	0	0	-1	1	1	0	-1	0	-1	0	-1	1	0	-1	-1	1	-1	-1	1	0	0	-1	1	1	2	0	0	-1	1
chr1.43094604	1	0	1	1	1	1	0	1	-1	0	1	1	1	0	-1	1	0	-1	1	1	1	1	-1	0	0	1	1	1	0	1	-1	-1	0	-1	1	-1	0	1	0	1	1	0	0	0	-1	0	-1	1	0	0	1	0
chr1.43124608	0	1	0	0	0	0	1	0	1	2	0	0	0	1	1	0	1	1	0	0	0	0	1	2	2	0	0	0	2	0	1	1	1	1	0	1	1	0	1	0	0	1	2	2	1	1	1	0	2	2	0	1
chr1.43176915	2	-1	-1	-1	-1	-1	2	-1	-1	1	-1	-1	-1	1	1	1	1	-1	1	1	1	1	1	-1	-1	1	1	1	-1	-1	1	-1	-1	1	0	1	-1	1	1	-1	-1	1	-1	-1	1	1	1	-1	-1	-1	-1	-1
chr1.43215422	0	0	0	0	0	0	0	0	0	0	0	0	0	1	1	1	1	0	1	1	1	1	1	0	0	1	1	1	0	2	1	0	0	1	2	1	0	2	1	0	0	0	1	2	1	0	0	0	1	2	0	0
chr1.43242288	0	1	-1	-1	1	-1	-1	-1	-1	1	0	-1	-1	1	1	-1	1	-1	1	-1	1	1	1	1	-1	1	1	1	-1	-1	1	-1	-1	1	1	1	-1	2	1	-1	-1	1	-1	1	1	1	1	-1	1	1	-1	-1
chr1.43284901	-1	1	-1	2	-1	2	1	2	2	1	-1	-1	-1	-1	-1	1	-1	0	1	-1	0	-1	-1	-1	-1	-1	1	1	-1	-1	1	-1	-1	-1	1	-1	-1	-1	1	1	-1	0	0	-1	-1	-1	0	-1	0	-1	-1	1
chr1.43285026	2	1	2	2	2	2	1	2	1	0	2	2	2	0	0	0	0	0	0	0	0	0	0	0	0	0	1	1	0	0	1	0	0	0	1	1	0	0	1	1	0	0	0	0	0	0	0	0	0	0	0	0
chr1.43400496	1	1	1	1	1	-1	1	1	1	1	1	1	1	1	1	1	1	1	1	1	-1	1	-1	1	-1	1	1	1	1	1	1	1	1	1	1	1	1	-1	1	1	1	1	1	1	1	-1	1	1	1	1	1	1
chr1.43427785	1	1	1	1	1	1	1	1	1	0	1	1	1	1	1	1	1	0	1	0	0	1	1	1	1	1	0	0	1	1	0	1	1	1	0	0	1	1	0	0	0	1	1	1	0	-1	1	0	1	1	0	0
chr1.43490192	2	2	2	2	2	2	2	2	2	2	2	2	2	1	1	1	1	2	1	1	1	1	1	2	2	1	1	0	2	0	1	2	2	1	0	1	2	0	1	1	0	2	2	2	1	1	2	0	2	2	0	2
chr1.43567830	-1	-1	-1	-1	-1	-1	-1	1	1	1	2	-1	-1	-1	-1	-1	1	1	-1	-1	1	-1	-1	-1	-1	-1	-1	-1	-1	-1	-1	-1	1	1	1	1	-1	-1	1	-1	1	1	-1	-1	1	-1	-1	-1	1	-1	-1	-1
chr1.43610051	-1	-1	-1	-1	-1	-1	-1	-1	-1	-1	-1	-1	-1	-1	-1	-1	-1	-1	-1	-1	-1	-1	-1	-1	-1	-1	-1	-1	-1	-1	-1	-1	-1	-1	-1	-1	-1	-1	-1	-1	-1	-1	-1	-1	-1	-1	-1	-1	-1	-1	-1	-1
chr1.43636940	0	0	0	0	0	0	0	0	0	0	0	0	0	0	0	0	0	0	0	0	0	0	0	0	0	0	0	0	0	0	0	0	0	0	0	0	0	0	0	0	1	0	0	0	1	1	0	2	0	0	1	0
chr1.43679668	0	0	0	0	0	0	0	0	0	0	-1	0	0	2	1	1	1	1	0	2	0	-1	1	0	1	1	2	0	0	-1	1	0	0	0	0	0	0	0	0	0	0	1	1	-1	-1	-1	1	1	-1	0	0	1
chr1.43763378	0	-1	1	1	-1	-1	-1	-1	1	-1	1	1	1	-1	1	-1	-1	2	1	1	-1	-1	1	2	2	1	-1	-1	2	1	2	-1	2	-1	-1	2	-1	1	2	2	1	2	2	1	1	-1	2	-1	2	1	1	1
chr1.43800802	0	0	0	0	0	0	1	0	1	1	0	0	0	0	0	0	0	1	0	1	1	0	0	0	0	0	0	0	1	0	1	1	2	1	0	1	1	0	1	0	0	1	2	1	0	1	1	0	2	0	0	0
chr1.43841803	-1	2	-1	-1	2	1	2	1	2	2	0	0	1	2	2	2	2	2	2	2	2	2	2	1	1	2	2	-1	2	2	2	2	2	2	2	2	2	2	2	2	2	1	2	1	2	2	-1	2	2	-1	2	-1
chr1.43872253	0	1	1	1	1	1	-1	1	1	1	1	1	1	1	1	1	1	1	1	1	1	1	1	1	-1	1	1	1	1	1	1	1	1	1	1	1	1	1	1	1	1	1	1	1	1	1	1	1	1	1	1	1
chr1.43901557	2	2	2	2	2	2	1	2	1	1	2	2	2	1	0	1	1	2	1	1	1	1	1	2	2	0	1	1	0	1	1	0	0	0	1	1	0	0	1	0	0	1	0	1	1	0	1	0	0	2	0	2
chr1.43924798	2	2	2	2	2	2	2	2	2	2	2	2	2	2	2	2	2	2	2	2	2	2	2	2	2	2	2	2	1	2	2	2	2	2	2	2	2	2	2	1	2	0	0	1	2	1	0	2	0	2	2	1
chr1.43972454	-1	2	2	2	2	-1	-1	2	1	1	2	2	2	1	1	1	-1	1	-1	-1	-1	-1	1	1	1	-1	-1	2	2	1	-1	1	-1	1	-1	2	-1	-1	2	2	-1	-1	2	2	2	2	-1	2	-1	2	1	-1
chr1.43972750	-1	2	2	2	2	2	1	2	1	1	2	2	2	0	0	0	0	0	0	0	0	0	0	0	0	0	1	2	1	0	2	1	2	1	1	2	1	0	2	0	1	1	2	2	2	2	1	2	2	2	1	0
chr1.44143572	1	1	1	1	1	1	1	1	1	1	1	1	1	-1	1	1	1	1	-1	1	1	1	1	1	-1	-1	1	1	1	-1	1	1	1	1	1	1	-1	1	1	-1	1	1	1	1	1	1	-1	1	-1	-1	-1	1
chr1.44214800	-1	1	1	1	-1	1	1	1	1	1	1	1	1	-1	1	-1	-1	-1	-1	-1	-1	-1	-1	1	-1	-1	-1	-1	1	1	-1	-1	-1	-1	-1	-1	-1	1	-1	1	1	1	1	1	1	1	1	1	1	1	-1	1
chr1.44222770	2	2	2	2	2	2	1	2	1	1	2	2	2	1	-1	1	1	1	1	-1	0	1	1	2	2	0	2	-1	1	2	2	2	2	2	2	2	2	2	2	2	1	1	2	1	0	1	1	0	2	0	1	1
chr1.44250709	1	1	0	0	2	0	0	0	0	1	0	0	0	1	0	0	1	2	0	1	1	0	1	2	2	0	1	1	0	0	1	0	0	0	1	1	0	0	1	1	1	1	0	1	2	1	1	2	0	2	1	2
chr1.44284300	1	1	2	2	0	2	1	2	1	0	2	2	2	1	0	0	1	1	0	0	0	0	1	2	1	0	1	1	0	0	1	0	0	0	1	1	0	0	1	2	0	2	2	1	0	1	2	0	2	0	0	1
chr1.44328528	1	1	2	2	0	2	1	2	1	0	2	2	2	1	0	0	1	1	0	0	0	0	1	2	2	0	1	1	1	0	1	2	2	1	0	1	2	0	1	2	0	0	0	0	0	0	0	0	0	0	0	0
chr1.44435139	1	1	0	0	2	0	1	0	1	2	1	-1	-1	2	2	2	2	2	2	2	2	2	2	2	2	2	1	2	2	2	2	1	2	2	2	2	1	2	2	2	1	1	2	2	1	1	1	0	2	2	1	1
chr1.44441157	0	-1	0	0	0	0	1	0	1	1	0	0	0	1	0	1	1	1	1	1	1	1	1	1	-1	-1	1	1	0	0	1	0	0	1	1	1	0	0	1	1	0	1	2	1	0	1	1	0	1	0	0	0
chr1.44517976	1	1	2	2	0	2	2	2	2	1	2	2	2	1	0	1	1	2	1	1	1	1	1	2	2	0	2	2	0	0	1	1	0	1	1	1	1	0	1	1	2	2	2	2	2	2	2	2	2	2	2	2
chr1.44662308	2	2	2	2	2	2	1	2	1	1	2	2	2	1	0	0	1	1	0	0	0	0	1	2	2	0	1	0	1	2	0	1	1	1	1	0	1	2	0	1	1	0	0	0	1	1	0	2	0	0	1	0
chr1.44716169	1	1	2	2	0	2	1	2	1	0	2	2	2	1	0	0	1	1	0	0	0	0	1	2	2	0	1	0	0	1	0	1	0	0	0	0	1	1	-1	0	1	0	0	0	1	1	0	2	0	0	1	0
chr1.44785193	1	1	0	0	2	0	0	0	0	1	0	0	0	1	0	1	1	1	1	0	0	1	1	2	1	0	1	1	1	1	1	0	0	1	1	1	0	0	1	1	2	2	2	1	1	2	2	2	2	0	2	0
chr1.45025993	0	0	0	0	0	0	0	0	0	0	0	0	0	0	0	1	0	0	1	0	0	1	0	0	1	0	1	1	1	1	1	0	0	1	1	1	1	0	1	0	1	1	0	0	1	1	1	2	0	0	1	0
chr1.45100833	2	-1	1	1	1	1	0	1	0	0	-1	2	-1	0	1	1	0	0	1	1	-1	1	-1	0	0	1	1	1	1	-1	0	1	0	0	0	-1	-1	0	0	1	0	1	-1	1	1	1	1	1	1	1	0	1
chr1.4513468	-1	1	1	1	1	1	1	1	1	1	1	1	1	0	0	1	-1	-1	-1	-1	0	1	-1	-1	0	-1	1	1	1	-1	1	1	1	1	-1	1	1	1	1	-1	-1	1	1	-1	1	1	1	1	1	1	1	1
chr1.45824159	1	-1	-1	-1	-1	-1	-1	-1	-1	-1	-1	-1	-1	-1	-1	-1	-1	-1	-1	-1	-1	-1	-1	-1	-1	-1	-1	-1	-1	-1	-1	-1	-1	-1	-1	-1	-1	-1	-1	-1	-1	-1	-1	-1	-1	-1	-1	-1	-1	-1	-1	-1
chr1.45845950	0	0	0	0	0	0	0	0	0	0	0	0	0	0	0	0	0	0	0	0	0	0	0	0	0	0	1	2	0	0	1	0	0	1	1	1	0	0	1	0	0	0	0	0	0	0	0	0	0	0	0	0
chr1.45993565	2	2	2	2	2	2	1	2	2	1	2	2	2	-1	2	2	-1	-1	2	2	2	2	2	2	1	2	1	1	2	1	1	2	1	0	0	-1	2	1	1	2	1	1	0	1	2	1	1	2	0	2	2	2
chr1.46013871	-1	-1	-1	-1	-1	-1	-1	-1	-1	-1	-1	-1	-1	-1	-1	-1	-1	-1	-1	-1	-1	-1	-1	-1	-1	-1	-1	-1	-1	-1	-1	-1	-1	-1	-1	-1	-1	-1	-1	-1	-1	-1	-1	-1	-1	-1	-1	-1	-1	-1	-1	-1
chr1.46115004	2	2	2	2	2	2	1	2	2	1	2	2	2	1	0	0	1	2	0	1	1	0	1	2	1	0	1	1	1	0	1	1	0	1	1	2	0	0	1	1	0	1	0	0	0	0	1	0	0	0	0	0
chr1.46118249	0	-1	-1	-1	1	-1	1	-1	-1	1	-1	-1	1	-1	-1	2	-1	1	2	-1	-1	2	1	1	-1	2	-1	-1	1	2	-1	1	2	1	-1	1	2	2	-1	-1	1	-1	1	1	2	-1	-1	2	-1	2	2	2
chr1.46176741	0	0	1	-1	1	0	1	0	0	1	1	1	1	2	2	2	-1	-1	2	1	1	2	2	2	2	2	-1	-1	2	2	1	2	-1	1	1	1	2	2	-1	-1	2	-1	2	2	2	2	1	2	2	2	2	2
chr1.4626713	0	0	0	0	0	0	0	0	0	0	0	0	0	0	0	0	0	0	0	0	0	0	0	0	0	0	0	0	0	0	0	0	0	0	0	0	0	0	0	0	0	0	0	0	0	0	0	0	0	0	0	0
chr1.46291857	1	1	0	0	2	0	0	0	1	1	0	0	0	1	2	2	1	1	2	2	2	2	1	0	1	2	1	1	1	1	1	1	1	0	0	0	2	1	1	1	1	0	0	0	1	1	0	2	0	0	1	0
chr1.46313610	-1	1	1	1	1	1	1	-1	1	1	1	1	1	2	2	2	2	2	2	2	2	2	2	2	-1	2	2	-1	2	2	2	2	2	2	2	2	2	2	2	2	1	2	1	1	1	1	-1	-1	1	-1	1	-1
chr1.4647971	-1	1	1	1	1	1	1	1	1	1	1	1	1	1	1	1	1	1	1	1	1	1	1	1	1	1	1	1	1	1	1	1	1	1	1	1	1	1	1	1	1	1	1	1	1	1	1	1	1	1	1	1
chr1.46614025	0	0	0	0	0	0	0	0	0	0	0	0	0	1	2	1	1	0	1	1	1	1	1	0	0	2	1	1	0	0	2	0	1	1	1	1	0	0	2	0	0	0	0	0	0	0	0	0	0	0	0	0
chr1.46654173	2	2	2	2	2	2	2	2	2	2	2	2	2	1	0	1	1	2	1	1	1	1	1	2	2	0	2	2	2	2	2	2	2	2	2	2	2	2	2	1	2	0	0	1	2	1	0	2	0	2	2	2
chr1.46810015	2	2	2	2	2	2	2	2	2	2	2	2	2	1	0	1	1	2	1	1	1	1	1	2	2	0	1	1	2	2	0	2	1	1	1	1	2	2	0	1	1	0	0	1	2	1	0	2	0	2	2	2
chr1.46873168	0	0	0	0	0	0	0	0	0	0	0	0	0	0	0	0	0	0	0	0	0	0	0	0	1	0	1	1	0	0	2	0	1	1	1	1	0	0	2	1	1	0	0	0	0	0	0	0	0	0	0	0
chr1.46924317	2	2	2	2	2	2	2	2	2	2	2	2	2	0	0	1	0	1	1	1	1	1	0	0	1	0	1	2	0	0	2	0	2	2	2	1	0	2	2	2	2	2	2	2	2	2	2	2	2	2	2	2
chr1.46993211	2	2	2	2	2	2	2	2	2	2	2	2	2	1	2	1	1	1	1	2	2	1	1	0	1	2	1	0	1	1	1	1	1	0	0	0	2	0	1	1	2	2	2	2	2	2	2	2	2	2	2	2
chr1.47033194	1	1	2	2	0	2	2	2	1	1	2	2	2	2	2	1	2	1	1	1	1	1	2	2	2	2	1	1	2	2	0	2	0	0	0	1	2	1	0	0	1	1	0	1	2	1	1	2	0	2	2	2
chr1.4704577	2	1	-1	1	1	0	2	1	1	2	2	1	2	0	0	1	1	1	1	2	0	-1	-1	1	0	1	2	2	1	2	2	1	1	-1	2	-1	2	1	2	2	2	2	1	2	-1	0	1	1	2	1	2	2
chr1.47109976	2	2	1	2	2	2	1	2	2	1	2	2	2	1	2	2	1	1	2	2	2	2	1	0	0	2	2	1	1	1	2	1	2	2	2	1	2	1	1	2	1	1	2	1	0	1	1	0	2	0	0	0
chr1.47344048	0	0	0	0	0	0	0	0	0	0	0	0	0	1	0	0	1	1	0	1	1	0	1	-1	2	0	1	-1	0	0	1	0	1	-1	2	1	0	-1	-1	2	0	1	2	1	0	1	1	0	2	0	0	0
chr1.47433358	0	0	0	0	0	0	0	0	0	-1	-1	0	-1	2	2	1	2	-1	1	-1	-1	-1	2	2	1	2	1	-1	0	1	-1	1	-1	-1	0	0	2	-1	0	0	1	1	2	-1	0	-1	1	0	2	0	0	0
chr1.47480800	0	0	0	0	0	0	0	0	0	0	0	0	0	1	1	0	1	1	0	1	1	0	1	1	0	1	0	0	0	0	0	0	0	0	0	0	1	0	0	0	1	0	1	1	1	1	0	1	1	1	1	1
chr1.47531824	0	0	0	0	0	0	0	0	0	0	0	0	0	1	1	0	1	1	0	1	1	0	1	1	1	1	1	1	0	0	1	0	1	1	1	0	1	1	0	0	1	0	1	1	1	1	0	1	1	1	1	1
chr1.47554301	2	2	1	2	2	2	1	2	2	2	2	2	2	0	0	1	0	0	1	0	0	1	0	0	0	0	0	1	1	1	0	1	0	0	0	1	0	1	1	1	1	1	0	0	1	1	1	2	0	0	1	0
chr1.47794781	2	2	2	2	2	2	2	2	2	2	2	2	2	2	2	1	2	2	1	2	2	1	2	2	2	2	2	2	2	2	2	2	1	1	1	2	2	1	2	1	1	0	0	1	2	1	0	2	0	2	2	2
chr1.47826039	2	2	2	2	2	2	2	2	2	2	2	2	2	2	2	2	2	2	2	2	2	2	2	2	2	2	2	2	1	1	2	1	2	2	2	1	2	2	1	2	2	2	2	2	2	2	2	2	2	2	2	2
chr1.47858902	1	1	1	2	0	2	1	2	-1	1	2	2	2	1	0	0	0	1	0	0	0	0	1	2	2	0	0	0	0	0	0	-1	1	1	1	0	0	1	0	0	1	1	2	1	0	1	1	0	2	0	0	0
chr1.4789317	0	1	2	1	1	2	0	0	1	0	0	1	0	2	2	1	1	2	1	1	2	1	1	1	2	2	0	0	1	0	0	1	1	1	0	0	0	2	0	0	0	1	1	1	0	2	1	1	0	2	0	0
chr1.47896278	1	1	1	1	1	1	1	1	1	1	1	-1	-1	1	1	1	1	1	1	1	1	1	1	1	1	1	1	1	1	1	1	1	1	1	1	1	1	1	1	1	1	1	-1	1	1	1	1	1	1	1	1	1
chr1.47953275	0	0	1	0	0	0	1	0	-1	1	0	0	0	0	0	0	0	0	0	0	0	0	0	0	0	0	0	1	0	0	1	0	1	0	0	0	0	1	1	1	0	0	0	0	0	0	0	0	0	0	0	0
chr1.47964347	1	1	1	2	0	2	1	2	1	1	2	2	2	0	0	0	0	0	0	0	0	0	0	0	0	0	1	1	1	1	1	1	1	2	2	2	0	1	1	0	1	0	2	1	0	1	0	0	0	0	0	0
chr1.47996443	0	0	0	0	0	0	0	0	0	0	0	0	0	0	0	0	0	0	0	0	0	0	0	0	0	0	0	1	0	0	1	0	1	0	0	0	0	1	1	0	0	0	0	0	0	0	-1	0	0	0	0	0
chr1.48029953	0	0	1	0	0	0	1	0	1	1	0	0	0	0	0	0	0	1	0	1	1	0	0	0	1	0	0	0	1	0	0	0	0	0	0	0	0	0	0	2	0	1	0	1	1	0	1	0	2	2	1	2
chr1.48046729	1	1	0	0	2	0	0	0	0	0	0	0	0	2	2	2	2	1	2	1	1	2	2	2	1	2	1	1	0	1	1	1	1	0	0	0	2	1	1	0	1	1	0	0	1	1	1	2	0	0	1	0
chr1.48089171	1	-1	-1	1	0	-1	1	1	-1	1	2	2	2	1	-1	-1	-1	-1	0	0	0	0	-1	1	-1	-1	1	-1	-1	1	-1	1	1	1	1	-1	-1	-1	-1	0	-1	1	1	1	0	-1	-1	0	0	0	0	0
chr1.48132177	1	1	0	0	2	0	0	0	1	1	0	0	0	1	2	2	2	0	2	1	1	2	1	0	1	2	2	1	2	2	1	2	0	1	1	1	2	0	1	0	1	0	0	0	1	1	0	2	0	0	1	0
chr1.48157231	2	2	0	1	2	0	0	1	2	2	1	1	1	2	2	2	2	2	2	2	2	2	2	2	2	2	1	1	1	1	1	1	2	0	0	0	2	2	-1	1	2	2	2	2	2	2	2	2	2	2	2	2
chr1.48206725	1	1	2	2	1	2	2	2	2	2	2	2	2	1	0	0	0	2	0	1	1	0	1	2	1	0	1	1	1	1	1	1	1	2	2	2	0	1	1	2	2	2	2	2	2	2	2	2	2	2	2	2
chr1.48217231	1	1	1	1	1	1	1	1	1	1	1	1	1	-1	1	1	1	0	1	1	-1	1	1	0	1	1	0	0	0	0	0	0	1	0	0	1	1	1	0	0	1	0	0	0	1	1	0	1	0	0	-1	0
chr1.48241233	0	0	1	1	0	1	1	1	-1	-1	1	1	1	1	1	1	1	1	-1	-1	1	1	-1	1	1	1	-1	-1	-1	0	-1	-1	1	-1	-1	0	1	1	-1	-1	-1	-1	1	-1	-1	0	-1	0	1	1	0	1
chr1.48268292	1	-1	-1	2	0	-1	2	-1	-1	1	2	2	2	0	0	0	0	0	0	0	0	0	0	0	0	0	1	1	1	1	1	1	0	1	-1	-1	0	0	-1	0	1	0	0	0	0	0	0	0	0	0	0	0
chr1.48301653	0	0	0	0	1	0	0	0	0	0	0	0	0	0	1	1	1	0	1	0	0	1	0	0	0	1	1	1	1	1	1	1	0	0	0	0	-1	0	1	0	0	0	0	0	0	0	0	1	0	0	0	0
chr1.48320408	1	1	0	0	2	0	0	0	1	1	0	0	0	1	2	2	2	0	2	1	1	2	1	0	1	2	2	2	2	2	2	2	1	1	1	1	2	1	2	0	1	1	0	0	1	1	1	2	0	0	1	0
chr1.48384096	1	0	1	-1	-1	-1	-1	-1	0	-1	1	-1	-1	-1	1	1	-1	-1	-1	-1	-1	-1	1	-1	0	-1	-1	-1	-1	-1	1	-1	-1	-1	1	-1	-1	-1	-1	1	-1	-1	1	-1	-1	-1	-1	0	-1	-1	-1	-1
chr1.48659660	1	0	0	0	1	1	0	0	1	1	0	0	0	2	2	2	2	2	2	2	2	2	2	2	2	2	2	1	1	2	1	2	1	2	2	2	2	1	1	2	-1	2	2	-1	1	1	2	0	2	2	1	2
chr1.48688468	1	1	2	2	1	2	2	2	2	2	2	2	2	2	2	2	2	-1	2	2	2	2	2	2	2	2	1	1	1	1	1	1	2	1	1	0	2	-1	1	2	2	2	2	2	2	2	2	2	2	2	2	2
chr1.48727148	-1	2	2	2	2	2	2	2	2	2	2	2	2	2	2	2	2	2	2	2	2	2	2	2	2	2	1	1	1	1	1	1	2	1	1	0	2	2	1	2	2	2	2	2	2	2	2	2	2	2	2	2
chr1.48837719	2	2	2	2	2	2	2	2	2	2	2	2	2	2	2	2	2	1	2	1	1	2	2	2	2	2	2	2	2	2	2	2	2	2	2	2	2	2	2	1	2	1	0	1	2	1	1	2	0	2	2	2
chr1.49030661	0	0	0	0	0	0	0	0	0	0	0	0	0	0	0	0	0	0	0	0	0	0	0	0	0	0	0	0	0	0	0	1	0	1	1	0	0	1	0	0	0	0	0	0	0	0	0	0	0	0	0	0
chr1.49083571	0	0	0	0	0	0	0	0	0	0	0	0	0	0	0	1	0	0	1	0	0	1	0	0	0	0	1	1	1	1	1	1	0	2	2	1	0	1	1	0	0	1	0	0	0	0	1	0	0	0	0	0
chr1.49102139	0	0	0	0	0	0	0	0	0	0	0	0	0	0	0	0	0	0	0	0	0	0	0	0	0	0	0	0	0	0	0	0	0	0	0	0	0	0	0	0	0	0	0	1	0	0	0	0	0	0	0	0
chr1.49203275	0	0	0	0	1	1	0	0	1	1	0	0	0	0	0	0	0	0	0	0	0	0	0	0	0	0	0	0	0	0	0	0	0	0	0	0	0	0	0	0	0	0	0	0	0	0	0	0	0	0	0	0
chr1.49313219	0	1	1	2	0	1	1	2	1	1	0	2	0	0	0	0	0	1	0	1	1	0	0	0	1	0	0	0	0	0	0	1	0	1	1	0	0	1	0	1	1	0	0	1	1	0	0	0	0	2	1	2
chr1.49355493	0	0	0	0	0	0	0	0	0	0	0	0	0	0	0	0	0	0	0	0	0	0	0	0	0	0	0	1	1	0	1	0	1	0	0	0	0	1	1	0	1	0	0	0	1	1	0	2	0	0	1	0
chr1.49462708	2	1	1	0	1	0	1	-1	0	-1	2	-1	2	-1	1	-1	-1	1	-1	1	-1	1	1	-1	1	-1	1	-1	-1	1	-1	-1	1	1	1	-1	0	1	-1	2	-1	2	-1	-1	2	2	2	2	2	2	2	2
chr1.49586206	1	1	1	1	1	1	1	1	1	1	1	1	1	1	1	1	1	1	1	1	1	1	1	1	1	1	1	1	1	1	1	1	1	1	1	1	1	1	1	1	1	1	1	1	1	1	1	1	1	1	1	1
chr1.49649573	1	1	1	1	1	1	-1	1	-1	-1	1	1	1	-1	1	1	1	1	1	1	-1	1	1	-1	-1	1	1	1	1	1	1	1	1	1	1	1	-1	-1	-1	1	1	1	1	1	1	-1	1	-1	1	1	1	-1
chr1.4972334	0	0	0	0	0	0	0	0	0	0	0	0	0	2	2	1	1	1	1	0	2	0	1	1	2	1	0	0	0	0	0	0	0	0	0	0	0	0	0	0	0	0	0	0	0	0	0	0	0	0	0	0
chr1.49884925	1	1	1	1	1	1	1	1	1	1	1	1	1	1	1	1	1	1	1	1	1	1	1	1	1	1	1	1	1	1	1	1	-1	1	1	1	1	1	-1	1	1	1	1	1	2	1	1	2	1	-1	-1	-1
chr1.49912399	1	1	1	1	1	1	2	1	1	1	1	1	1	1	1	1	1	1	1	1	1	1	1	1	1	1	1	1	1	1	1	1	1	1	1	1	1	1	1	-1	1	1	1	1	1	-1	1	1	1	1	1	1
chr1.49915959	2	2	2	2	2	2	2	2	2	2	2	2	2	0	0	1	0	1	1	0	0	1	0	1	1	0	1	2	2	1	2	1	1	2	2	2	0	2	2	0	2	1	0	0	2	1	1	2	0	2	2	2
chr1.50005742	1	1	0	0	1	1	0	0	1	1	0	-1	0	2	2	2	2	2	2	2	2	2	2	1	2	2	2	2	1	1	2	2	2	2	2	1	2	2	1	1	2	2	2	2	2	2	2	2	2	2	2	2
chr1.50039462	2	2	2	2	2	1	2	2	1	1	2	2	2	2	2	2	2	2	2	2	2	2	2	2	2	2	2	2	1	2	1	2	1	2	2	2	2	2	1	2	0	1	2	2	1	1	1	0	2	2	1	2
chr1.50057534	1	1	1	1	1	1	1	1	1	-1	1	1	1	1	1	1	1	1	1	1	1	1	1	1	-1	1	1	1	-1	1	-1	1	-1	1	1	1	1	-1	-1	1	0	1	1	1	-1	1	1	0	1	1	1	1
chr1.50125206	-1	1	2	2	-1	1	2	2	1	1	2	2	2	-1	-1	1	-1	1	1	-1	-1	1	-1	-1	-1	-1	-1	-1	-1	-1	-1	-1	-1	-1	-1	-1	-1	-1	-1	-1	-1	1	-1	-1	1	-1	1	-1	-1	2	1	2
chr1.50132781	2	2	2	2	2	2	2	2	2	2	2	2	2	2	2	1	2	1	1	2	2	1	2	2	2	2	2	2	2	2	2	2	2	2	2	2	2	2	2	2	2	2	2	2	1	2	2	2	2	0	1	0
chr1.50168225	2	2	2	2	2	1	2	2	1	1	2	2	2	2	2	2	2	-1	2	2	-1	2	2	1	1	2	2	1	1	2	1	-1	-1	-1	1	1	-1	-1	1	1	1	1	1	1	1	0	1	-1	1	2	1	2
chr1.50189259	0	0	0	0	0	1	0	0	1	1	0	0	0	0	0	0	0	0	0	0	0	0	0	1	1	0	0	1	1	0	1	1	1	1	1	0	0	2	1	1	2	1	2	2	1	2	1	2	2	0	1	0
chr1.50219769	2	2	2	2	2	2	2	2	2	2	2	2	2	2	2	2	2	2	2	2	2	2	2	2	2	2	2	2	2	2	2	2	2	2	2	2	2	2	2	2	2	2	2	2	1	2	2	2	2	1	1	0
chr1.50289010	2	2	2	2	2	1	2	2	1	1	2	2	2	2	2	2	2	2	2	2	2	2	2	2	1	2	2	1	0	1	1	2	1	2	2	1	2	1	1	0	0	1	0	0	1	0	1	0	0	2	1	2
chr1.50298338	-1	1	1	1	1	1	1	1	1	1	1	1	1	1	1	1	1	1	1	1	1	1	1	1	1	1	1	1	1	1	1	1	1	1	1	1	1	1	1	1	2	1	2	2	1	2	1	2	2	1	1	1
chr1.5031250	1	1	1	1	1	1	1	1	1	1	1	1	1	1	1	1	1	1	1	1	1	1	1	1	1	1	1	1	1	1	1	1	1	1	1	1	1	1	1	1	1	1	1	1	1	1	1	1	1	1	1	1
chr1.50332660	2	2	2	2	2	1	2	2	1	1	2	2	2	2	2	2	2	2	2	2	2	2	2	2	1	2	2	2	1	2	-1	2	-1	2	2	2	2	2	2	1	1	1	1	1	-1	1	1	1	1	2	1	2
chr1.50359328	0	0	0	0	0	0	0	0	0	0	0	0	0	0	0	0	0	0	0	0	0	0	0	0	0	0	0	0	1	1	0	0	0	0	0	1	0	0	1	1	0	0	0	0	0	0	0	0	0	0	0	0
chr1.50501939	0	0	0	0	0	0	0	0	0	0	0	0	0	0	0	1	0	1	0	0	0	0	0	0	1	0	0	0	0	0	1	0	1	0	0	0	0	0	0	0	0	0	0	0	0	0	0	0	0	0	0	0
chr1.50539992	1	1	0	0	1	0	0	0	0	0	0	0	0	2	2	2	2	2	2	2	2	2	2	1	2	2	1	2	0	0	2	1	1	2	2	1	0	2	0	1	0	1	1	1	1	1	1	0	2	2	1	2
chr1.50553709	0	0	-1	0	-1	0	0	0	0	0	0	0	0	-1	-1	-1	2	-1	2	2	-1	2	2	1	2	2	-1	1	0	0	0	1	-1	1	1	1	-1	-1	1	1	0	1	1	1	1	1	1	0	2	2	1	2
chr1.50574172	1	1	1	1	1	1	1	1	1	1	-1	-1	-1	2	2	-1	2	-1	2	2	2	2	2	-1	2	2	-1	1	1	1	1	-1	1	1	-1	-1	1	1	1	2	-1	-1	-1	-1	-1	-1	-1	-1	2	2	-1	2
chr1.50611428	2	-1	-1	-1	-1	-1	2	-1	-1	-1	-1	-1	-1	-1	-1	-1	1	1	-1	-1	1	-1	-1	1	-1	-1	-1	-1	-1	-1	-1	1	-1	-1	1	1	-1	1	-1	-1	-1	1	-1	1	-1	1	1	-1	1	-1	-1	-1
chr1.50641445	1	1	2	2	1	2	2	2	2	2	2	2	2	2	2	2	2	2	2	2	2	2	2	2	2	2	1	1	2	2	1	1	2	1	0	2	2	2	2	1	2	1	1	1	2	1	1	2	0	2	2	2
chr1.50729000	-1	1	0	1	0	1	0	1	1	1	0	1	0	0	0	0	0	0	0	0	0	0	0	0	0	0	1	1	1	1	1	1	1	1	1	0	1	1	0	0	1	0	0	0	1	0	0	1	0	1	1	1
chr1.50765367	1	2	1	2	1	2	1	2	-1	2	0	2	0	0	0	0	0	0	1	0	0	1	0	0	0	0	1	2	1	0	1	0	0	1	1	0	0	2	0	0	2	0	1	1	1	1	0	2	0	0	1	0
chr1.50833408	1	1	1	1	1	1	1	1	1	1	1	1	1	1	1	1	1	1	1	1	1	1	1	1	1	1	1	1	1	1	1	1	1	1	1	1	1	1	1	1	1	1	1	1	1	1	1	1	1	1	1	1
chr1.50851107	1	1	2	2	1	2	2	2	2	2	2	2	2	2	2	1	2	1	1	2	2	1	2	1	1	2	0	1	1	0	0	0	0	1	0	1	0	2	0	0	2	0	1	1	1	1	0	2	0	0	1	0
chr1.50875571	1	-1	0	-1	-1	0	0	0	0	0	0	0	0	0	0	1	-1	-1	-1	0	0	1	-1	0	-1	0	1	-1	0	1	1	1	1	0	-1	0	1	0	-1	1	0	1	1	1	-1	-1	1	0	1	1	1	1
chr1.50910870	1	1	0	0	1	0	0	0	0	0	0	0	0	2	2	1	2	1	1	2	2	1	2	2	2	2	2	1	0	1	2	2	2	0	2	1	2	0	1	1	0	1	1	1	1	1	1	0	2	2	1	2
chr1.50936271	-1	-1	1	1	-1	1	1	1	1	1	1	1	1	-1	-1	-1	-1	-1	-1	-1	-1	-1	-1	-1	2	-1	-1	-1	1	1	-1	-1	-1	1	-1	-1	-1	1	-1	-1	1	-1	-1	-1	1	-1	-1	1	-1	-1	-1	-1
chr1.51037037	1	1	1	1	1	1	-1	-1	1	1	1	-1	1	1	1	1	1	1	1	1	1	-1	1	1	1	1	1	1	1	1	1	1	1	1	1	1	1	1	1	1	1	-1	1	1	1	1	1	-1	1	-1	1	-1
chr1.51042755	2	1	1	0	2	0	1	0	0	0	2	0	2	2	2	2	2	2	2	2	2	2	2	2	2	2	2	2	0	1	2	1	2	1	1	1	2	2	1	2	0	2	1	1	1	1	2	0	2	2	1	2
chr1.5106097	1	1	0	1	0	0	1	1	1	2	0	1	0	0	0	0	0	0	0	0	0	0	0	0	0	0	0	0	0	0	0	0	0	0	1	0	0	0	0	0	0	0	0	0	1	0	0	0	0	0	0	0
chr1.51095643	-1	1	-1	1	-1	1	-1	-1	1	-1	0	0	-1	-1	-1	-1	-1	1	-1	-1	1	-1	-1	-1	1	-1	-1	1	-1	-1	-1	-1	-1	1	-1	-1	-1	2	1	-1	-1	-1	-1	-1	-1	1	-1	-1	-1	-1	-1	-1
chr1.5118690	1	1	-1	1	-1	-1	1	1	1	0	-1	1	-1	1	-1	-1	-1	-1	-1	-1	-1	-1	-1	-1	-1	-1	-1	-1	-1	-1	-1	-1	1	-1	1	-1	-1	-1	-1	-1	-1	-1	-1	-1	1	-1	-1	-1	1	-1	-1	-1
chr1.51229985	1	1	1	1	1	1	1	1	1	1	1	1	1	1	1	1	1	1	1	1	1	1	1	1	1	1	1	1	1	1	1	1	1	1	1	1	1	1	1	1	1	1	1	1	1	1	1	1	1	1	1	1
chr1.51240060	2	2	2	2	2	2	2	2	2	2	2	2	2	2	2	2	2	2	2	2	2	2	2	2	2	2	2	2	1	1	2	2	2	1	2	1	2	2	1	2	2	2	2	2	2	2	2	2	2	2	2	2
chr1.51268555	1	1	1	2	0	1	1	2	1	1	0	2	0	1	0	1	0	2	0	1	1	0	1	1	1	0	0	1	1	1	1	0	2	1	0	1	1	2	1	0	2	1	2	2	1	2	1	2	2	0	1	0
chr1.51304622	-1	-1	-1	-1	-1	-1	-1	-1	-1	-1	-1	-1	-1	-1	-1	-1	-1	-1	-1	-1	1	2	-1	-1	-1	-1	-1	-1	-1	-1	-1	1	-1	1	-1	-1	-1	-1	0	-1	-1	-1	-1	-1	-1	-1	-1	-1	-1	-1	-1	-1
chr1.51373779	1	1	2	2	1	1	2	2	-1	1	2	-1	2	1	0	1	0	-1	0	1	-1	0	1	1	2	0	0	0	1	1	1	0	-1	0	0	1	1	-1	-1	-1	2	1	2	2	1	2	1	2	2	0	1	0
chr1.51494106	2	1	-1	1	-1	1	-1	1	1	-1	2	1	2	-1	2	-1	-1	1	2	-1	1	-1	1	1	1	2	1	-1	-1	-1	1	1	1	2	-1	-1	1	-1	-1	-1	1	2	-1	1	1	1	2	1	-1	2	1	2
chr1.51541922	1	1	1	1	1	1	1	1	1	-1	-1	1	1	-1	-1	1	1	1	-1	-1	1	1	1	1	1	1	1	1	1	1	1	1	1	-1	1	1	1	1	-1	1	-1	1	1	1	1	1	1	1	1	1	1	1
chr1.51682820	2	2	2	2	2	1	2	2	1	1	2	2	2	2	2	2	2	-1	2	2	2	2	2	2	2	2	2	2	2	2	2	2	2	2	2	2	2	2	2	2	2	2	2	2	2	2	2	2	2	2	2	2
chr1.51704488	1	0	1	1	1	0	1	0	0	0	2	1	2	0	0	1	0	1	0	0	0	0	1	0	1	1	0	2	0	1	0	1	1	1	1	0	-1	2	0	1	0	1	0	0	0	0	1	0	0	0	0	0
chr1.51728790	0	0	0	1	0	0	0	0	0	0	0	1	0	0	0	0	0	0	0	0	0	0	0	0	1	0	0	1	0	1	0	0	1	1	0	0	1	2	0	0	0	0	0	0	0	0	0	0	0	0	0	0
chr1.51760843	-1	2	2	2	2	2	2	2	2	2	2	2	2	2	2	2	2	2	1	2	2	1	2	2	2	2	2	1	2	2	2	1	2	2	1	1	2	2	1	2	2	2	2	2	2	2	2	2	2	2	2	2
chr1.51806870	0	0	0	0	0	0	0	-1	-1	0	0	0	0	-1	0	0	-1	-1	0	0	-1	0	0	-1	-1	0	0	1	0	1	0	1	1	0	1	-1	1	-1	-1	0	0	0	0	0	0	-1	-1	0	0	0	-1	0
chr1.51849206	1	0	0	1	0	-1	0	0	-1	1	-1	2	1	0	0	0	0	0	-1	0	0	0	0	0	1	0	0	1	1	0	0	0	0	1	0	0	0	1	0	0	-1	0	0	0	0	0	0	0	0	0	0	0
chr1.5194373	1	1	0	1	0	0	1	1	1	1	0	1	-1	0	0	0	0	0	0	0	0	0	0	0	0	0	1	1	0	0	0	0	0	0	1	1	0	0	0	1	0	0	0	0	1	0	0	0	0	0	0	0
chr1.51945442	1	2	1	2	1	2	1	2	2	2	0	2	0	1	0	0	0	1	1	0	0	1	1	1	2	0	1	1	0	0	2	0	1	1	1	0	0	2	0	1	2	0	1	1	1	1	0	2	0	0	1	0
chr1.51959455	0	0	0	0	0	0	0	0	0	0	0	0	0	1	2	0	2	0	1	1	1	1	0	1	0	1	0	1	2	2	0	1	1	1	1	1	1	0	1	0	0	1	1	1	0	1	1	0	2	0	0	0
chr1.51985328	0	1	1	2	0	1	1	2	1	1	0	2	0	1	0	0	0	1	0	0	0	0	1	1	2	0	0	1	0	0	1	0	1	1	0	0	0	2	0	1	2	0	1	1	1	1	0	2	0	0	1	0
chr1.52004299	2	2	2	2	2	1	2	2	1	1	2	2	2	1	0	2	0	2	1	1	1	1	2	1	2	1	2	1	0	0	2	1	1	1	1	0	1	2	1	2	2	1	1	1	2	1	1	2	0	2	2	2
chr1.52110242	1	1	1	0	1	0	0	0	0	0	1	0	1	0	0	1	0	0	0	0	0	0	0	0	0	0	0	0	0	0	0	0	0	0	0	0	0	0	0	0	0	0	0	0	0	0	0	0	0	0	0	0
chr1.52122055	1	0	1	2	1	1	2	2	1	2	2	1	2	2	2	2	2	2	2	2	2	2	2	2	2	2	1	2	2	2	1	2	2	2	1	2	2	2	2	2	2	2	2	2	2	2	2	2	2	2	2	2
chr1.5214314	1	-1	-1	-1	-1	-1	-1	-1	-1	1	1	1	1	-1	-1	1	-1	-1	-1	-1	-1	-1	-1	-1	0	-1	1	-1	-1	-1	-1	1	-1	-1	-1	-1	-1	0	-1	-1	-1	-1	-1	-1	1	0	-1	-1	-1	-1	-1	-1
chr1.52215555	1	1	1	1	1	1	1	1	-1	1	1	1	1	1	1	1	1	1	1	1	1	1	1	1	-1	1	1	1	1	1	1	1	1	1	1	-1	-1	1	1	1	1	1	1	1	1	1	1	1	1	1	1	1
chr1.52286893	2	2	2	2	2	2	2	2	2	2	2	2	2	2	2	2	2	2	1	2	2	1	2	2	2	2	2	1	1	2	2	1	1	2	1	2	1	2	1	2	2	2	2	2	2	2	2	2	2	2	2	2
chr1.52308897	1	1	1	1	1	1	1	1	1	1	1	1	1	1	1	1	1	1	1	1	1	1	1	1	1	1	1	1	1	1	1	1	1	1	1	1	1	1	1	1	1	1	1	1	1	1	1	1	1	1	1	1
chr1.52352881	2	1	2	2	2	1	2	2	1	2	2	2	2	2	1	1	1	2	2	1	1	2	2	2	2	1	1	2	2	1	2	2	2	1	2	2	2	1	2	2	2	2	2	2	2	2	2	2	1	2	2	2
chr1.52376048	2	2	2	2	2	2	2	2	2	2	2	2	2	2	2	2	2	2	2	2	2	2	2	2	2	2	2	2	2	2	2	2	2	2	2	2	2	2	2	2	2	2	2	2	2	2	2	2	2	2	2	2
chr1.52415044	1	2	1	1	1	1	0	0	1	-1	0	2	-1	-1	-1	0	-1	-1	1	-1	1	1	1	-1	1	1	1	1	1	1	1	-1	-1	1	1	1	0	-1	1	2	2	1	1	1	1	-1	1	2	0	0	1	0
chr1.52459325	1	0	1	1	1	0	2	2	0	1	2	0	2	0	0	1	0	0	0	0	0	0	1	0	0	0	0	1	2	2	0	1	1	1	1	1	1	1	1	0	0	0	0	0	1	0	0	0	0	2	1	2
chr1.52546651	1	1	1	1	1	1	1	1	1	1	1	1	1	1	1	1	1	1	1	1	1	1	1	1	1	1	1	1	1	1	1	1	1	1	1	1	1	1	1	1	1	1	1	1	1	1	1	1	1	1	1	1
chr1.52591950	1	2	1	2	1	1	1	-1	1	1	0	2	0	1	0	0	0	1	0	0	0	0	1	1	1	0	1	0	1	1	1	0	0	0	1	1	0	1	2	1	0	1	0	0	1	0	1	0	0	2	1	2
chr1.52772453	1	2	1	1	1	2	1	2	2	2	0	1	0	1	0	0	0	2	0	0	0	0	1	1	2	0	2	0	1	1	1	0	0	0	1	1	0	1	2	2	2	1	1	1	1	1	1	2	0	0	1	0
chr1.52793863	1	1	1	1	1	1	1	1	1	1	1	1	1	1	1	1	1	1	1	1	1	1	1	1	1	1	1	1	1	1	1	1	1	1	1	1	1	1	1	1	1	1	1	1	1	1	1	1	1	1	1	1
chr1.52832963	2	2	2	2	2	1	2	2	1	1	2	2	2	1	0	1	0	1	1	0	0	1	2	1	1	0	1	2	2	2	2	1	2	2	2	2	1	2	1	1	0	2	1	1	1	1	2	0	2	2	1	2
chr1.52857620	1	0	1	1	1	1	1	0	1	1	2	1	2	1	2	1	2	1	2	2	2	2	0	1	1	2	1	2	1	1	1	2	2	1	1	0	2	0	1	1	2	1	2	2	2	2	1	2	2	2	2	2
chr1.52886633	0	0	0	1	0	0	0	0	0	0	0	1	0	0	0	1	0	0	1	0	0	1	1	0	0	0	0	2	1	1	0	1	1	1	1	0	1	0	0	0	0	0	0	0	1	0	0	0	0	2	1	2
chr1.52977296	0	0	0	2	0	1	1	2	1	2	0	1	0	2	2	2	2	1	2	1	1	2	2	1	2	2	0	2	1	1	1	1	2	1	1	0	1	0	1	1	2	0	1	1	2	1	0	2	0	2	2	2
chr1.53053449	2	2	2	0	2	2	1	0	2	1	2	1	2	2	2	2	2	2	2	2	2	2	2	2	1	2	2	0	1	1	1	1	0	0	1	1	1	1	1	2	0	2	1	1	-1	1	2	0	2	2	1	2
chr1.53088521	2	2	2	2	2	2	2	2	2	2	2	2	2	2	1	2	1	2	2	-1	1	2	2	1	2	1	2	1	1	1	-1	1	1	1	2	1	1	1	1	2	1	2	2	2	2	2	2	1	2	2	2	2
chr1.53103647	0	0	0	0	0	0	0	0	0	0	0	0	0	0	0	0	0	1	0	1	1	0	0	1	0	0	1	0	1	1	1	1	1	0	0	1	1	1	2	0	2	0	1	1	1	1	0	2	0	0	1	0
chr1.53141252	0	0	0	-1	0	-1	-1	1	0	0	0	0	0	0	0	-1	1	-1	0	0	1	-1	-1	1	1	1	0	0	0	0	0	0	0	0	-1	-1	0	-1	0	0	0	1	0	0	0	1	1	0	1	0	0	0
chr1.53214109	2	2	2	1	2	1	-1	0	1	0	2	2	2	1	2	2	2	2	2	2	2	2	2	2	2	2	2	2	2	2	2	2	2	2	2	2	2	2	2	2	2	2	2	2	2	2	2	2	2	2	2	2
chr1.53240063	1	1	1	1	1	1	1	0	1	1	1	1	1	1	1	1	1	1	1	1	1	1	1	1	1	1	1	1	1	1	1	1	1	1	1	1	1	1	1	1	1	1	1	1	1	1	1	1	1	1	1	1
chr1.53277712	1	0	1	0	-1	0	1	0	0	-1	2	-1	2	1	0	1	0	-1	1	1	0	1	-1	0	1	0	0	2	1	1	-1	1	1	-1	-1	1	1	-1	0	0	2	0	1	1	2	-1	0	2	-1	-1	-1	-1
chr1.53312998	1	0	1	1	1	1	1	0	1	1	2	1	2	2	2	2	2	2	2	1	1	2	2	2	1	2	1	0	1	1	1	1	1	1	0	2	1	2	1	1	0	1	0	0	1	0	1	0	0	2	1	2
chr1.5337514	0	0	0	0	-1	0	0	-1	0	0	0	0	0	0	1	1	-1	1	1	0	2	0	1	1	2	1	-1	0	0	0	0	0	-1	-1	-1	-1	-1	0	0	0	0	0	0	0	-1	0	0	0	0	0	0	0
chr1.53385388	1	0	-1	0	-1	0	-1	-1	0	-1	1	1	1	1	-1	-1	-1	1	-1	-1	0	-1	1	0	-1	-1	-1	-1	-1	-1	-1	-1	-1	-1	0	0	0	0	0	-1	-1	-1	-1	-1	-1	0	0	0	-1	0	-1	0
chr1.53406380	0	0	0	1	0	0	0	0	0	0	0	1	0	0	0	0	0	1	0	0	0	0	0	0	0	0	0	2	2	1	1	1	2	1	1	0	1	0	0	0	0	0	0	0	0	0	0	0	0	0	0	0
chr1.53500569	2	2	2	1	2	2	1	0	2	1	2	2	2	1	2	2	2	2	2	1	1	2	2	2	1	2	2	2	2	2	1	2	1	2	2	2	2	-1	-1	2	2	2	2	2	1	2	2	2	2	0	1	0
chr1.53672830	1	0	1	0	1	1	1	0	1	1	2	0	2	0	0	1	0	0	1	0	0	1	1	1	0	0	0	0	0	1	0	0	0	0	0	1	0	1	1	0	0	1	1	1	0	1	1	0	2	0	0	0
chr1.53698082	1	2	1	2	1	2	1	2	2	2	0	2	0	2	2	1	2	2	1	2	2	1	1	2	2	2	2	2	2	2	2	2	2	2	2	2	2	2	2	2	2	1	1	1	2	1	1	2	0	2	2	2
chr1.53749485	1	-1	1	1	1	1	1	1	1	-1	-1	-1	1	1	2	2	-1	1	1	-1	1	1	1	1	-1	2	1	1	-1	1	1	1	1	1	-1	1	-1	1	1	1	2	1	-1	1	-1	1	1	2	1	1	1	-1
chr1.53788646	0	0	0	0	0	1	0	0	1	1	0	0	0	0	0	1	0	0	0	0	0	0	1	0	0	0	0	0	0	0	0	0	0	0	0	0	0	0	1	1	0	1	0	0	0	0	1	0	0	0	0	0
chr1.53822279	2	2	2	2	2	2	2	2	2	2	2	2	2	1	2	2	2	1	2	2	2	2	1	2	1	2	2	2	2	2	2	2	2	2	2	2	2	2	2	1	0	2	1	1	1	1	2	0	2	2	1	2
chr1.53883351	0	0	0	0	0	0	0	0	0	0	0	0	0	1	0	0	0	1	0	0	0	0	1	0	1	0	0	0	0	0	0	0	0	0	0	0	0	0	0	0	2	0	1	1	0	1	0	2	0	0	1	0
chr1.53985836	1	2	1	2	1	1	1	2	1	1	0	2	0	0	0	0	0	0	1	0	0	1	0	0	0	0	2	2	2	1	1	2	1	2	2	-1	2	-1	-1	1	2	1	2	2	1	2	1	2	2	0	1	0
chr1.54035486	1	2	1	2	1	1	1	2	1	1	0	2	0	0	0	0	0	0	1	0	0	1	0	0	0	0	2	2	2	1	1	2	1	2	2	1	2	1	1	1	2	1	2	2	2	2	1	2	2	2	2	2
chr1.54038560	1	1	1	1	1	1	1	1	1	1	1	1	1	1	-1	1	1	1	1	-1	1	1	1	-1	1	1	1	1	1	1	1	1	1	1	1	1	1	1	1	1	1	1	1	1	1	1	1	1	1	-1	1	1
chr1.54077500	1	0	1	0	1	1	1	0	1	1	1	0	1	1	1	1	1	-1	1	1	1	-1	1	1	2	-1	-1	0	0	-1	1	0	-1	-1	-1	1	0	1	1	1	-1	1	-1	0	0	0	1	0	0	0	-1	0
chr1.54105946	0	0	0	1	0	0	0	0	0	0	0	1	0	0	0	0	0	0	0	0	0	0	0	0	0	0	0	2	2	1	0	1	1	1	1	0	1	0	0	0	0	0	0	0	1	0	0	0	0	2	1	2
chr1.54146015	1	2	1	2	1	1	1	2	1	1	0	2	0	0	0	0	0	0	1	0	0	1	0	0	0	0	2	2	2	1	2	2	1	2	2	1	2	1	1	1	0	1	1	1	2	1	1	0	2	2	1	2
chr1.54247639	1	1	1	1	1	-1	1	1	1	1	2	1	2	1	1	1	1	1	1	-1	1	1	1	1	1	1	1	1	1	1	1	1	1	1	1	1	1	1	-1	1	1	-1	1	1	-1	-1	-1	1	1	1	-1	1
chr1.54263343	1	0	1	0	1	0	1	0	0	0	2	0	2	0	0	1	0	0	0	0	0	0	1	0	0	0	0	0	0	0	0	0	0	0	0	0	0	0	0	0	0	0	0	0	0	0	0	0	0	0	0	0
chr1.54327891	0	0	0	0	0	1	0	0	1	1	0	0	0	0	0	1	0	0	0	0	0	0	1	0	0	0	0	0	0	1	0	0	1	0	0	1	0	1	1	0	0	0	0	0	0	0	0	0	0	0	0	0
chr1.5440037	1	1	2	1	2	1	1	0	0	0	2	1	2	0	0	1	1	1	1	2	0	2	1	1	0	1	1	1	1	2	2	1	1	1	1	1	2	1	2	2	2	2	2	2	1	2	2	2	2	2	2	2
chr1.54426757	1	2	1	2	1	1	1	2	1	1	0	2	0	2	2	1	2	1	2	1	1	2	1	1	1	2	1	0	0	0	1	0	1	0	1	0	0	0	1	2	2	2	2	2	2	2	2	2	2	2	2	2
chr1.54521564	2	2	2	1	2	2	1	0	2	1	2	2	2	1	0	1	0	1	1	1	1	1	1	1	1	0	2	2	2	2	2	2	1	2	2	2	2	2	1	0	0	1	1	1	1	1	1	0	2	2	1	2
chr1.54551580	1	0	1	2	1	0	2	2	0	1	2	1	2	1	2	2	2	2	1	1	1	1	2	2	1	2	0	0	0	0	0	0	1	0	0	0	0	0	1	2	2	1	1	1	2	1	1	2	0	2	2	2
chr1.54560124	1	2	1	0	1	2	0	0	2	1	0	1	0	1	0	0	0	0	1	1	1	1	0	0	1	0	2	2	2	2	2	2	1	2	2	2	2	2	1	0	0	1	1	1	0	1	1	0	2	0	0	0
chr1.5460581	0	0	0	0	0	0	0	0	0	0	0	0	0	0	0	0	0	1	0	1	0	1	0	0	0	1	0	0	0	0	0	0	0	0	0	0	0	0	0	0	0	0	0	0	0	0	0	0	0	0	0	0
chr1.54613666	1	0	1	2	1	0	2	2	0	1	2	1	2	1	2	2	2	2	1	2	2	1	2	2	2	2	0	0	0	0	0	0	1	0	0	0	0	0	1	2	2	1	1	1	2	1	1	2	0	2	2	2
chr1.54653914	1	0	1	2	1	1	2	2	1	2	2	1	2	0	2	2	2	1	1	2	2	1	1	2	1	2	1	2	2	2	1	2	2	2	1	2	2	2	2	2	2	1	1	1	2	1	1	2	0	2	2	2
chr1.54747504	1	2	1	1	1	2	1	2	2	2	0	1	0	2	0	0	0	1	1	1	1	1	1	1	2	0	2	2	2	2	2	2	1	2	2	2	2	2	0	1	0	1	1	1	1	1	1	0	2	0	0	0
chr1.54771098	2	2	2	0	2	2	1	0	2	1	2	1	-1	1	2	2	2	1	2	1	1	2	1	2	0	2	1	-1	-1	1	1	-1	-1	-1	1	1	0	1	2	2	2	2	2	2	2	2	2	2	2	2	2	2
chr1.54812802	0	0	0	0	0	0	0	0	0	0	0	0	0	0	0	0	0	0	0	1	1	0	0	0	1	0	0	0	0	0	0	0	1	0	0	0	0	0	0	0	0	0	0	0	0	0	0	0	0	0	0	0
chr1.54835997	2	2	2	2	2	2	2	2	2	2	2	2	2	1	0	1	0	2	0	1	1	0	2	1	2	0	2	2	2	1	2	2	2	2	2	1	2	1	1	2	2	1	1	1	2	1	1	2	0	2	2	2
chr1.55018190	1	0	1	0	1	0	1	0	0	0	2	0	2	1	0	0	0	0	1	0	0	1	0	1	0	0	0	0	0	0	0	0	0	0	0	0	0	0	0	1	2	2	2	2	0	2	2	2	2	0	1	0
chr1.55089791	0	0	0	1	0	0	1	2	0	1	0	0	0	1	2	1	2	2	1	1	1	1	1	1	1	2	2	0	0	0	2	1	1	1	1	1	1	1	0	0	0	0	0	0	1	0	0	0	0	2	1	2
chr1.5509792	-1	1	-1	1	-1	1	-1	-1	-1	1	-1	-1	-1	1	1	-1	1	-1	-1	-1	-1	1	-1	1	1	1	-1	-1	1	-1	-1	-1	-1	-1	1	1	-1	1	-1	-1	0	-1	-1	0	-1	1	1	1	-1	1	-1	-1
chr1.55115086	0	-1	0	1	-1	0	0	-1	0	0	0	-1	0	-1	2	2	2	1	1	2	2	1	1	1	-1	2	2	2	2	1	2	2	2	2	2	-1	2	-1	-1	0	0	0	0	0	0	-1	0	0	0	-1	0	0
chr1.55159893	1	0	1	2	1	0	2	2	0	1	2	1	2	2	2	2	2	2	2	2	2	2	2	2	2	2	2	2	2	2	2	2	2	2	2	2	2	2	2	1	0	1	1	1	2	1	1	0	2	2	1	2
chr1.55247449	2	2	2	2	2	-1	2	1	1	1	2	2	2	2	1	1	1	-1	-1	1	1	2	-1	-1	-1	1	1	1	1	-1	1	1	1	1	1	-1	1	2	2	2	2	2	-1	2	2	-1	2	2	1	2	2	2
chr1.55247859	0	0	0	1	0	1	1	2	1	2	0	0	0	0	2	2	2	1	1	2	2	1	1	1	1	2	2	2	2	1	2	2	2	2	2	1	2	1	0	0	0	1	1	1	0	1	1	0	2	0	0	0
chr1.55338437	1	0	-1	-1	-1	0	-1	-1	0	-1	1	1	1	-1	1	1	-1	0	1	-1	0	-1	-1	0	0	-1	-1	-1	-1	-1	-1	-1	1	-1	0	0	0	0	0	-1	1	-1	1	1	-1	0	-1	-1	-1	-1	-1	-1
chr1.55467556	2	2	2	2	2	2	2	2	2	2	2	2	2	2	1	1	2	2	2	2	1	2	2	2	2	0	2	2	2	2	2	2	2	2	2	2	2	2	2	2	2	1	1	1	2	1	1	2	0	2	2	2
chr1.55601045	0	0	0	1	0	0	1	2	0	1	0	0	0	1	2	2	2	1	2	2	2	2	1	2	1	2	1	2	2	1	1	2	1	2	1	1	2	1	0	0	0	1	1	1	0	1	1	0	2	0	0	0
chr1.55622512	1	-1	-1	-1	-1	0	0	-1	0	0	1	-1	-1	-1	1	-1	-1	-1	-1	-1	0	-1	-1	0	0	0	-1	-1	0	-1	-1	-1	-1	-1	0	0	0	0	0	-1	-1	-1	1	-1	-1	-1	-1	-1	0	-1	-1	0
chr1.55636167	0	0	0	1	0	0	1	2	0	1	0	0	0	0	1	-1	0	1	0	1	-1	0	1	0	1	-1	1	0	0	0	1	1	0	1	0	1	1	1	0	0	0	1	1	1	0	1	1	0	1	0	0	0
chr1.55697353	2	2	2	2	2	1	2	2	1	1	2	2	2	2	2	1	2	2	2	2	2	2	1	2	2	2	2	2	2	2	2	2	2	2	2	2	2	2	2	1	2	0	1	1	2	1	0	2	0	2	2	2
chr1.55721053	1	0	0	0	0	1	0	0	1	1	0	0	0	0	0	1	0	0	0	0	0	0	1	0	0	0	0	0	0	0	0	0	0	0	0	0	0	0	0	1	0	2	1	1	0	1	2	0	2	0	0	0
chr1.55753133	-1	1	1	1	1	1	1	1	1	1	1	1	1	1	1	1	1	1	1	1	1	1	1	1	1	1	1	1	1	1	1	1	1	1	1	1	1	1	1	1	1	1	1	1	1	1	1	1	1	1	1	1
chr1.55806706	2	2	2	2	2	2	2	2	2	2	2	2	2	2	2	2	2	1	2	1	1	2	2	2	1	2	2	2	2	2	2	2	2	2	2	2	2	2	2	1	2	1	1	1	1	1	1	2	0	2	2	2
chr1.55878940	-1	2	2	0	2	1	1	0	1	0	2	1	2	0	1	1	0	0	0	0	1	0	0	1	0	2	1	2	2	2	1	2	-1	-1	1	2	2	2	1	0	-1	0	1	1	1	-1	0	2	0	2	2	2
chr1.55908010	2	2	2	0	2	1	1	0	1	0	2	1	2	0	1	1	0	0	0	0	1	0	0	0	0	2	1	0	0	1	1	1	1	1	0	2	1	2	2	0	2	0	1	1	1	1	0	2	0	2	2	2
chr1.56057350	1	1	1	1	1	1	1	1	1	1	1	1	1	1	1	1	1	1	1	1	1	1	1	1	1	1	1	1	1	1	1	1	1	1	1	1	1	1	1	1	1	1	1	1	1	1	1	1	1	1	1	1
chr1.56168066	1	2	1	0	1	1	0	0	1	0	0	1	0	1	1	0	2	0	2	1	0	2	0	1	0	0	1	2	2	1	1	1	1	1	2	0	1	0	0	1	0	1	0	0	0	0	1	0	0	0	0	0
chr1.56194812	1	0	1	2	1	0	2	2	0	1	2	1	2	1	1	2	0	1	0	0	1	0	1	1	1	2	1	0	0	1	1	1	1	1	0	2	1	2	2	1	2	1	1	1	1	1	1	2	0	2	2	2
chr1.5627407	-1	0	0	0	-1	0	0	0	0	0	-1	-1	-1	-1	0	-1	-1	0	-1	0	0	-1	0	0	0	0	-1	0	-1	0	-1	0	-1	0	0	0	0	0	0	0	0	-1	0	0	0	-1	-1	0	0	0	0	0
chr1.56292034	2	2	2	2	2	2	2	2	2	2	2	2	2	2	2	2	2	2	2	2	2	2	2	2	2	2	2	2	2	2	2	2	2	2	2	2	2	2	2	1	2	1	2	2	2	2	1	2	2	2	2	2
chr1.56304809	1	2	1	0	1	2	0	0	2	1	0	1	0	2	1	0	2	2	2	2	1	2	1	2	2	0	1	2	2	1	1	1	1	1	2	0	1	0	1	2	0	2	1	1	1	1	2	0	2	0	0	0
chr1.56333518	1	0	1	2	1	0	2	2	0	1	2	1	2	1	2	2	2	1	2	2	2	2	2	1	1	2	2	2	2	2	1	2	2	2	2	2	2	2	1	0	2	0	1	1	1	1	0	2	0	2	2	2
chr1.56387648	2	2	2	2	2	2	2	2	2	2	2	2	2	2	2	2	2	2	2	2	2	2	2	2	2	2	2	2	2	2	2	2	2	2	2	2	2	2	2	2	2	1	1	1	2	1	1	2	0	2	2	2
chr1.56420453	0	0	0	0	0	0	0	0	0	0	0	0	0	1	1	0	2	1	2	2	1	2	1	1	1	0	0	0	0	0	0	0	0	0	0	0	0	0	0	2	0	2	1	1	1	1	2	0	2	0	0	0
chr1.56438017	-1	-1	-1	-1	-1	0	-1	-1	-1	-1	-1	-1	-1	-1	-1	-1	-1	-1	-1	1	1	-1	1	-1	1	-1	-1	-1	-1	-1	-1	1	-1	-1	-1	-1	-1	0	-1	1	-1	1	-1	-1	-1	-1	1	-1	-1	-1	-1	-1
chr1.5656384	1	-1	-1	-1	-1	-1	-1	-1	-1	-1	-1	-1	-1	-1	-1	-1	-1	-1	-1	-1	-1	-1	-1	-1	-1	-1	-1	-1	-1	-1	-1	-1	-1	-1	-1	-1	-1	-1	-1	-1	-1	-1	-1	-1	-1	-1	-1	-1	-1	-1	-1	-1
chr1.56565273	1	0	1	1	1	1	1	0	1	1	2	1	2	1	1	2	0	2	0	1	2	0	2	1	2	2	2	2	2	2	2	2	2	2	2	2	2	2	2	0	2	1	2	2	1	2	1	2	2	2	2	2
chr1.56594600	0	0	0	0	0	0	0	0	0	0	0	0	0	0	0	0	1	0	0	0	0	0	0	0	0	0	0	0	0	0	0	0	0	0	0	0	0	0	0	0	0	1	1	1	0	1	1	0	2	0	0	0
chr1.56681034	1	2	1	1	1	1	1	2	1	1	0	1	0	1	0	0	0	2	0	1	1	0	1	0	2	0	0	0	0	1	0	0	0	0	0	1	0	1	1	1	2	1	2	2	1	2	1	2	2	0	1	0
chr1.56719630	2	2	2	2	2	2	2	2	2	2	2	2	2	2	2	2	2	1	2	1	1	2	1	2	1	2	2	2	2	2	2	2	2	2	2	2	2	2	2	1	0	1	1	1	2	1	1	0	2	2	1	2
chr1.56742956	1	0	0	1	0	0	0	0	0	0	0	1	0	0	0	0	0	1	0	1	1	0	1	0	1	0	0	0	0	0	0	0	0	0	0	0	0	0	0	0	0	0	0	0	0	0	0	0	0	0	0	0
chr1.56857160	-1	-1	-1	-1	1	-1	2	-1	-1	-1	-1	-1	-1	-1	-1	-1	-1	-1	-1	-1	-1	-1	-1	-1	2	-1	-1	-1	-1	-1	-1	-1	-1	-1	-1	-1	-1	-1	-1	-1	-1	-1	-1	-1	-1	-1	-1	-1	-1	-1	-1	-1
chr1.56901701	0	0	0	2	0	0	1	2	0	1	0	1	0	1	0	0	0	2	0	1	1	0	1	1	2	0	2	2	2	2	-1	2	2	2	2	2	2	2	2	2	0	2	1	1	2	1	2	0	2	2	1	2
chr1.56925541	0	0	0	2	0	0	1	2	0	1	0	1	0	1	0	1	0	2	0	1	1	0	2	1	2	0	2	2	2	2	1	2	2	2	2	2	2	2	2	2	2	2	2	2	2	2	2	2	2	2	2	2
chr1.56959366	1	2	1	1	1	1	0	0	1	0	0	2	0	1	0	1	0	2	0	1	1	0	2	1	2	0	2	2	2	2	1	2	2	2	2	2	2	2	2	2	2	2	2	2	2	2	2	2	2	2	2	2
chr1.56992468	1	1	1	1	1	1	1	1	1	1	1	1	1	1	1	1	1	1	1	1	1	1	1	1	1	1	1	1	1	1	1	1	1	1	1	1	1	1	1	1	1	1	1	1	1	1	1	1	1	1	1	1
chr1.57008627	-1	-1	-1	-1	-1	-1	-1	-1	-1	-1	1	-1	-1	-1	-1	-1	-1	-1	-1	-1	-1	-1	-1	1	-1	-1	-1	1	1	-1	-1	1	1	1	1	-1	-1	-1	1	-1	-1	-1	-1	-1	-1	-1	-1	-1	-1	1	-1	1
chr1.57067284	1	2	1	1	1	1	0	0	1	0	0	2	0	0	0	1	0	1	0	1	1	0	2	1	1	0	2	2	2	1	2	2	2	2	2	1	2	1	1	1	2	1	2	2	2	2	1	2	2	2	2	2
chr1.57103154	0	0	0	1	0	0	1	2	0	1	0	0	0	1	0	1	0	1	0	0	0	0	1	0	1	0	1	2	2	2	1	1	1	2	2	2	1	2	1	1	2	1	2	2	2	2	1	2	2	2	2	2
chr1.57121838	-1	2	-1	2	1	-1	-1	-1	-1	1	0	2	0	1	1	1	-1	-1	0	0	-1	-1	-1	-1	1	0	-1	-1	-1	-1	2	-1	1	2	-1	-1	-1	2	-1	2	2	1	-1	1	2	-1	-1	2	-1	-1	-1	-1
chr1.57151074	2	2	2	2	2	2	2	2	2	2	2	2	2	2	2	2	2	2	2	2	2	2	2	2	2	2	1	1	2	2	2	2	2	1	1	1	2	1	2	2	2	2	2	2	2	2	2	2	2	2	2	2
chr1.57197280	1	1	1	1	1	1	1	1	1	1	1	1	1	1	1	1	1	1	1	1	1	1	1	1	1	1	1	1	1	1	1	1	1	1	-1	1	1	1	1	1	1	1	1	1	1	1	1	1	1	1	1	1
chr1.57210266	-1	2	1	2	1	-1	1	2	1	1	0	2	0	0	0	1	0	1	0	1	-1	0	2	0	-1	0	1	2	2	1	0	1	2	2	2	1	1	1	0	1	2	1	2	2	2	2	1	2	2	2	2	2
chr1.57236781	-1	1	1	1	1	1	1	1	1	1	1	1	-1	1	1	1	1	-1	1	1	-1	1	1	1	-1	1	1	1	-1	-1	-1	-1	1	-1	1	1	-1	-1	-1	1	1	-1	1	1	1	1	-1	1	-1	-1	1	-1
chr1.57283901	2	2	2	-1	2	-1	2	1	-1	-1	2	2	2	-1	2	2	2	1	2	-1	2	2	-1	-1	1	2	-1	1	-1	-1	1	-1	1	1	1	1	1	1	1	-1	2	-1	2	2	2	2	2	2	2	2	2	2
chr1.57346192	-1	2	2	0	2	2	2	0	2	1	2	1	2	1	2	1	2	0	2	1	1	2	0	1	0	2	1	1	0	1	1	0	0	1	2	2	0	2	1	1	0	2	1	1	0	1	2	0	2	0	0	0
chr1.57384052	0	0	0	1	0	1	0	0	1	1	0	1	0	1	0	0	0	2	0	1	1	0	1	1	2	0	2	1	0	1	2	1	0	1	2	2	1	2	2	1	2	2	2	2	0	2	2	2	2	0	1	0
chr1.57394325	2	2	2	1	2	1	2	2	1	1	2	1	2	1	2	2	2	0	2	1	1	2	1	1	-1	2	0	0	0	0	0	0	0	0	0	0	0	0	0	0	0	0	0	0	1	0	0	0	0	2	1	2
chr1.57420481	0	0	0	2	0	-1	0	2	1	2	0	1	0	0	0	1	0	1	0	1	1	0	2	1	1	0	2	2	2	2	2	2	2	2	2	2	2	2	2	2	2	2	2	2	2	2	2	2	2	2	2	2
chr1.57528690	1	-1	1	1	1	1	-1	-1	1	1	1	1	1	1	1	1	1	1	1	1	1	-1	-1	1	1	1	1	1	-1	-1	1	1	1	1	1	1	1	1	1	1	1	1	1	1	-1	1	1	1	1	1	1	-1
chr1.57634964	1	2	2	0	2	1	2	0	1	0	2	1	2	1	2	2	2	0	2	1	1	2	1	2	0	2	2	1	0	1	2	1	1	1	2	2	1	2	2	1	0	1	1	1	2	1	1	0	2	2	1	2
chr1.57642280	0	0	0	2	0	1	0	2	1	2	0	1	0	1	0	0	0	2	0	1	1	0	1	0	2	0	0	1	2	1	0	1	1	1	0	0	1	0	0	1	2	1	1	1	0	1	1	2	0	0	1	0
chr1.57688199	0	1	0	-1	-1	1	0	-1	-1	0	0	0	0	0	0	0	0	-1	0	0	1	0	0	1	-1	0	2	1	0	0	2	1	0	1	2	2	1	2	2	0	0	0	0	0	0	-1	1	0	0	0	-1	0
chr1.57733948	0	0	0	2	0	1	0	2	1	2	0	1	0	1	0	1	0	1	0	0	0	0	1	1	1	0	2	2	2	2	1	2	2	2	2	2	2	2	2	1	2	1	2	2	2	2	1	2	2	2	2	2
chr1.57775607	1	1	1	1	1	1	-1	1	1	1	1	1	-1	1	1	1	1	1	1	1	1	1	1	1	1	1	1	1	1	1	1	1	1	1	1	1	1	1	1	1	1	1	1	1	1	1	1	1	1	1	1	1
chr1.57892493	2	2	2	2	2	2	2	2	2	2	2	2	2	2	2	2	2	2	2	2	2	2	2	2	2	2	2	2	2	2	1	2	2	2	2	2	2	2	2	2	2	2	2	2	2	2	2	2	2	2	2	2
chr1.57952641	1	-1	-1	-1	-1	-1	-1	1	-1	-1	1	1	1	-1	-1	1	-1	2	1	-1	2	1	-1	-1	1	-1	-1	1	-1	-1	-1	-1	1	-1	2	2	2	-1	2	-1	-1	-1	-1	-1	-1	-1	-1	-1	-1	-1	1	-1
chr1.57991286	-1	1	-1	-1	-1	-1	-1	-1	-1	-1	-1	-1	-1	1	-1	-1	-1	1	-1	1	1	-1	1	1	1	1	1	1	1	-1	-1	1	1	1	1	-1	1	1	1	1	-1	-1	-1	-1	1	-1	1	-1	-1	1	-1	1
chr1.58110882	1	1	1	1	1	1	1	1	1	-1	1	-1	1	-1	-1	1	-1	1	0	-1	1	-1	1	1	-1	-1	1	1	1	-1	1	1	1	1	1	1	1	1	1	-1	0	1	-1	-1	0	1	1	-1	1	-1	-1	-1
chr1.58197688	1	2	1	2	1	2	1	2	2	2	0	1	0	2	2	1	2	2	2	2	2	2	1	1	2	2	0	0	0	0	1	0	0	0	0	0	0	0	0	1	2	1	1	1	0	1	2	2	0	1	1	0
chr1.58242426	2	2	2	2	2	2	2	2	2	2	2	2	2	2	2	1	2	2	2	2	2	2	1	1	2	2	0	1	2	2	1	1	2	1	1	1	1	1	1	1	2	-1	1	1	0	1	2	2	0	1	1	0
chr1.58302318	1	-1	1	1	1	1	1	1	1	1	1	1	1	1	1	1	1	1	1	1	-1	1	1	1	1	1	1	1	1	1	1	1	1	1	1	1	1	1	1	1	1	1	1	1	1	1	1	1	1	1	1	1
chr1.58420675	-1	-1	-1	-1	-1	-1	-1	-1	-1	1	1	1	-1	-1	-1	-1	-1	-1	-1	1	-1	-1	-1	-1	-1	-1	1	-1	-1	-1	-1	-1	-1	-1	-1	-1	-1	-1	-1	-1	-1	-1	-1	-1	1	-1	-1	-1	-1	-1	-1	-1
chr1.58441221	2	2	1	2	1	2	1	2	2	2	0	1	0	2	2	1	2	2	2	2	2	2	1	2	2	2	2	1	0	0	1	1	0	1	1	1	1	1	1	2	2	1	1	1	1	1	2	2	0	1	1	0
chr1.58613994	0	0	0	0	0	0	0	0	0	0	0	0	0	0	0	1	0	0	0	0	0	0	1	0	0	0	0	0	0	0	0	0	0	0	0	0	0	0	1	0	1	1	1	1	1	1	0	0	2	1	1	2
chr1.58705127	2	2	1	1	1	2	1	1	1	0	0	1	0	1	2	2	2	0	2	1	1	2	1	2	0	2	2	1	0	2	2	1	0	1	2	2	1	2	2	2	1	1	1	1	2	1	2	2	0	1	2	2
chr1.58733011	0	0	0	0	0	0	0	0	0	0	0	0	0	1	0	0	0	2	0	1	1	0	1	0	2	0	0	0	0	0	0	0	0	0	0	0	0	0	0	0	0	0	0	0	0	0	0	0	0	0	0	0
chr1.58751744	0	0	0	0	0	0	0	0	0	0	0	0	0	1	1	0	2	0	2	1	0	2	0	1	0	1	0	0	0	0	0	0	0	0	0	0	0	0	0	0	0	0	0	0	0	0	0	0	0	0	0	0
chr1.58838616	2	2	2	2	-1	2	2	2	2	2	2	2	2	1	1	2	-1	1	1	-1	1	1	1	1	-1	-1	2	2	-1	1	2	2	2	2	1	1	-1	1	-1	2	2	2	2	2	2	-1	2	2	2	1	2	2
chr1.5899510	2	2	2	2	2	2	2	2	2	2	2	2	2	2	0	1	1	1	1	2	0	2	1	1	0	1	2	2	2	2	2	2	2	2	2	2	2	2	2	2	2	2	2	2	2	2	2	2	2	2	2	2
chr1.59061656	-1	0	0	0	0	0	0	1	0	0	0	0	0	1	1	2	0	2	0	0	1	0	2	1	1	1	0	1	2	1	1	1	2	1	1	1	1	1	1	0	0	1	0	0	0	0	1	0	0	1	0	0
chr1.59070010	2	2	2	2	2	2	2	1	2	2	2	2	2	1	1	1	2	0	2	2	1	2	-1	1	1	1	2	1	0	1	2	1	0	1	1	1	1	1	1	2	2	1	2	2	1	2	1	2	2	0	1	0
chr1.59182125	1	1	1	1	1	1	1	1	1	1	1	1	1	1	1	1	1	1	1	1	1	1	1	1	1	1	1	1	1	-1	1	1	1	1	1	1	1	1	1	2	1	1	1	1	1	1	1	1	2	1	1	1
chr1.59230484	2	1	1	1	-1	1	1	-1	1	0	0	1	0	1	1	-1	0	1	0	1	-1	0	1	1	-1	1	1	1	0	1	1	1	0	1	1	1	1	1	1	2	1	-1	1	-1	1	1	1	-1	-1	1	0	0
chr1.59259489	1	1	1	1	1	1	1	1	1	1	1	1	1	1	1	1	1	1	1	1	1	1	1	1	1	1	1	1	1	1	1	1	1	1	1	1	1	1	1	1	1	1	1	1	1	1	1	1	1	1	1	1
chr1.59271899	0	0	-1	-1	0	0	-1	1	1	1	1	-1	1	-1	0	0	-1	1	1	0	0	1	0	1	1	-1	0	-1	1	0	0	0	-1	0	-1	-1	-1	-1	-1	0	0	-1	0	-1	0	-1	1	1	0	1	1	1
chr1.59347530	0	0	0	1	0	0	0	1	1	-1	0	0	0	1	-1	1	-1	0	2	1	0	-1	0	-1	0	-1	0	0	0	0	0	0	0	0	0	0	0	0	0	0	0	0	0	0	0	0	0	0	0	0	0	0
chr1.59536208	2	2	2	2	2	2	2	2	2	2	2	2	2	2	2	2	2	2	2	2	2	2	2	2	2	2	2	2	2	2	2	2	2	2	2	2	2	2	2	1	2	2	2	2	1	2	2	2	2	2	2	2
chr1.59542964	0	0	0	1	0	1	0	-1	1	2	0	0	0	2	2	2	2	1	1	1	1	2	1	2	1	2	0	0	0	0	1	0	0	0	0	0	0	0	0	1	2	2	2	2	0	2	2	2	2	-1	1	0
chr1.59576626	2	2	2	2	2	2	2	2	2	2	2	2	2	2	2	2	2	2	2	2	2	2	2	2	2	2	2	2	2	2	2	2	2	2	2	2	2	2	2	2	2	2	2	2	2	2	2	2	2	1	2	2
chr1.59699942	0	-1	0	0	0	1	0	0	0	0	0	0	0	0	-1	1	0	0	0	-1	1	0	0	0	0	1	0	1	-1	1	0	-1	1	1	0	0	1	0	1	1	-1	1	1	-1	-1	1	1	-1	1	2	-1	-1
chr1.59716110	-1	-1	2	-1	-1	-1	2	2	-1	-1	2	-1	-1	-1	2	2	-1	2	-1	2	2	-1	2	2	-1	2	2	-1	1	-1	-1	-1	1	-1	2	2	-1	2	-1	1	1	1	1	1	0	1	-1	2	0	0	1	1
chr1.59730029	0	0	0	0	0	0	0	0	0	0	0	0	0	0	0	0	0	0	0	0	0	0	0	0	0	0	0	0	0	0	0	0	0	0	0	0	0	0	0	1	1	1	1	1	1	1	0	0	2	1	0	0
chr1.59811013	2	2	2	2	2	2	2	2	2	2	2	2	-1	2	2	2	2	2	2	2	2	2	2	2	2	2	2	2	2	2	2	2	2	2	2	2	2	2	2	1	1	1	1	1	1	1	2	2	0	1	2	2
chr1.60012397	0	0	1	0	1	0	1	1	0	0	2	0	2	0	1	1	0	0	1	1	2	0	0	0	1	1	2	2	2	2	2	2	2	2	2	2	2	2	1	1	1	1	1	1	1	1	2	2	0	1	2	2
chr1.60083944	0	0	0	0	0	0	0	0	0	0	0	0	0	0	0	0	0	0	0	0	0	0	0	0	0	0	0	0	0	0	0	0	0	0	0	0	0	0	1	1	1	1	1	1	0	1	0	0	2	0	0	0
chr1.60141494	1	1	1	1	1	1	1	1	1	1	1	1	1	1	1	1	1	1	1	1	1	1	1	1	1	1	1	1	1	1	1	1	1	1	1	1	1	1	1	1	1	1	1	1	1	1	1	1	1	1	1	1
chr1.60151168	0	0	1	1	1	1	1	2	1	2	2	0	2	2	2	2	2	2	2	2	2	2	2	2	2	2	2	2	2	2	2	2	2	2	2	2	2	2	1	1	1	1	1	1	2	1	2	2	0	2	2	2
chr1.60243597	2	2	-1	1	-1	-1	1	1	1	1	1	2	1	1	1	1	1	1	1	1	1	1	1	1	1	1	1	1	1	1	1	1	1	1	1	1	1	1	1	1	-1	1	-1	-1	1	1	1	1	2	1	1	1
chr1.60272887	2	2	2	1	2	1	2	0	1	0	2	2	2	0	0	0	0	1	0	0	0	0	1	0	0	0	0	1	2	1	0	1	2	1	0	0	1	0	2	1	1	1	1	1	1	1	0	0	2	2	1	2
chr1.60326346	0	1	0	0	0	1	0	1	1	2	0	0	0	0	1	1	-1	0	1	0	1	0	-1	0	1	1	2	1	0	1	2	1	0	1	2	2	1	2	-1	1	2	2	2	2	1	-1	2	2	2	0	1	0
chr1.60364740	-1	1	1	-1	1	1	1	1	1	1	2	-1	2	1	1	1	1	1	-1	1	1	1	1	1	1	1	1	1	-1	1	1	1	-1	1	1	1	1	1	-1	-1	1	1	1	1	1	1	1	-1	1	1	1	-1
chr1.60418755	1	1	1	1	1	1	1	1	1	1	1	1	1	1	1	1	1	1	1	1	1	1	1	1	1	1	1	1	1	1	1	1	1	1	1	1	1	1	1	1	1	1	1	1	1	1	1	1	1	1	1	1
chr1.6043401	2	1	2	2	1	2	2	1	1	1	1	2	2	0	2	2	2	2	2	2	2	2	2	2	2	2	1	1	2	2	2	2	2	2	1	1	2	2	2	2	2	2	2	2	1	2	2	2	2	2	2	2
chr1.60553120	-1	2	1	1	1	1	1	0	1	0	0	2	0	2	1	0	2	2	1	2	-1	2	1	2	1	-1	2	1	0	0	1	1	0	1	1	1	1	1	1	1	0	0	0	0	0	0	0	0	0	0	0	1
chr1.60560116	2	2	1	1	1	1	1	0	1	0	0	2	0	2	1	0	2	2	1	2	1	2	1	2	1	1	2	2	2	1	1	2	2	2	1	1	2	1	2	1	0	1	0	0	1	0	1	0	0	2	1	2
chr1.60605138	2	2	2	2	2	2	2	2	2	2	2	2	2	0	1	2	0	1	1	1	2	0	2	0	1	1	2	2	2	2	2	2	2	2	2	2	2	2	1	1	2	2	2	2	2	2	2	2	2	2	2	2
chr1.60707643	2	-1	2	-1	-1	2	2	-1	-1	-1	2	2	2	1	1	1	1	-1	1	-1	-1	1	-1	1	1	1	2	-1	-1	-1	-1	-1	-1	2	2	-1	2	2	2	-1	-1	-1	-1	-1	1	-1	1	1	-1	1	1	1
chr1.60732945	2	2	1	1	1	1	1	0	1	0	0	2	0	0	0	0	0	0	1	0	0	0	0	0	1	0	0	0	0	1	0	0	0	0	0	0	0	0	0	0	0	1	0	0	1	0	1	0	0	2	1	2
chr1.60769003	0	0	0	1	0	-1	-1	-1	0	-1	0	0	0	1	-1	-1	1	1	1	1	1	1	-1	1	1	-1	0	0	0	-1	0	0	0	0	0	0	0	1	1	1	0	1	0	0	1	0	1	0	0	1	-1	1
chr1.60906539	0	0	0	0	0	0	0	0	0	0	0	0	0	2	1	0	2	2	2	1	0	2	1	2	2	1	0	0	0	0	0	0	0	0	0	0	0	0	0	1	0	0	0	0	0	0	0	0	0	1	0	0
chr1.60931905	0	0	0	1	0	-1	1	1	0	0	0	0	0	1	1	0	-1	1	0	1	-1	1	0	1	1	1	0	0	0	0	0	0	0	0	0	0	0	0	0	1	0	0	0	0	1	0	0	0	0	0	0	0
chr1.60966273	-1	0	0	1	0	0	1	1	0	0	0	0	0	1	1	-1	-1	1	-1	1	0	1	0	-1	1	1	0	0	0	0	0	-1	0	-1	0	0	0	0	-1	1	0	0	-1	0	0	0	0	0	0	0	0	0
chr1.61042963	0	0	1	0	1	0	0	0	0	0	0	0	0	0	0	1	0	0	0	0	0	0	1	0	0	0	2	1	0	1	1	1	0	1	2	2	1	2	0	1	1	1	1	1	0	1	0	0	2	0	0	1
chr1.61060477	1	1	1	1	1	1	1	1	1	1	1	1	1	1	1	1	1	1	1	1	1	1	1	1	1	1	1	1	1	1	1	1	1	1	1	1	1	1	1	1	1	1	1	1	1	1	1	1	1	1	1	1
chr1.61108370	1	-1	-1	-1	1	2	-1	-1	2	2	1	1	1	1	1	-1	-1	1	1	-1	-1	-1	-1	-1	2	-1	1	-1	1	-1	1	-1	1	1	-1	-1	2	2	-1	1	-1	1	1	1	1	1	1	-1	-1	-1	-1	-1
chr1.6112789	1	1	1	1	1	1	1	1	1	1	1	1	1	1	1	1	1	1	1	1	1	1	1	1	1	1	1	1	1	1	1	1	1	1	1	1	1	1	1	1	1	1	1	1	1	1	1	1	1	1	1	1
chr1.61147519	2	2	1	2	1	2	2	2	2	2	2	2	2	0	1	2	0	1	2	1	2	1	2	0	1	1	2	2	2	1	2	2	2	2	2	2	2	2	2	1	2	1	2	2	1	2	1	2	2	1	1	1
chr1.61382182	2	2	2	2	-1	2	2	2	2	2	2	2	2	-1	2	1	2	2	2	2	2	2	1	2	-1	2	2	2	2	1	2	2	-1	-1	1	1	2	1	1	-1	1	1	1	1	1	-1	1	-1	1	2	1	1
chr1.61499765	2	2	2	1	2	2	1	1	2	2	2	2	2	0	1	2	0	1	2	0	1	1	2	0	1	1	2	2	2	1	2	2	2	2	2	2	2	2	2	1	2	1	2	2	1	2	1	2	2	0	1	1
chr1.61525462	2	2	1	2	1	1	2	1	1	0	0	2	0	2	2	2	2	1	0	1	1	1	1	2	1	2	0	0	0	1	0	0	0	0	0	0	0	0	1	2	1	2	1	1	2	1	1	0	2	1	1	2
chr1.61560817	0	0	1	0	1	1	0	1	1	2	2	0	2	2	1	1	2	2	2	2	1	2	2	2	2	-1	2	2	2	1	2	2	2	2	2	2	2	2	1	2	2	2	2	2	0	2	2	2	2	1	1	1
chr1.61601480	0	0	-1	0	-1	-1	0	1	1	1	-1	0	-1	0	0	0	0	-1	2	-1	1	-1	1	0	1	0	-1	1	-1	-1	1	1	-1	1	-1	-1	-1	1	1	0	-1	-1	-1	-1	0	-1	-1	2	0	-1	-1	0
chr1.61646620	2	2	1	2	1	1	2	1	1	0	0	2	0	2	2	2	2	2	0	1	1	1	2	2	1	2	0	0	0	1	0	0	0	0	0	0	0	0	1	2	1	1	1	1	2	1	0	0	2	1	1	2
chr1.6167902	0	0	0	0	0	0	0	0	0	0	0	0	0	0	2	1	1	1	1	0	2	0	1	1	2	1	0	0	0	0	0	0	0	0	0	0	0	0	0	0	0	0	0	0	0	0	0	0	0	0	0	0
chr1.61738844	-1	0	1	0	1	0	0	1	0	0	0	0	0	0	0	1	0	1	2	1	1	1	2	0	1	0	2	2	2	1	2	2	2	2	2	2	2	2	2	1	2	1	2	2	1	2	1	2	2	1	1	1
chr1.61801815	2	2	2	2	2	2	2	2	2	2	2	2	2	0	1	2	1	1	2	1	2	1	1	-1	1	1	2	2	2	1	2	2	2	2	2	2	2	2	2	2	2	2	2	2	1	2	2	2	2	1	2	2
chr1.61820776	2	-1	2	2	-1	1	2	2	1	1	-1	2	1	2	1	1	2	2	2	1	0	2	2	2	2	1	-1	1	2	1	1	-1	2	1	-1	0	1	0	2	1	1	1	1	1	1	1	0	0	2	1	0	1
chr1.6202065	1	0	0	0	0	0	1	1	0	0	1	0	2	0	2	2	2	2	2	2	2	2	2	2	2	2	2	2	1	2	2	1	1	1	1	2	2	1	2	2	2	1	2	2	1	1	2	2	2	2	2	2
chr1.62098379	0	1	1	1	1	2	1	1	2	2	2	1	2	2	2	1	2	2	1	2	2	2	-1	2	-1	2	1	1	1	1	1	1	-1	1	1	1	1	1	1	2	2	-1	2	2	2	-1	2	2	1	2	2	-1
chr1.62163180	0	0	0	0	0	0	0	0	0	0	0	0	0	0	0	0	0	0	0	0	0	0	0	0	0	0	0	0	0	0	0	0	0	0	0	0	0	0	1	0	0	0	0	0	0	0	0	0	0	0	0	0
chr1.62187994	-1	-1	-1	-1	-1	-1	-1	-1	-1	-1	-1	-1	-1	-1	-1	-1	-1	-1	-1	-1	-1	-1	-1	-1	-1	-1	-1	-1	-1	-1	-1	-1	-1	-1	-1	-1	-1	-1	-1	-1	-1	-1	-1	-1	-1	-1	-1	-1	-1	-1	-1	-1
chr1.62301398	1	1	1	1	1	1	1	1	1	1	1	1	-1	1	1	1	1	1	1	1	1	1	1	1	1	1	1	1	1	1	1	1	1	1	1	1	1	1	1	1	1	1	1	1	1	1	1	-1	1	1	1	1
chr1.62365635	0	0	0	1	0	1	1	2	1	2	0	0	0	0	0	1	0	0	0	1	1	0	1	0	0	0	0	2	2	1	1	1	2	1	1	1	1	1	1	1	1	2	1	1	1	1	1	0	2	1	0	1
chr1.62411128	2	2	2	-1	-1	1	2	1	1	1	2	2	-1	-1	2	1	2	2	-1	2	2	2	1	2	2	-1	-1	-1	0	2	2	1	1	-1	2	2	-1	2	0	-1	-1	1	-1	-1	-1	1	2	2	1	-1	2	1
chr1.62444562	0	1	1	1	1	1	1	1	1	1	1	1	-1	1	1	1	1	1	1	1	1	-1	1	1	1	1	1	1	1	1	1	1	1	1	-1	1	1	1	-1	1	1	-1	1	1	1	1	1	2	1	1	1	1
chr1.62510886	2	2	2	2	2	2	2	2	2	2	2	2	2	2	2	2	2	2	2	2	2	2	2	2	2	2	2	1	0	2	1	1	0	1	2	2	1	2	0	2	1	2	1	1	2	1	1	0	2	2	1	2
chr1.62660124	-1	2	1	-1	1	1	2	1	1	-1	0	1	0	1	-1	-1	-1	1	0	-1	1	-1	0	1	1	-1	1	1	0	1	0	0	-1	0	-1	-1	-1	1	1	1	0	1	0	0	1	0	1	0	0	1	-1	1
chr1.62770723	1	-1	-1	-1	-1	-1	-1	-1	-1	-1	-1	1	-1	1	-1	-1	-1	-1	-1	1	0	-1	-1	-1	-1	-1	-1	1	-1	1	1	1	1	1	-1	-1	-1	-1	-1	-1	-1	-1	-1	-1	-1	-1	-1	-1	-1	-1	-1	-1
chr1.62849908	1	1	1	-1	1	1	1	-1	1	-1	2	-1	2	2	2	2	2	2	2	-1	1	2	2	2	-1	2	2	2	2	2	1	2	2	2	2	-1	2	2	1	-1	2	-1	2	2	2	2	1	2	2	2	2	2
chr1.62955128	0	0	1	0	1	1	0	1	1	2	2	0	2	0	0	1	0	1	2	1	1	1	2	0	1	0	1	2	2	2	1	2	2	2	1	1	2	2	1	0	0	0	0	0	1	0	0	0	0	1	1	1
chr1.63052178	0	0	0	1	0	0	1	1	0	0	0	0	0	2	2	1	2	1	0	1	1	1	0	2	1	2	1	0	0	0	1	0	0	0	1	1	0	0	1	2	2	1	2	2	1	2	1	2	2	1	1	1
chr1.6310474	1	1	1	1	1	1	1	1	1	1	1	1	1	1	1	1	1	1	1	1	1	1	1	1	1	1	1	1	1	1	1	1	1	1	1	1	1	1	1	1	1	1	1	1	1	1	1	1	1	1	1	1
chr1.63135368	2	2	2	1	2	2	1	1	2	2	0	2	0	0	1	2	0	1	0	1	2	0	2	0	0	1	1	2	2	2	2	2	2	2	1	1	2	2	1	0	0	1	0	0	1	0	1	0	0	1	1	1
chr1.63314982	1	2	2	2	2	2	2	2	2	2	0	2	0	0	1	2	0	1	0	1	2	0	2	0	0	1	1	2	2	2	2	2	2	2	1	1	2	2	1	0	0	1	0	0	1	0	1	0	0	1	1	1
chr1.63531780	2	2	2	1	2	2	1	1	2	2	0	2	1	0	1	2	0	1	0	0	1	0	2	0	0	1	1	2	2	2	1	2	2	2	1	1	2	2	1	0	0	0	0	0	0	0	0	0	0	0	0	0
chr1.6361503	1	-1	-1	-1	1	1	0	-1	-1	1	-1	1	0	1	1	1	-1	-1	-1	-1	-1	1	1	0	-1	1	1	-1	1	1	1	1	1	1	0	0	-1	-1	-1	-1	-1	-1	1	-1	1	1	1	-1	-1	-1	1	1
chr1.63829695	0	0	1	0	1	0	0	0	0	0	2	0	2	2	1	0	2	1	2	1	0	2	0	2	2	1	1	0	0	0	0	0	0	0	1	1	0	0	0	0	1	0	1	1	0	1	1	2	0	0	1	0
chr1.64069661	-1	1	-1	1	1	-1	-1	1	-1	1	1	1	1	1	1	-1	1	1	1	1	1	1	1	-1	1	1	1	1	1	1	1	1	1	1	1	1	1	1	1	1	1	1	1	1	1	-1	1	1	1	1	1	-1
chr1.64075015	2	2	2	2	2	2	2	2	2	2	2	2	2	2	2	1	2	1	2	2	2	2	-1	2	2	2	1	-1	2	2	1	1	2	1	2	2	1	1	1	2	2	2	2	2	2	-1	2	2	-1	2	-1	2
chr1.64114595	2	2	2	2	2	2	2	2	2	2	2	2	2	2	2	1	2	1	2	2	2	2	1	2	2	2	1	2	2	2	1	1	2	1	2	2	1	1	2	2	2	2	2	2	2	2	2	2	2	2	2	2
chr1.64146358	2	2	2	2	2	2	2	2	2	2	1	2	1	1	2	1	1	0	1	2	2	1	0	1	-1	2	0	2	2	2	0	1	2	1	2	2	0	1	1	1	2	1	2	2	2	2	2	2	1	2	2	2
chr1.64169748	0	0	1	1	1	0	1	1	0	0	2	0	2	2	1	1	2	2	2	1	0	2	2	2	2	1	2	0	0	1	2	1	0	1	1	1	2	1	1	2	1	2	1	1	1	1	1	0	2	1	0	1
chr1.64309663	2	2	1	1	1	2	1	1	2	2	0	2	0	0	1	2	0	1	0	1	2	0	1	0	0	1	1	2	2	1	1	2	2	2	1	1	1	2	2	0	1	0	1	1	1	1	1	2	0	1	2	1
chr1.64507570	1	0	0	1	0	0	1	1	0	0	0	0	0	0	0	0	0	0	0	0	0	0	0	0	0	0	0	0	0	0	0	0	0	0	0	0	0	0	0	0	0	0	0	0	0	0	0	0	0	0	0	0
chr1.65014928	2	2	1	1	1	2	1	1	2	2	0	2	0	0	1	2	0	1	0	1	2	0	1	0	0	1	1	2	2	1	2	2	2	1	1	1	1	2	2	0	1	1	1	1	1	1	2	2	0	1	2	1
chr1.65110552	0	0	0	1	0	0	1	1	0	0	0	0	0	-1	1	0	-1	2	2	1	0	-1	-1	2	2	1	0	0	0	0	0	0	0	0	0	0	1	0	0	0	0	0	0	0	0	0	0	0	0	0	0	0
chr1.65126553	1	-1	1	1	-1	-1	1	1	-1	1	1	1	1	1	1	1	1	-1	1	1	-1	1	1	-1	-1	1	1	1	1	1	1	1	1	1	-1	1	-1	-1	-1	1	1	1	1	1	1	1	1	-1	1	-1	-1	-1
chr1.65257550	1	1	-1	1	1	-1	1	-1	1	0	2	2	2	0	0	0	0	0	0	1	1	0	0	0	0	0	0	0	0	0	0	0	0	0	0	0	0	0	0	0	0	0	0	0	1	-1	0	0	0	1	-1	-1
chr1.65406895	2	2	2	2	2	2	2	2	2	2	0	2	0	0	1	1	0	1	2	1	2	2	2	0	1	1	0	1	2	1	1	1	2	1	0	0	1	0	1	2	2	1	2	2	2	2	1	2	2	1	2	2
chr1.65520216	1	1	1	1	1	1	-1	1	1	1	-1	1	-1	-1	1	-1	1	1	1	-1	1	1	-1	1	1	-1	1	1	1	-1	1	1	1	1	-1	1	1	1	1	1	1	-1	1	1	1	1	1	1	-1	1	1	1
chr1.65811750	1	1	1	1	1	1	-1	1	1	1	1	1	1	1	1	1	1	1	2	-1	1	2	1	1	2	-1	1	1	1	1	1	1	1	1	1	1	1	1	1	1	1	1	1	1	1	1	1	1	1	1	1	1
chr1.65937408	0	0	1	0	1	0	0	0	0	0	2	0	2	-1	1	1	2	1	0	1	0	-1	1	2	-1	1	2	1	0	1	1	1	0	1	2	2	2	2	1	1	0	0	0	0	1	0	0	0	0	1	0	-1
chr1.65948356	1	-1	1	1	1	1	-1	1	1	0	1	1	1	1	1	1	1	-1	1	1	-1	1	1	-1	-1	-1	1	1	-1	1	-1	1	1	-1	0	0	1	1	-1	1	-1	-1	1	-1	1	1	1	-1	-1	1	-1	1
chr1.65987076	-1	2	1	2	1	2	2	-1	-1	-1	0	-1	-1	-1	1	-1	0	-1	-1	0	-1	1	0	0	-1	1	0	1	2	1	-1	1	1	1	0	0	0	0	1	-1	-1	-1	-1	1	2	2	1	-1	2	2	2	2
chr1.66019474	-1	1	-1	1	1	-1	-1	-1	-1	-1	-1	-1	-1	1	1	-1	-1	-1	2	-1	-1	1	-1	-1	1	-1	1	-1	1	-1	1	1	1	-1	-1	-1	-1	-1	-1	-1	-1	-1	-1	-1	-1	-1	1	-1	-1	-1	-1	-1
chr1.66036962	2	2	2	2	-1	1	2	1	-1	1	1	2	1	2	2	2	2	2	2	-1	1	2	2	2	-1	2	2	-1	1	2	2	-1	1	2	2	2	1	2	1	-1	1	1	1	1	-1	1	2	2	1	-1	2	1
chr1.66070823	-1	2	1	2	-1	-1	2	1	-1	-1	0	2	0	1	-1	1	-1	-1	-1	1	-1	1	1	1	-1	-1	-1	1	-1	-1	1	-1	1	1	1	-1	1	-1	1	1	-1	-1	1	-1	1	-1	-1	-1	1	2	-1	-1
chr1.66105277	1	2	2	2	-1	2	2	2	2	2	-1	-1	-1	-1	-1	2	2	2	1	2	2	-1	2	2	-1	2	2	1	1	2	2	1	1	2	2	2	2	2	-1	-1	1	2	-1	1	2	-1	-1	1	2	2	-1	2
chr1.66124351	-1	0	0	0	0	0	0	0	0	0	0	0	0	0	0	0	0	0	2	0	0	1	0	0	-1	0	0	1	1	0	0	1	2	0	0	0	0	0	-1	1	1	0	1	1	0	-1	1	2	0	0	1	0
chr1.66166978	0	0	0	0	0	-1	0	0	0	0	0	-1	0	0	0	0	0	0	0	0	0	0	0	0	-1	0	0	0	0	0	0	0	0	0	0	0	0	0	0	0	0	0	0	0	1	0	0	0	0	1	0	1
chr1.66255159	0	0	0	0	0	0	0	0	0	0	0	0	0	0	0	0	0	0	0	0	0	0	0	0	0	0	0	0	0	1	0	0	0	1	0	0	0	0	0	0	0	0	0	0	0	0	0	0	0	0	0	0
chr1.66396802	2	2	2	2	2	2	2	2	2	2	2	2	2	2	2	2	2	2	2	2	2	2	2	2	2	2	2	1	2	2	1	2	2	2	2	2	2	2	2	2	2	2	2	2	2	2	2	2	2	2	2	2
chr1.66490984	1	1	1	1	1	1	1	1	1	1	1	1	1	1	1	1	1	1	1	1	1	1	1	1	1	1	1	1	1	1	1	1	1	1	1	1	1	1	1	1	1	1	1	1	1	1	1	1	1	1	1	1
chr1.66651640	-1	-1	-1	-1	-1	-1	-1	-1	-1	-1	-1	-1	-1	1	-1	-1	-1	1	-1	-1	-1	-1	-1	1	-1	-1	1	-1	-1	-1	-1	-1	1	-1	-1	-1	-1	-1	-1	-1	-1	-1	-1	-1	-1	-1	-1	-1	-1	-1	-1	-1
chr1.66754125	1	1	1	1	1	1	-1	1	1	-1	0	-1	0	1	1	-1	1	1	0	-1	1	0	1	1	0	-1	-1	0	0	0	1	0	0	0	1	1	1	1	0	0	-1	1	1	1	-1	1	1	-1	-1	1	1	-1
chr1.66828503	2	2	2	2	2	2	2	2	2	1	2	2	2	2	2	2	2	2	0	2	2	1	2	2	1	2	2	2	2	2	2	2	2	2	2	2	2	2	2	2	2	2	2	2	2	2	2	2	1	2	2	2
chr1.66917554	2	2	-1	2	-1	2	2	2	2	2	2	2	2	2	2	2	2	2	2	2	-1	2	-1	2	2	2	2	1	-1	2	1	-1	1	2	1	-1	-1	1	1	-1	1	1	-1	1	1	-1	2	2	1	2	2	1
chr1.66946751	0	0	1	0	1	0	0	0	0	0	0	0	0	2	1	1	2	1	0	1	1	1	1	2	1	1	1	0	0	2	1	1	0	2	0	0	1	1	1	0	0	0	0	0	0	0	0	0	0	0	1	0
chr1.6698869	-1	1	0	0	0	1	0	1	2	1	0	0	1	2	0	-1	0	0	0	0	0	0	0	0	0	0	0	0	1	0	0	1	1	1	0	0	0	1	0	0	0	1	0	0	1	1	0	0	0	0	0	0
chr1.67011177	0	0	1	0	1	1	0	1	1	2	2	0	2	0	0	0	0	1	0	0	1	1	2	0	0	0	1	1	2	0	0	1	2	0	2	2	1	1	1	1	1	1	1	0	1	0	0	0	2	1	0	1
chr1.67050426	2	2	1	1	1	1	1	0	1	0	0	2	0	2	2	2	2	1	0	2	1	0	0	2	1	2	1	1	0	2	2	1	0	2	1	0	2	1	1	0	1	1	1	1	0	1	2	2	0	1	1	0
chr1.67125699	0	0	0	0	0	1	0	1	1	1	1	0	1	0	0	0	0	0	1	0	1	1	1	0	1	0	0	0	0	0	0	0	0	0	1	1	0	1	0	0	0	0	0	0	0	0	0	0	0	0	1	0
chr1.67148047	0	0	0	1	0	0	1	1	0	-1	0	0	0	-1	1	-1	-1	-1	0	-1	-1	0	0	2	1	-1	1	-1	0	-1	-1	1	-1	-1	0	0	-1	-1	-1	0	-1	2	-1	0	-1	0	-1	0	-1	-1	0	1
chr1.67205604	2	2	1	2	1	1	2	1	1	0	0	2	0	2	2	2	2	1	0	2	1	0	0	2	1	2	1	0	0	2	1	1	0	2	0	0	2	1	1	0	0	1	0	0	1	0	1	0	0	2	1	1
chr1.67240831	0	0	0	0	0	0	0	0	0	0	0	0	0	2	1	1	2	1	2	2	0	1	0	2	2	1	1	0	0	2	1	1	0	2	1	0	1	1	1	0	0	0	0	0	0	0	0	0	0	0	1	0
chr1.6780390	1	2	2	2	2	2	1	2	2	2	1	2	1	2	0	0	0	0	0	0	0	0	0	0	0	0	0	0	1	0	1	1	1	1	1	0	0	1	2	0	0	1	1	0	1	2	1	1	0	1	0	0
chr1.67829167	2	2	2	2	2	2	2	2	2	2	2	2	2	2	2	2	2	2	2	2	2	2	2	2	2	2	2	2	2	2	1	2	2	2	2	2	1	2	2	2	2	2	2	2	1	2	2	2	2	1	2	1
chr1.67932392	0	0	1	0	1	0	0	0	0	0	0	0	0	2	2	2	2	2	2	2	2	2	2	2	2	2	2	2	2	2	2	2	2	2	2	2	2	2	2	2	1	2	1	1	2	1	1	0	2	2	0	2
chr1.68186345	0	-1	0	0	0	0	0	0	0	0	-1	0	0	-1	1	1	2	1	0	-1	1	-1	0	1	1	1	1	1	0	2	1	1	0	2	-1	0	1	1	1	0	0	0	0	0	0	0	0	0	0	0	0	0
chr1.68380793	0	0	0	0	0	0	0	0	0	0	0	0	0	0	1	1	0	1	0	0	1	0	1	0	0	1	0	0	0	0	0	0	0	0	0	0	0	0	0	1	0	1	0	1	2	1	1	0	0	1	0	2
chr1.68611372	2	2	2	2	2	2	2	2	2	2	2	2	2	2	2	2	2	2	0	2	2	1	2	2	1	2	2	2	2	2	2	2	2	2	2	1	2	2	2	1	2	1	2	2	2	2	1	2	2	2	2	2
chr1.68615624	2	2	2	2	2	2	2	2	2	2	2	2	2	2	2	2	2	2	2	2	2	2	2	2	2	2	2	2	2	2	2	2	2	2	2	1	2	-1	2	1	2	1	2	2	2	2	1	2	2	2	2	2
chr1.68680998	0	0	0	0	0	0	0	1	1	2	0	0	0	0	0	0	0	0	0	0	0	0	0	0	0	0	0	0	0	0	0	0	0	0	0	0	0	0	0	1	0	1	0	0	0	0	1	0	0	0	0	0
chr1.68736000	1	1	1	1	1	1	1	0	0	0	1	1	1	1	1	1	1	1	1	1	1	1	1	1	1	1	1	1	1	1	1	1	1	1	0	1	1	1	1	1	1	0	1	1	1	1	0	1	1	1	1	1
chr1.6876894	1	-1	0	0	-1	1	1	1	2	1	1	0	-1	2	2	1	1	1	1	1	1	1	1	1	2	2	2	1	1	1	0	1	1	1	0	0	0	1	0	0	0	1	0	0	1	1	0	0	0	0	0	0
chr1.68788692	-1	-1	-1	1	1	-1	-1	1	-1	-1	-1	-1	1	1	1	-1	1	1	-1	-1	1	1	-1	-1	-1	-1	1	1	1	-1	1	1	1	-1	1	1	-1	1	1	-1	-1	-1	-1	1	-1	-1	-1	-1	1	-1	-1	-1
chr1.68876221	0	0	1	1	1	0	1	1	0	0	0	0	0	2	2	2	2	2	2	2	1	1	1	2	2	2	1	1	0	2	1	1	0	2	0	1	2	1	1	1	0	0	0	1	2	1	0	0	0	1	0	2
chr1.68984568	2	2	2	1	2	2	1	0	1	0	0	2	0	0	0	0	0	0	2	0	1	2	1	0	1	0	1	1	2	0	1	1	2	0	1	2	0	1	1	2	1	0	1	2	2	2	1	2	0	2	2	2
chr1.69015040	2	2	2	1	2	2	1	1	2	2	0	2	0	0	0	0	0	0	2	0	1	2	1	0	1	0	1	2	2	0	1	1	2	0	1	2	0	1	1	2	1	0	1	2	2	2	1	2	0	2	1	2
chr1.69053226	0	0	0	0	0	0	0	0	0	0	2	0	2	2	2	2	2	2	0	2	1	0	1	2	1	2	1	0	0	2	1	1	0	2	1	0	1	1	1	0	1	2	1	0	0	0	1	0	2	0	1	0
chr1.69130276	-1	-1	-1	-1	-1	-1	2	-1	-1	-1	-1	-1	-1	-1	1	-1	-1	-1	-1	-1	1	1	1	-1	-1	-1	-1	-1	-1	-1	-1	-1	-1	-1	-1	-1	2	2	-1	-1	-1	0	-1	-1	-1	-1	1	-1	-1	-1	-1	-1
chr1.69371504	-1	0	1	-1	-1	0	1	1	1	1	1	0	1	1	1	1	1	1	1	1	1	-1	1	1	1	1	1	-1	-1	1	1	-1	0	1	1	0	1	1	1	1	1	1	1	1	1	1	-1	1	1	-1	1	1
chr1.69471861	0	0	0	0	0	0	0	0	0	0	0	0	0	0	1	1	0	1	0	0	2	1	2	0	0	1	0	0	0	0	0	0	0	0	1	1	0	0	0	0	0	1	0	0	0	0	1	0	0	1	0	0
chr1.6948374	1	1	2	2	2	1	1	1	0	1	1	2	0	0	0	1	1	0	1	1	0	1	1	1	0	0	1	1	1	2	2	1	1	1	2	1	2	0	2	2	2	1	2	2	1	1	2	2	2	2	2	2
chr1.69505069	0	0	1	0	1	0	0	0	0	0	0	0	0	2	2	2	2	2	2	2	2	2	2	2	2	2	2	2	2	2	2	2	2	2	2	2	1	2	2	1	2	2	2	2	1	2	2	2	2	1	1	1
chr1.69536721	0	0	0	0	0	0	0	0	0	0	0	0	0	0	0	0	0	0	2	0	0	1	0	0	1	0	1	1	0	0	1	0	0	0	2	0	0	0	0	1	1	0	1	2	1	2	1	2	0	0	1	1
chr1.69558180	2	2	1	2	1	2	2	2	2	2	2	2	2	0	1	1	0	1	2	0	2	2	2	0	1	1	1	1	0	0	1	0	0	0	2	0	1	0	0	2	2	2	2	2	2	2	2	2	2	1	2	2
chr1.69583202	0	0	0	0	0	0	0	1	1	-1	0	0	0	0	0	0	0	0	0	0	0	0	0	0	-1	0	1	1	0	0	1	0	0	0	1	0	0	0	0	2	1	0	1	2	1	2	1	2	0	0	1	1
chr1.69621604	2	2	1	2	1	2	2	2	2	2	0	2	0	2	2	2	2	2	2	2	2	2	2	2	2	2	2	1	0	2	2	1	0	2	1	0	2	1	1	2	2	2	2	2	1	2	2	2	2	0	1	1
chr1.69635178	0	0	0	0	0	0	0	0	0	0	0	0	0	0	0	0	0	0	0	0	0	0	0	0	0	0	0	0	0	0	0	0	0	0	0	0	0	0	0	0	0	1	0	0	0	0	1	0	0	0	0	0
chr1.69679950	1	1	0	1	0	1	1	-1	1	0	1	1	1	-1	1	1	1	-1	1	1	1	1	1	1	1	1	0	0	0	-1	0	0	0	1	-1	-1	1	-1	0	0	0	0	0	-1	1	-1	0	0	0	1	-1	1
chr1.69706220	1	1	1	1	1	1	1	1	1	1	1	1	1	1	1	1	1	1	1	1	1	1	1	1	1	1	1	1	1	1	1	1	1	1	1	1	1	1	1	1	1	1	1	1	1	1	1	1	1	1	1	1
chr1.69808054	2	2	1	2	1	2	2	1	1	0	0	2	0	0	0	0	0	0	2	0	0	1	0	0	1	0	1	1	0	0	1	0	0	0	1	0	1	0	0	2	2	2	2	2	1	2	2	2	2	1	1	1
chr1.69871225	0	0	-1	-1	-1	0	-1	1	-1	1	2	0	-1	1	1	1	1	1	1	-1	1	1	1	1	-1	1	-1	-1	1	1	-1	1	1	1	-1	1	1	1	-1	-1	-1	1	-1	0	-1	0	-1	0	1	1	-1	-1
chr1.69898117	2	2	1	2	1	2	2	2	2	2	0	2	0	-1	0	0	0	0	2	0	0	1	-1	0	1	0	1	1	0	0	1	0	0	0	2	1	1	0	0	2	2	2	2	2	1	2	2	2	2	1	1	1
chr1.69992071	1	-1	-1	-1	-1	-1	-1	-1	-1	-1	-1	0	-1	1	-1	-1	-1	-1	-1	-1	-1	-1	-1	1	-1	-1	-1	-1	-1	-1	-1	-1	-1	-1	-1	-1	-1	-1	-1	-1	-1	-1	-1	-1	-1	-1	-1	-1	-1	-1	-1	-1
chr1.7002376	1	1	2	2	2	1	1	1	0	1	1	2	0	0	0	1	1	0	1	1	0	1	1	1	0	0	1	1	1	2	2	1	1	1	2	1	2	0	2	2	2	1	2	2	1	1	2	2	2	2	2	2
chr1.70029958	2	1	-1	-1	1	-1	-1	-1	1	-1	-1	1	1	1	-1	1	1	1	-1	-1	1	-1	1	-1	-1	1	1	-1	1	1	1	1	1	1	-1	1	-1	-1	1	-1	-1	-1	-1	-1	1	-1	-1	-1	-1	-1	-1	-1
chr1.70120194	-1	2	2	2	2	2	2	2	2	2	2	2	2	2	2	2	2	2	2	2	2	2	2	2	2	2	2	1	2	2	2	2	2	2	2	2	2	2	2	2	1	2	1	0	-1	0	1	0	2	2	1	2
chr1.70431583	2	2	2	2	2	2	2	2	2	2	2	2	2	2	2	2	2	2	2	2	2	2	2	2	2	2	2	1	0	2	2	1	0	2	2	1	2	1	1	1	2	1	2	2	2	2	1	2	2	1	2	2
chr1.70469451	0	0	0	0	0	0	0	0	0	0	0	0	0	0	0	0	0	0	0	0	0	0	0	0	0	0	0	1	2	0	0	1	1	0	0	1	0	1	1	1	0	1	0	0	0	0	1	0	0	1	0	0
chr1.7063307	1	1	0	0	0	1	1	1	2	1	1	0	2	2	2	1	1	2	1	1	2	1	1	1	2	2	1	1	1	0	0	1	1	1	1	1	0	2	0	0	0	1	0	1	1	1	0	0	0	1	0	0
chr1.70640228	2	2	1	2	1	2	2	2	2	2	2	2	2	2	0	0	1	1	0	0	0	0	0	2	1	1	0	1	0	1	0	0	0	0	1	0	1	0	0	2	1	2	1	1	2	1	1	0	2	1	1	2
chr1.70749237	0	0	0	0	0	0	0	0	0	0	2	0	2	0	0	0	0	0	0	1	0	0	0	0	0	0	1	1	0	0	1	1	0	1	0	1	1	1	1	0	1	1	1	0	0	0	0	0	2	0	0	0
chr1.70776877	1	1	1	1	1	1	-1	1	1	1	1	1	1	1	1	1	1	1	1	1	1	1	1	1	1	1	1	1	1	1	1	1	1	1	1	1	1	1	1	1	1	1	1	1	1	1	1	1	1	1	1	1
chr1.70801508	-1	2	1	1	1	2	1	1	2	2	2	2	2	2	2	2	2	2	0	2	2	1	2	2	1	2	1	2	2	1	1	2	2	1	0	2	2	2	2	2	1	2	1	1	1	1	1	0	2	0	1	1
chr1.70924499	2	2	2	2	2	2	2	2	2	1	2	2	2	2	0	0	1	1	2	0	1	2	1	2	2	1	1	1	0	2	1	0	0	1	2	0	1	0	0	2	2	2	2	2	2	2	2	2	2	2	2	2
chr1.70962581	0	0	1	1	0	0	1	2	1	2	0	0	0	0	2	2	1	1	2	2	1	1	1	0	1	1	2	1	2	1	2	2	2	2	2	2	1	2	2	1	2	1	2	2	2	2	1	2	2	2	1	2
chr1.71034177	0	0	1	1	0	0	1	1	0	0	0	0	0	0	2	2	1	1	2	2	2	2	2	0	1	1	2	1	2	1	2	2	2	2	2	2	1	2	2	1	2	1	2	2	2	2	1	2	2	2	1	2
chr1.71103715	0	0	1	1	0	0	1	1	0	0	0	0	0	0	2	2	1	1	2	2	2	2	2	0	1	1	2	0	0	1	2	1	0	2	1	1	1	1	1	0	0	0	0	0	1	0	0	0	0	1	0	1
chr1.71150281	-1	0	1	1	1	0	-1	2	1	2	2	0	2	0	-1	-1	1	1	2	2	2	2	2	0	1	1	2	2	2	1	2	2	-1	2	1	-1	2	2	2	1	1	1	1	1	1	1	-1	2	0	2	2	1
chr1.71293147	-1	1	1	1	1	1	1	1	1	1	-1	-1	-1	1	1	1	1	1	-1	-1	1	1	1	1	1	1	1	1	1	1	1	1	1	1	1	1	1	1	1	-1	-1	1	-1	-1	1	1	1	1	1	1	1	1
chr1.71389278	1	2	2	2	1	2	2	1	1	0	0	2	0	0	2	2	1	1	0	1	2	1	2	0	0	1	0	0	0	1	0	0	0	1	0	0	0	0	0	1	0	1	0	0	0	0	1	0	0	0	0	0
chr1.71403920	1	0	0	0	0	0	0	0	0	0	2	1	2	1	-1	-1	-1	-1	0	0	0	0	0	1	-1	1	1	1	1	1	1	1	1	1	-1	-1	1	-1	1	1	2	1	1	1	0	-1	1	1	-1	-1	1	0
chr1.71455177	2	2	1	1	2	2	1	1	2	2	2	-1	-1	2	0	0	1	1	2	1	0	1	0	2	2	1	1	1	0	-1	1	1	0	2	1	1	1	1	1	1	2	1	2	2	2	2	1	2	2	2	2	2
chr1.71514500	0	0	1	1	0	0	1	-1	0	0	-1	0	-1	0	-1	-1	1	1	0	1	2	1	-1	0	0	1	0	0	0	0	0	0	-1	0	0	0	0	0	0	1	1	1	1	1	-1	1	0	0	-1	1	0	2
chr1.71562250	-1	2	-1	-1	-1	2	2	-1	-1	-1	1	-1	1	1	1	1	1	1	1	-1	1	-1	1	1	1	-1	-1	1	-1	1	-1	1	-1	-1	1	1	-1	1	1	1	1	1	1	1	-1	-1	-1	-1	-1	1	1	-1
chr1.71716601	2	2	1	2	2	2	2	1	1	0	0	2	0	0	2	2	1	1	1	1	2	2	2	0	0	1	1	0	0	0	1	0	0	0	1	0	0	0	0	0	0	0	0	0	0	0	0	0	0	0	0	0
chr1.7174154	1	1	0	0	0	1	1	1	2	1	1	0	2	2	2	1	1	2	1	1	2	1	1	1	2	2	2	1	1	1	1	1	2	1	1	1	0	1	2	0	0	1	0	1	1	1	0	0	0	1	0	0
chr1.71825233	2	2	2	2	1	2	2	2	2	2	0	2	0	0	2	2	1	1	1	2	2	1	2	0	1	1	1	0	0	0	1	1	0	1	0	1	1	1	1	0	1	1	1	0	1	0	0	0	2	1	0	1
chr1.71883594	2	2	2	2	2	2	2	2	2	2	2	2	2	2	2	2	2	2	1	2	2	1	2	2	2	2	2	2	2	2	2	2	2	1	2	2	1	2	2	2	2	2	2	2	2	2	2	2	2	2	2	2
chr1.71915583	2	2	2	2	1	2	2	1	1	0	0	2	0	0	2	2	1	1	2	2	2	2	2	0	1	1	1	0	0	1	1	1	0	2	0	1	2	1	1	0	1	0	1	1	1	1	1	2	0	1	1	1
chr1.71966494	2	2	1	2	1	2	2	2	-1	2	1	2	1	2	2	2	2	2	2	-1	2	2	2	2	1	2	-1	1	1	-1	1	1	1	1	1	1	1	1	-1	1	-1	-1	2	1	1	1	-1	2	2	1	1	1
chr1.71975085	-1	-1	1	-1	1	-1	2	2	-1	2	1	2	1	2	2	2	-1	2	2	2	-1	2	2	2	-1	-1	-1	-1	0	-1	-1	1	1	-1	1	1	-1	-1	1	-1	2	-1	2	-1	1	1	1	-1	-1	1	-1	-1
chr1.72130578	2	2	2	2	2	2	2	2	2	2	2	2	2	2	0	0	1	1	1	1	0	1	1	2	2	1	2	2	2	2	2	2	2	2	2	2	2	2	2	2	2	2	2	2	2	2	2	2	2	2	2	2
chr1.72189676	0	0	0	1	0	0	1	1	0	0	2	0	2	2	0	0	1	1	0	0	0	0	0	2	1	1	1	2	2	2	1	1	2	1	2	1	1	1	1	1	2	2	2	1	0	1	2	2	2	1	1	0
chr1.72227496	0	0	0	1	0	0	1	1	0	0	2	0	2	0	0	0	0	0	0	0	0	0	0	0	0	0	0	1	0	1	0	0	0	1	0	0	0	0	0	0	1	1	1	0	0	0	0	0	2	1	0	0
chr1.72285074	0	0	1	0	1	0	0	0	0	0	0	0	0	0	2	2	1	1	1	2	2	0	1	0	1	1	1	0	0	0	1	1	0	1	0	1	1	1	1	0	0	0	0	0	1	0	0	0	0	1	0	1
chr1.72327049	0	0	0	1	0	0	1	2	1	2	2	0	2	2	0	0	1	1	1	0	0	1	0	2	1	1	1	2	2	2	1	1	2	1	2	1	1	1	1	1	2	2	2	1	0	1	2	2	2	1	1	0
chr1.72374392	0	0	1	1	1	0	1	2	1	2	2	0	2	2	0	0	1	1	1	1	0	0	0	2	2	1	2	2	2	2	2	2	2	2	2	2	2	2	2	1	2	2	2	1	0	1	2	2	2	1	1	0
chr1.72549738	2	2	1	1	1	2	1	1	1	0	0	2	0	0	2	2	1	1	0	1	2	1	2	0	0	1	1	0	0	0	1	0	0	0	1	0	0	0	0	1	0	0	0	1	2	1	0	0	0	1	0	2
chr1.72580567	0	0	1	1	0	-1	1	1	1	2	2	0	2	2	0	0	1	1	2	1	0	2	1	2	2	1	1	2	2	2	1	2	2	2	1	2	2	2	2	1	1	1	1	1	0	1	2	2	0	1	2	0
chr1.72704717	0	0	0	1	0	0	1	1	1	2	-1	0	-1	0	0	0	0	0	2	1	0	1	0	0	1	0	1	2	2	1	1	-1	-1	2	0	2	2	2	2	1	1	2	1	0	1	0	1	0	2	2	0	1
chr1.7272067	1	2	2	2	2	2	1	2	2	2	1	2	1	2	2	2	2	2	2	2	2	2	2	2	2	2	1	2	1	1	2	1	0	1	2	2	2	1	2	2	2	2	2	2	2	2	2	2	2	2	2	2
chr1.72775913	2	2	2	2	2	2	2	2	2	2	2	2	2	2	2	2	2	2	2	2	2	2	2	2	2	2	2	2	2	2	2	2	2	2	2	2	2	2	2	2	2	2	2	2	1	2	2	2	2	1	2	1
chr1.72834604	2	-1	-1	-1	-1	-1	1	1	1	0	0	-1	0	-1	-1	-1	-1	-1	0	-1	-1	-1	-1	-1	1	-1	-1	0	0	1	-1	0	0	0	-1	-1	0	-1	0	-1	-1	-1	-1	-1	-1	-1	-1	-1	-1	-1	-1	-1
chr1.72848293	0	0	0	0	0	0	0	1	1	2	2	0	2	0	0	0	0	0	1	1	0	0	0	0	1	0	1	1	0	1	1	1	0	2	-1	1	1	1	1	-1	0	0	0	-1	-1	0	0	0	0	1	1	-1
chr1.72981301	0	0	0	0	0	0	0	1	1	2	2	0	2	0	0	0	0	0	1	1	0	1	1	0	1	0	1	2	2	1	1	2	2	2	0	2	1	2	2	1	0	0	0	1	1	1	0	0	0	1	0	1
chr1.72985148	0	0	0	0	0	0	0	0	0	0	0	0	0	0	0	0	0	0	0	0	0	0	0	0	0	0	0	0	0	0	0	0	0	0	0	0	0	0	0	0	0	0	0	0	1	0	0	0	0	1	0	1
chr1.73104593	-1	-1	-1	-1	-1	-1	-1	-1	-1	-1	-1	-1	-1	-1	-1	-1	-1	-1	-1	-1	-1	-1	-1	-1	-1	-1	-1	-1	-1	-1	-1	-1	-1	-1	-1	-1	-1	-1	-1	-1	-1	-1	-1	-1	-1	-1	-1	-1	-1	-1	-1	-1
chr1.73215091	-1	-1	-1	-1	-1	-1	-1	-1	-1	-1	-1	-1	-1	-1	-1	1	-1	-1	-1	-1	-1	-1	-1	-1	-1	-1	-1	-1	-1	-1	-1	-1	-1	-1	-1	-1	-1	-1	-1	-1	-1	-1	-1	-1	-1	-1	-1	-1	-1	-1	-1	-1
chr1.73258553	2	2	2	2	2	2	2	2	2	2	2	2	2	0	0	0	0	0	2	1	0	1	0	0	1	0	2	2	2	1	2	2	2	2	1	2	2	2	2	0	1	1	1	0	1	0	0	0	2	2	1	1
chr1.73302871	1	2	2	1	2	2	1	2	2	2	2	2	2	0	0	0	0	0	2	1	0	1	0	0	1	0	1	2	2	1	1	2	2	2	0	2	1	2	2	1	0	1	0	0	0	0	1	0	0	1	0	0
chr1.73326609	0	-1	1	0	-1	-1	0	1	1	-1	1	0	1	-1	-1	-1	-1	-1	1	-1	-1	1	-1	-1	1	0	1	-1	1	1	1	-1	-1	-1	-1	2	1	2	2	1	0	1	-1	-1	0	-1	-1	-1	-1	1	-1	0
chr1.73393005	0	0	0	1	0	0	1	1	1	2	2	0	2	0	0	0	0	0	2	1	0	1	0	0	1	0	1	2	1	1	1	2	2	2	0	2	1	2	2	1	0	1	0	0	0	0	1	0	0	1	0	0
chr1.73427580	0	0	1	1	1	0	1	1	1	2	2	0	2	2	0	0	1	1	2	1	0	2	1	2	2	1	2	2	2	2	2	2	2	2	2	2	2	2	2	1	2	2	2	1	1	1	2	2	2	2	2	1
chr1.73584565	1	0	0	0	0	0	0	1	1	2	2	0	-1	0	0	0	0	0	-1	1	0	1	0	0	1	0	1	1	0	1	1	1	0	2	0	-1	1	1	1	2	0	1	0	1	1	1	1	0	0	1	1	1
chr1.73671980	1	2	2	2	2	2	2	1	1	0	0	2	0	2	0	0	1	1	0	0	0	0	0	2	1	1	1	0	0	2	1	0	0	1	2	0	0	0	0	1	1	1	1	1	1	2	0	0	2	0	1	1
chr1.73717124	2	2	1	1	1	2	1	2	2	2	2	2	2	0	0	0	0	0	2	1	0	1	0	0	1	0	1	1	0	0	1	1	0	1	0	1	1	1	1	0	0	0	0	0	1	0	0	0	0	2	0	1
chr1.73731303	2	2	2	1	2	2	1	1	1	0	2	2	2	2	0	0	1	1	0	0	0	1	1	2	1	1	1	1	2	2	1	1	2	1	2	1	1	1	1	0	1	1	1	0	0	1	0	0	2	0	0	0
chr1.73798727	1	0	1	0	0	0	0	0	0	0	2	0	2	2	0	0	1	1	0	0	0	1	1	2	1	1	1	1	1	2	1	1	2	1	2	1	0	1	1	0	0	0	0	0	0	0	0	0	0	0	0	0
chr1.73815570	1	2	1	2	2	2	2	2	2	2	0	2	0	0	2	2	1	1	2	2	2	1	1	0	1	1	1	1	1	0	1	1	0	1	0	1	2	1	1	1	1	2	1	0	1	1	1	0	2	2	1	1
chr1.73869307	0	0	0	0	0	0	0	0	0	0	0	0	0	0	0	0	0	0	0	0	0	0	0	0	0	0	0	0	1	0	0	0	0	0	0	0	1	0	0	2	1	1	1	2	2	1	2	2	0	1	1	2
chr1.74068122	1	1	1	1	1	1	1	1	1	1	1	0	1	1	1	1	1	1	1	1	1	1	1	1	1	1	1	1	1	1	1	1	1	1	1	1	1	1	1	1	1	1	1	1	1	1	1	-1	1	1	1	1
chr1.74123603	1	1	1	-1	1	1	1	1	1	1	1	1	1	1	1	1	1	1	1	1	1	1	1	1	1	1	1	1	1	1	1	1	1	1	1	1	1	-1	1	1	1	1	1	1	1	1	1	1	1	1	1	1
chr1.74219408	2	2	2	1	2	2	1	1	1	0	2	2	2	2	2	2	2	2	0	1	2	-1	2	2	1	2	1	1	2	2	1	1	2	1	2	1	1	1	1	2	2	2	2	2	1	2	2	2	2	0	2	1
chr1.74374124	1	1	1	1	1	1	1	1	1	1	1	1	1	1	1	1	1	1	1	1	1	1	1	1	1	1	1	1	1	1	1	1	1	1	1	1	1	1	1	1	1	1	1	1	1	1	1	1	1	1	1	1
chr1.7451884	2	1	2	2	2	1	2	0	0	1	2	2	1	0	0	0	0	0	0	0	0	0	0	0	0	0	1	1	0	0	-1	0	0	0	0	1	0	1	0	2	2	1	2	1	1	1	2	2	2	0	2	2
chr1.74671389	0	-1	-1	-1	1	-1	-1	-1	-1	-1	-1	-1	-1	-1	-1	-1	-1	-1	-1	-1	-1	-1	-1	-1	-1	-1	-1	-1	-1	-1	-1	-1	-1	-1	-1	-1	-1	-1	-1	-1	-1	-1	-1	-1	-1	-1	-1	-1	-1	-1	-1	-1
chr1.74698267	2	2	1	1	1	2	1	1	1	0	2	2	2	0	2	2	1	1	1	2	2	1	2	0	1	1	2	0	0	1	2	1	0	1	2	0	1	1	1	2	2	2	2	2	1	2	2	2	2	0	1	1
chr1.74791951	0	0	1	1	0	0	1	1	1	2	0	0	0	2	0	0	1	1	1	0	0	1	0	2	1	1	0	2	2	1	0	1	2	1	0	2	1	1	1	0	0	0	0	0	0	0	0	0	0	1	1	0
chr1.74815291	-1	-1	-1	-1	-1	-1	-1	-1	-1	-1	-1	-1	-1	-1	-1	-1	-1	-1	-1	-1	-1	-1	-1	-1	-1	-1	-1	-1	-1	-1	-1	-1	-1	-1	-1	-1	-1	-1	-1	1	1	-1	1	1	-1	-1	2	2	-1	-1	1	-1
chr1.7487312	-1	1	-1	2	1	-1	-1	0	0	1	-1	-1	1	0	0	0	0	0	0	0	0	0	0	0	0	0	1	1	0	0	0	0	0	0	0	1	0	-1	0	-1	-1	1	-1	1	1	-1	1	-1	-1	0	-1	2
chr1.74884613	2	-1	2	2	1	-1	2	2	2	2	2	2	2	2	0	0	1	1	2	1	0	2	1	2	-1	1	2	-1	2	2	2	2	2	2	2	2	2	2	2	1	1	1	1	1	2	-1	0	0	2	-1	1	2
chr1.74975059	-1	-1	-1	-1	1	-1	-1	-1	-1	0	1	-1	-1	0	-1	-1	0	-1	-1	0	-1	0	-1	-1	-1	-1	-1	-1	-1	0	-1	-1	-1	0	0	0	0	-1	-1	1	-1	1	-1	1	-1	-1	2	2	-1	-1	1	-1
chr1.75087666	0	0	0	0	1	0	0	0	0	0	0	0	0	0	2	2	1	1	0	1	2	1	2	0	0	1	0	0	0	0	0	0	0	0	0	0	0	0	0	1	2	2	2	1	0	1	2	2	2	0	1	0
chr1.75150871	-1	0	0	1	0	0	1	1	0	-1	-1	1	0	-1	-1	1	1	-1	1	1	1	-1	-1	0	0	1	-1	-1	-1	0	0	-1	-1	0	0	-1	-1	-1	0	0	1	-1	1	0	0	0	0	0	1	0	-1	0
chr1.75164102	2	2	2	1	2	2	1	1	2	2	2	2	2	2	0	0	1	1	1	1	0	1	1	2	2	1	2	2	2	2	2	2	2	2	2	2	2	2	2	2	1	1	1	2	2	1	2	2	0	2	2	2
chr1.75256987	1	2	1	2	1	2	2	2	1	0	0	2	0	0	0	0	0	0	1	0	0	1	0	0	0	0	0	0	1	0	0	1	2	0	0	1	0	1	1	1	0	0	0	1	1	1	0	0	0	0	0	1
chr1.75312487	-1	-1	1	-1	-1	-1	-1	0	1	1	-1	1	-1	-1	1	1	1	1	-1	-1	1	1	-1	1	1	1	-1	1	-1	1	-1	-1	-1	-1	-1	-1	-1	-1	-1	-1	-1	1	-1	1	-1	-1	-1	-1	-1	-1	-1	-1
chr1.7531671	1	1	1	1	1	1	1	1	1	1	1	1	1	1	1	1	1	1	1	1	1	1	1	1	1	1	1	1	1	1	1	1	1	1	1	1	1	1	1	1	1	1	1	1	1	1	1	1	1	1	1	1
chr1.75484997	1	1	-1	-1	1	1	1	1	1	-1	-1	-1	1	1	1	1	1	1	1	-1	1	1	1	1	-1	-1	1	1	1	1	-1	1	1	1	1	1	1	1	1	1	1	1	1	1	1	1	1	-1	1	1	1	1
chr1.75497870	1	0	0	1	1	0	1	1	0	0	2	0	2	2	2	2	2	2	2	2	2	1	1	2	2	2	2	1	1	1	2	2	2	1	2	2	1	2	2	1	2	2	2	1	1	1	2	2	2	1	2	1
chr1.75559136	2	2	2	2	2	2	2	2	1	0	2	2	2	2	2	2	2	2	2	2	2	2	2	2	2	2	2	1	2	1	2	2	2	1	2	2	2	2	2	2	2	2	2	2	2	2	2	2	2	1	2	2
chr1.75592919	1	1	1	-1	1	1	1	1	1	-1	1	1	1	1	-1	-1	1	1	1	1	1	1	-1	-1	1	1	1	1	1	1	1	1	1	1	1	1	-1	1	1	1	1	1	1	1	1	1	1	1	1	1	1	1
chr1.75615259	0	0	0	0	1	0	0	0	1	2	1	0	2	2	2	-1	2	2	1	2	2	1	2	2	2	2	2	2	0	1	2	1	0	-1	2	-1	-1	-1	-1	1	2	2	2	1	1	1	2	2	2	1	1	1
chr1.75649438	2	2	2	1	1	2	1	1	2	2	1	2	2	2	2	2	2	2	1	2	2	1	2	2	2	2	2	2	1	1	2	1	0	1	2	1	2	1	1	2	2	2	2	2	1	2	2	2	2	0	2	1
chr1.75696585	-1	1	1	1	1	1	1	1	1	0	1	-1	1	1	1	1	1	1	1	-1	1	1	1	-1	1	1	1	1	1	1	1	1	1	1	1	1	1	1	1	-1	1	1	1	1	1	1	1	1	1	1	1	1
chr1.75711398	2	-1	-1	1	-1	-1	1	1	-1	-1	-1	2	2	2	2	2	-1	-1	-1	-1	-1	1	-1	-1	1	-1	-1	-1	1	1	2	-1	1	-1	-1	1	1	1	1	2	-1	-1	2	2	2	-1	2	-1	-1	1	-1	-1
chr1.75744236	1	2	2	1	1	2	1	1	2	2	0	2	0	0	2	2	2	1	1	2	2	0	1	0	1	1	0	2	1	1	0	0	0	1	0	1	1	0	0	1	0	0	0	1	1	1	0	0	0	1	0	1
chr1.75785800	1	0	1	0	1	0	0	0	0	0	1	0	2	0	0	0	1	0	1	1	0	0	0	0	1	0	2	1	0	2	2	1	0	2	2	1	1	1	1	1	2	2	2	1	0	1	2	2	2	1	2	0
chr1.75980604	0	0	0	0	0	0	0	0	-1	1	0	0	0	0	0	0	0	0	0	0	0	1	-1	0	0	0	0	0	0	0	0	0	0	0	0	0	0	0	0	0	0	0	1	0	-1	1	0	0	1	1	0	1
chr1.76094251	0	0	0	0	0	-1	0	0	1	1	0	-1	0	0	-1	0	-1	0	-1	1	0	0	0	0	1	0	0	0	-1	0	0	1	1	0	0	1	0	1	-1	0	0	0	0	0	0	0	-1	0	0	0	0	0
chr1.76134606	1	0	0	1	0	0	0	1	1	2	2	0	2	2	2	2	1	2	0	1	2	1	2	2	1	2	2	1	1	1	2	2	2	1	2	1	1	2	2	1	1	1	1	1	0	0	2	2	0	0	2	0
chr1.76171880	2	2	2	2	2	2	2	2	2	2	2	2	2	2	2	2	2	2	2	2	2	2	2	2	2	2	2	2	2	1	2	2	2	1	2	2	2	2	2	1	2	2	2	1	1	1	2	2	2	2	2	1
chr1.76195456	0	0	1	0	0	0	0	0	0	0	0	0	0	0	0	0	1	0	1	1	0	0	0	0	1	0	0	0	1	0	0	0	0	0	0	0	1	0	0	0	1	1	1	0	0	1	0	0	2	0	0	0
chr1.76222058	1	1	1	1	1	1	1	1	1	1	1	1	1	0	1	1	1	1	1	1	1	1	1	0	0	-1	1	1	1	1	1	1	1	1	1	1	1	1	1	1	1	1	1	1	1	1	1	1	1	1	1	1
chr1.76238288	0	0	0	0	0	0	0	0	0	0	0	0	0	2	0	0	0	1	0	0	0	0	0	2	1	1	0	0	0	0	0	0	0	0	0	0	0	0	0	0	0	0	0	0	0	0	0	0	0	0	0	0
chr1.76312722	0	0	0	0	0	0	0	0	0	0	0	0	0	0	0	0	1	-1	1	1	0	0	0	0	1	0	0	0	1	0	0	1	2	0	0	1	0	1	1	0	0	0	0	0	1	0	0	0	0	2	0	1
chr1.76363185	1	0	0	0	0	0	0	0	0	0	1	0	2	0	0	0	1	0	2	1	0	1	1	0	1	0	1	1	0	1	1	0	0	0	2	0	0	0	0	1	2	2	2	1	1	1	2	2	2	1	1	1
chr1.76373668	1	1	1	1	1	1	-1	-1	1	1	-1	1	-1	1	1	1	1	1	2	-1	-1	1	-1	-1	1	1	1	1	1	-1	1	1	1	-1	1	1	-1	1	-1	-1	2	2	2	-1	-1	-1	-1	2	2	1	1	1
chr1.76451513	1	0	1	1	0	0	0	1	0	0	2	0	2	2	2	2	1	2	1	1	2	2	2	2	1	2	0	0	1	1	0	1	2	0	1	1	0	1	1	0	1	1	1	0	1	1	0	0	2	2	0	1
chr1.76597919	0	0	1	0	0	0	0	0	0	0	0	0	0	0	0	0	0	0	1	0	0	1	1	0	0	0	0	0	1	1	0	1	2	0	1	1	0	1	1	1	1	1	1	1	0	0	2	2	0	1	1	0
chr1.76640725	0	0	0	1	0	0	0	1	1	2	1	0	0	0	2	-1	1	1	0	1	2	0	1	0	0	1	0	0	0	0	0	0	0	0	0	0	0	0	0	0	0	0	0	0	1	0	0	0	0	1	0	1
chr1.76733527	1	1	1	1	1	1	1	1	1	1	1	1	1	1	1	1	1	1	1	1	1	1	1	1	1	1	1	1	1	1	1	1	1	1	1	1	1	1	1	1	1	1	1	1	1	1	1	1	1	1	1	1
chr1.76908268	1	2	1	1	2	2	2	1	2	2	0	2	0	2	2	2	1	2	0	1	2	2	1	2	1	2	0	1	1	1	0	1	2	0	1	1	0	1	1	1	0	0	0	1	2	1	0	0	0	2	0	2
chr1.77092629	0	0	0	1	0	0	0	1	0	0	1	0	0	2	1	0	1	1	1	1	0	1	1	2	1	1	0	1	1	1	0	0	0	1	0	1	1	0	0	0	1	1	1	0	0	1	0	0	2	0	0	0
chr1.77139443	1	1	1	1	1	-1	1	-1	-1	0	-1	1	1	-1	-1	0	1	-1	-1	-1	-1	0	0	0	1	-1	-1	-1	-1	1	-1	1	1	1	1	-1	1	-1	1	0	0	0	0	0	0	0	0	0	0	0	0	0
chr1.77234609	1	1	-1	1	-1	1	1	1	1	1	1	1	1	1	1	1	1	1	1	1	1	1	1	1	1	1	1	1	1	1	1	1	1	1	1	1	1	1	1	1	1	1	1	1	1	1	1	1	-1	1	1	1
chr1.77266990	1	1	1	1	1	1	1	1	1	1	1	1	1	1	1	1	1	1	1	1	1	1	1	1	1	1	1	1	1	1	1	1	1	1	1	1	1	1	1	1	1	1	1	1	1	1	1	1	1	1	1	1
chr1.77285240	1	1	-1	1	1	1	1	1	-1	0	1	1	0	0	1	1	-1	1	1	1	1	0	1	-1	-1	1	1	1	1	1	1	-1	1	1	1	1	1	1	1	1	1	1	1	1	1	1	1	1	1	0	-1	-1
chr1.77326258	2	2	2	2	2	2	2	2	2	2	2	2	2	2	2	2	1	2	0	1	2	2	1	2	1	2	1	2	0	1	1	0	0	0	2	1	0	0	0	1	1	1	1	1	1	0	2	2	0	2	2	1
chr1.77354640	2	2	2	2	2	2	2	2	2	2	2	2	2	2	2	2	1	2	0	1	2	2	1	2	1	2	1	1	0	1	1	0	0	0	2	0	0	0	0	1	1	1	1	1	1	0	2	2	0	2	2	1
chr1.77464165	0	0	0	0	0	0	0	0	1	2	0	0	0	2	1	0	2	1	1	2	0	2	0	2	2	1	1	2	1	0	1	2	2	1	0	2	1	2	2	1	1	1	1	1	1	0	2	2	0	2	2	1
chr1.77488934	1	-1	1	-1	1	-1	-1	1	0	0	1	1	1	0	0	1	0	0	0	0	1	0	1	0	0	0	0	1	0	1	0	0	0	0	1	0	0	0	0	0	0	-1	-1	1	0	-1	0	0	-1	0	0	0
chr1.77522500	-1	-1	0	-1	0	-1	0	-1	-1	-1	0	-1	-1	1	1	1	1	2	0	-1	2	2	-1	2	1	2	0	1	-1	0	0	-1	1	0	0	-1	0	1	1	-1	1	2	1	0	0	1	2	2	-1	1	2	0
chr1.77566655	-1	0	1	0	-1	0	0	-1	0	0	1	0	-1	0	0	0	0	-1	0	0	-1	0	0	0	0	0	1	1	0	0	1	1	0	1	1	1	1	-1	1	0	0	0	0	0	0	0	0	0	0	0	0	0
chr1.7766134	2	1	2	2	2	1	2	0	0	1	2	2	1	0	0	0	0	0	0	0	0	0	0	0	0	0	1	1	0	0	0	0	0	0	0	1	0	1	0	2	2	1	2	1	1	1	2	2	2	0	2	2
chr1.77707646	1	2	2	2	2	2	2	2	2	2	2	2	2	2	2	2	2	2	2	2	2	1	2	2	2	2	2	0	2	2	2	2	2	2	2	1	2	2	2	2	1	1	1	2	2	1	2	2	0	2	1	2
chr1.77747831	0	1	1	1	1	1	1	1	1	1	1	1	0	1	1	1	1	1	-1	-1	1	1	1	1	1	1	0	0	1	1	0	-1	1	-1	1	1	1	1	1	1	1	1	-1	-1	1	1	0	0	1	1	1	1
chr1.77785177	0	2	1	1	2	2	2	1	2	2	0	2	0	0	1	2	0	1	0	0	1	0	1	0	0	1	0	0	0	1	0	0	0	1	0	0	0	0	0	0	0	0	0	0	1	0	0	0	0	1	0	1
chr1.77824600	1	1	1	1	1	1	1	1	1	1	1	1	1	1	1	1	1	1	1	1	1	1	1	1	1	1	1	1	1	1	1	1	1	1	1	1	1	1	1	1	1	1	1	1	1	1	1	1	1	1	1	1
chr1.77869570	1	1	-1	-1	-1	-1	-1	-1	-1	-1	-1	-1	-1	-1	1	-1	1	-1	-1	1	1	1	1	-1	1	1	1	-1	-1	-1	1	-1	-1	-1	1	-1	-1	1	-1	-1	1	1	1	-1	-1	1	1	-1	-1	1	1	-1
chr1.77899433	1	1	1	1	1	1	1	1	1	1	1	1	1	1	1	1	1	1	1	1	1	1	1	1	1	1	1	1	1	1	1	1	1	1	1	1	1	1	1	1	1	1	1	1	1	1	1	1	1	1	1	1
chr1.77908921	1	2	1	2	2	2	2	2	2	2	1	2	0	2	2	2	1	2	1	1	2	1	2	2	1	2	1	0	0	0	1	0	0	0	1	0	0	0	0	1	1	1	1	1	2	2	0	0	2	2	0	2
chr1.77939718	1	2	2	1	2	2	2	1	1	0	1	2	2	1	0	0	0	0	0	0	0	2	0	1	-1	0	1	1	1	1	1	1	0	1	1	1	2	1	1	1	1	1	0	0	0	0	2	2	0	0	1	0
chr1.78021767	0	1	-1	1	1	1	1	1	1	2	1	0	-1	2	1	-1	1	-1	-1	1	1	1	1	2	1	1	-1	1	1	-1	-1	-1	1	1	1	1	1	-1	1	1	1	1	-1	1	1	1	2	2	1	2	1	1
chr1.78048842	-1	1	-1	1	-1	-1	2	1	1	1	-1	2	2	-1	-1	2	-1	-1	1	-1	-1	-1	-1	-1	1	-1	1	-1	1	-1	1	1	-1	-1	-1	1	-1	-1	-1	-1	-1	-1	-1	-1	1	-1	-1	2	-1	-1	-1	1
chr1.78369481	0	0	0	0	0	0	0	0	0	0	0	0	0	0	0	0	0	0	0	0	0	0	0	0	0	0	0	0	1	1	0	0	0	0	0	0	1	0	0	1	1	1	0	0	0	0	1	2	0	0	1	0
chr1.78450001	0	0	0	0	0	0	0	0	0	0	0	0	0	0	0	0	0	0	0	0	0	0	0	0	0	0	1	0	1	1	1	1	0	1	1	0	2	1	1	0	0	0	0	0	0	0	0	0	0	0	1	0
chr1.78478710	2	-1	-1	-1	-1	-1	-1	-1	2	-1	-1	-1	-1	-1	-1	-1	-1	-1	-1	-1	-1	-1	-1	-1	-1	-1	1	-1	1	1	1	1	-1	1	1	2	0	1	1	2	2	-1	-1	2	-1	-1	-1	-1	-1	-1	1	2
chr1.78596154	1	2	1	1	2	2	2	1	2	2	0	2	0	0	0	0	0	0	0	0	0	1	0	0	0	0	0	1	0	0	0	0	0	0	0	0	0	0	0	0	0	0	0	0	0	0	0	0	0	2	1	1
chr1.78665370	1	2	1	2	2	2	2	2	2	2	1	2	0	0	1	2	0	1	0	0	1	1	1	0	0	1	2	0	0	0	2	1	0	1	1	0	1	1	1	0	0	0	0	0	0	0	0	0	0	1	1	1
chr1.78853636	-1	2	1	2	1	1	2	-1	2	2	1	-1	0	-1	0	0	0	0	1	0	0	1	1	0	0	0	-1	-1	-1	1	-1	-1	0	-1	1	-1	-1	1	1	1	-1	2	1	0	0	-1	2	2	2	0	1	0
chr1.7888709	1	1	0	0	0	1	1	1	2	1	1	0	2	2	2	2	2	2	2	2	2	2	2	2	2	2	2	2	2	2	2	2	2	2	2	2	2	1	2	2	2	2	2	2	2	2	2	2	2	2	2	2
chr1.7894866	1	1	2	2	2	1	1	1	0	1	1	2	0	0	0	0	0	0	0	0	0	0	0	0	0	0	0	0	0	0	0	0	0	0	0	0	0	1	0	0	0	0	0	0	0	0	0	0	0	0	0	0
chr1.79047732	1	2	2	2	2	2	2	2	2	2	2	2	2	0	0	0	0	0	0	0	0	1	0	0	0	0	2	2	0	2	2	1	0	2	2	1	1	1	1	1	1	1	1	1	0	0	2	2	0	1	1	0
chr1.79070584	0	2	1	2	1	1	2	2	1	0	1	2	0	0	1	2	0	1	1	0	1	1	2	0	0	1	0	2	2	1	0	1	2	0	1	2	1	1	1	0	0	0	1	1	0	0	0	0	0	1	0	0
chr1.79141890	1	-1	-1	2	-1	-1	2	-1	1	0	-1	-1	-1	-1	1	0	2	1	1	2	1	1	0	2	-1	1	1	0	0	0	1	0	0	0	1	0	0	0	0	2	-1	2	-1	2	2	-1	-1	2	-1	2	-1	2
chr1.79183061	1	0	1	0	1	1	0	0	1	2	1	0	2	0	2	2	1	1	1	1	1	1	2	0	0	1	2	2	2	2	2	2	2	-1	2	2	2	2	2	1	1	1	1	1	0	0	2	2	0	0	2	0
chr1.79210638	0	0	0	0	1	0	0	0	1	2	0	0	0	0	2	2	1	1	1	1	1	0	2	0	0	1	0	1	2	0	0	1	2	0	0	1	1	1	1	0	0	0	1	1	0	0	0	0	0	0	0	0
chr1.79250188	2	-1	2	2	1	-1	2	2	1	1	2	2	2	2	-1	1	-1	1	-1	2	1	2	1	-1	-1	1	1	-1	1	-1	1	1	1	1	1	1	1	1	1	-1	-1	1	-1	-1	2	-1	1	-1	2	2	1	2
chr1.79304425	2	2	2	2	2	2	2	2	2	2	2	2	2	1	2	2	2	-1	2	2	2	1	2	1	1	2	1	2	2	1	1	2	2	1	1	-1	2	-1	2	1	1	1	2	2	1	1	1	1	1	1	2	1
chr1.79366089	2	2	2	2	2	2	2	2	2	-1	2	2	2	2	2	2	1	2	1	1	2	2	2	2	1	2	0	1	2	2	0	1	2	1	1	2	1	1	1	1	1	1	2	2	2	2	0	0	2	2	1	2
chr1.79399588	0	2	1	2	2	1	2	2	1	0	1	2	0	2	1	2	0	2	1	0	2	2	2	2	1	2	0	1	1	2	0	1	2	1	1	2	0	1	1	0	1	1	2	1	0	1	0	0	2	1	0	0
chr1.79437470	1	1	2	0	0	2	1	0	0	0	1	1	2	0	0	0	1	0	1	1	0	0	0	0	1	0	2	1	0	0	2	1	0	1	1	0	1	1	1	1	1	1	0	0	0	0	2	2	0	0	1	0
chr1.79513776	1	2	2	2	2	2	2	2	2	2	2	2	2	2	2	2	2	2	2	2	2	2	2	2	2	2	2	2	1	1	2	1	0	1	2	1	2	1	1	1	2	2	2	1	0	1	2	2	2	2	2	1
chr1.79533368	0	2	1	1	0	1	2	0	1	0	0	2	0	0	0	0	0	0	0	0	0	0	0	0	0	0	0	1	1	0	0	0	0	0	0	0	1	0	0	0	0	0	0	0	0	0	0	0	0	0	0	0
chr1.7953685	1	1	2	2	2	1	1	1	0	1	1	2	0	0	2	1	1	1	1	0	2	0	1	1	2	1	1	0	0	0	0	0	1	0	0	0	0	1	0	0	0	0	0	0	0	0	0	0	0	0	0	0
chr1.79574453	1	2	1	1	0	1	2	0	1	0	0	2	0	0	0	0	0	0	0	0	0	0	0	0	0	0	0	1	2	0	0	1	2	0	0	1	1	1	1	0	0	0	0	0	1	0	0	0	0	1	0	0
chr1.79790336	1	2	2	1	1	2	2	1	1	0	1	2	2	2	1	2	0	-1	1	0	2	2	2	-1	1	2	0	0	0	2	0	0	0	0	1	0	0	0	-1	0	0	0	0	0	0	0	0	0	0	0	0	0
chr1.79849655	0	2	1	2	2	1	2	2	2	2	1	2	0	2	2	2	2	2	2	2	2	1	2	2	2	2	2	0	2	0	2	2	2	2	1	1	2	2	2	2	2	2	2	2	2	2	2	2	2	2	1	2
chr1.79872142	1	-1	-1	-1	-1	-1	-1	-1	-1	-1	-1	-1	-1	-1	-1	-1	-1	-1	-1	-1	-1	-1	-1	2	-1	-1	-1	-1	-1	-1	-1	-1	-1	-1	-1	-1	-1	-1	-1	-1	-1	-1	-1	-1	-1	-1	-1	-1	-1	-1	-1	-1
chr1.79914554	0	0	0	0	1	0	0	1	0	0	0	0	0	0	0	0	0	0	0	0	0	0	0	0	0	0	0	0	0	0	0	0	0	0	0	0	0	0	0	0	0	0	0	0	0	0	0	0	0	0	0	0
chr1.80045940	0	0	0	1	1	0	0	1	1	2	1	0	0	2	2	1	2	2	2	2	2	2	2	2	2	2	2	0	2	0	2	2	2	2	1	1	2	2	2	2	1	1	1	2	2	1	2	2	0	1	2	2
chr1.80157639	2	2	2	2	2	2	2	2	2	2	2	2	2	2	2	2	2	2	2	2	2	2	2	2	2	2	2	2	2	2	2	2	2	2	2	2	2	2	2	2	2	2	2	2	2	2	2	2	2	2	2	2
chr1.8017865	-1	0	0	0	0	0	0	0	0	0	0	0	-1	0	-1	1	1	1	1	-1	2	0	1	1	2	1	0	0	1	0	0	1	1	1	1	0	0	1	0	0	0	0	-1	0	0	0	0	0	0	0	0	0
chr1.80230216	0	1	-1	1	-1	-1	1	-1	1	1	-1	1	0	1	-1	1	0	1	-1	-1	1	1	-1	1	-1	1	1	-1	-1	1	1	1	-1	-1	1	1	-1	1	1	0	1	-1	1	-1	0	-1	-1	1	-1	0	-1	0
chr1.80261948	0	-1	1	1	1	-1	-1	1	-1	0	1	-1	1	1	1	0	0	-1	0	0	-1	1	-1	-1	-1	1	1	0	1	0	1	1	1	1	-1	-1	-1	-1	-1	0	-1	0	0	-1	0	0	-1	1	0	0	1	0
chr1.80328026	0	1	0	1	-1	1	1	1	1	0	0	0	0	0	0	0	-1	1	0	0	1	1	0	1	1	-1	0	-1	1	0	-1	0	0	0	1	1	1	1	1	0	0	-1	0	0	0	-1	0	1	-1	1	1	0
chr1.80492706	-1	-1	-1	0	-1	-1	0	0	-1	-1	0	0	-1	-1	-1	-1	-1	-1	0	0	-1	-1	0	-1	-1	-1	0	1	-1	-1	-1	-1	-1	-1	-1	1	-1	1	-1	0	-1	-1	-1	-1	0	1	-1	-1	1	-1	-1	0
chr1.8062110	1	1	2	2	1	1	1	0	0	1	0	2	0	0	2	1	1	1	1	0	2	0	1	1	2	1	0	0	1	0	0	1	1	1	1	0	0	1	0	0	0	0	0	0	0	0	0	0	0	0	0	0
chr1.80668823	2	0	1	0	1	1	0	1	0	0	1	0	2	2	2	1	1	2	1	0	2	2	2	2	2	2	0	0	0	2	0	0	0	0	1	0	0	0	0	1	0	1	0	0	0	0	1	0	0	1	0	1
chr1.80687113	0	0	0	0	0	0	0	0	1	1	0	0	0	0	0	0	0	0	0	0	0	0	0	0	0	0	0	0	1	0	0	0	0	1	0	0	1	0	0	0	-1	1	0	0	0	1	0	0	1	0	0	0
chr1.80722591	2	2	2	1	1	2	2	1	1	0	1	2	2	0	1	2	0	1	1	0	1	0	2	0	0	1	0	2	0	2	0	0	0	0	1	1	0	0	0	0	0	0	0	0	0	0	0	0	0	0	0	0
chr1.80872852	-1	0	-1	-1	1	-1	0	1	-1	1	1	-1	1	-1	-1	1	0	-1	-1	-1	0	0	-1	-1	0	0	1	0	-1	0	1	1	1	-1	-1	1	-1	1	1	1	1	1	1	1	1	1	1	1	1	1	1	1
chr1.80882008	2	2	2	1	1	2	2	1	1	0	1	2	2	2	2	1	2	2	2	1	2	2	2	2	2	2	0	2	1	2	0	0	0	1	1	1	1	0	0	1	0	1	0	0	0	0	1	0	0	2	0	1
chr1.80916461	1	1	1	0	0	1	1	1	0	0	0	1	1	2	2	1	2	2	2	1	2	2	2	2	2	2	0	2	1	2	0	0	0	1	1	1	1	0	0	0	0	0	0	0	0	0	0	0	0	1	1	0
chr1.8093725	1	1	2	2	1	1	1	0	0	1	0	2	0	0	2	1	1	1	1	0	2	0	1	1	2	1	0	0	1	0	0	1	1	1	1	0	0	1	0	0	0	0	0	0	0	0	0	0	0	0	0	0
chr1.80966105	0	0	-1	1	1	0	0	1	0	0	1	0	0	-1	0	0	1	0	1	2	0	0	0	0	0	0	2	0	1	-1	2	-1	-1	1	1	1	1	2	2	1	2	1	2	2	2	2	1	2	2	1	1	1
chr1.81017143	2	2	2	2	2	2	2	2	2	2	2	2	2	2	2	2	1	2	1	1	1	2	2	2	2	2	2	2	2	2	2	2	2	2	2	2	2	2	2	2	2	2	2	2	2	2	2	2	2	2	1	2
chr1.81053770	1	1	1	1	1	1	-1	1	1	1	1	1	1	1	1	-1	1	1	1	1	1	1	1	1	1	1	-1	1	1	1	1	-1	1	1	1	1	1	1	-1	1	-1	1	1	-1	1	-1	1	-1	-1	-1	1	1
chr1.81092736	0	0	0	0	0	0	0	0	1	2	0	-1	0	0	0	1	0	0	0	0	0	0	0	0	0	0	0	2	0	0	0	0	0	0	0	1	0	0	0	0	0	0	0	0	0	0	0	0	0	1	0	0
chr1.81101726	2	2	2	2	2	2	2	2	2	2	2	2	2	2	2	2	2	2	2	2	2	2	2	2	2	2	2	2	2	2	2	2	2	2	2	2	2	2	2	2	2	2	2	2	2	2	2	2	2	1	2	2
chr1.81125810	1	1	1	1	1	1	1	1	1	1	1	1	1	1	1	1	1	1	1	1	1	1	1	1	1	1	1	1	1	1	1	1	1	1	1	1	1	1	1	1	1	1	1	1	1	1	1	1	1	1	1	1
chr1.81170137	1	-1	-1	-1	1	-1	-1	-1	1	1	-1	1	-1	1	1	1	-1	-1	1	1	-1	-1	1	-1	-1	-1	-1	1	-1	1	1	1	-1	1	-1	-1	-1	-1	-1	-1	-1	-1	1	-1	1	-1	1	-1	-1	1	-1	-1
chr1.81257628	1	0	0	0	0	0	0	1	0	0	0	0	0	2	2	2	1	2	1	0	1	2	2	2	2	2	0	2	1	1	1	0	0	1	0	1	1	0	0	2	1	1	0	1	2	1	2	2	1	1	2	2
chr1.81302686	1	2	1	2	1	1	2	2	1	0	1	2	0	2	1	0	2	1	1	2	1	2	0	2	2	1	2	0	2	2	2	2	2	2	2	1	2	2	2	1	2	1	2	2	2	2	1	2	2	0	2	1
chr1.81339421	2	2	2	2	2	2	2	2	2	2	2	2	2	0	0	1	1	0	1	2	1	0	0	0	0	0	2	0	1	1	1	2	2	1	1	1	1	2	2	2	1	2	2	2	2	2	1	0	2	2	1	2
chr1.81377140	0	0	0	0	0	0	0	0	0	0	0	0	0	2	2	1	1	2	1	0	1	2	2	2	2	2	0	2	0	1	0	0	0	0	1	1	0	0	0	1	1	0	0	1	2	1	1	2	1	0	1	1
chr1.81432934	0	0	0	0	0	0	0	1	0	0	0	0	0	0	0	0	0	0	0	0	0	0	0	0	0	0	0	0	0	0	0	0	0	0	0	0	0	0	0	1	2	2	0	0	0	1	2	2	1	1	1	1
chr1.81477440	1	2	1	2	1	1	2	2	1	0	1	2	0	2	2	2	2	2	2	2	2	2	2	2	2	2	2	2	1	2	1	2	2	1	2	2	1	2	2	2	1	2	2	2	2	2	1	0	2	2	1	2
chr1.81503723	1	0	-1	-1	-1	-1	0	-1	-1	1	-1	-1	1	-1	1	1	-1	-1	-1	0	-1	-1	-1	-1	-1	1	0	-1	1	1	1	-1	0	-1	-1	-1	1	0	0	1	1	1	-1	1	1	1	1	1	1	-1	1	1
chr1.81576879	2	0	1	0	1	1	0	0	1	2	1	0	2	0	0	0	0	0	0	0	0	0	0	-1	0	0	0	0	1	1	1	0	0	1	0	0	1	-1	0	0	1	0	0	0	0	0	1	2	0	0	2	0
chr1.81608996	0	2	1	2	1	1	2	1	1	0	1	2	0	2	1	0	2	1	1	2	1	2	0	2	2	1	2	2	1	0	1	2	2	1	1	2	1	2	2	1	0	0	2	2	2	1	0	0	1	1	0	1
chr1.81620996	0	0	0	0	0	0	0	0	0	0	0	0	0	0	0	0	0	0	0	0	0	0	0	0	0	0	0	0	0	0	0	0	0	0	0	0	0	0	0	1	0	0	0	1	2	1	0	0	1	0	0	1
chr1.8169105	1	1	-1	-1	1	1	1	-1	-1	1	2	0	-1	-1	-1	-1	2	-1	2	2	-1	2	2	-1	2	-1	1	1	2	2	-1	2	2	-1	2	1	-1	-1	-1	2	2	2	2	2	2	2	2	2	-1	-1	2	2
chr1.81708986	0	0	0	0	0	0	0	1	0	0	0	0	0	0	0	0	0	0	0	0	0	0	0	0	0	0	0	0	0	0	0	0	0	0	0	0	0	0	0	1	0	0	0	1	2	1	0	0	1	0	0	1
chr1.81817425	1	1	1	1	1	1	1	-1	0	0	1	-1	1	1	-1	0	1	-1	0	0	-1	1	0	1	1	-1	1	1	1	-1	1	-1	-1	-1	1	1	1	1	1	0	0	-1	1	1	-1	1	-1	0	1	-1	0	-1
chr1.81863497	0	2	2	2	2	2	2	1	1	0	2	2	1	2	1	1	2	1	1	2	1	2	0	2	2	1	2	2	1	1	1	2	2	1	1	2	1	2	2	0	1	0	2	1	0	0	1	2	0	1	2	0
chr1.81867536	1	0	0	0	0	0	0	0	0	0	0	-1	-1	0	0	0	0	0	0	0	0	0	0	0	0	0	0	0	0	1	0	0	0	0	1	0	0	0	0	0	1	1	0	0	0	1	0	0	1	0	0	0
chr1.81896633	0	2	1	2	1	1	2	1	1	0	1	2	0	2	1	1	2	1	1	2	1	2	0	2	2	1	2	2	1	1	1	2	2	1	1	2	1	2	2	0	1	0	2	1	0	0	1	2	0	1	2	0
chr1.81927319	0	-1	-1	-1	-1	-1	-1	-1	-1	-1	0	-1	0	-1	-1	0	-1	-1	0	-1	-1	-1	0	-1	-1	0	-1	-1	-1	-1	0	-1	-1	-1	-1	-1	0	-1	-1	-1	-1	0	-1	-1	-1	-1	-1	-1	0	-1	-1	-1
chr1.81992343	1	2	1	1	0	1	2	1	2	2	0	2	0	2	1	0	2	1	1	2	1	2	0	2	2	1	0	0	1	1	0	1	2	1	0	1	0	2	1	2	1	1	0	1	2	1	1	2	1	2	2	2
chr1.82005232	1	0	1	1	2	1	0	2	0	0	2	0	2	0	1	2	1	1	2	1	2	0	2	0	0	1	2	2	2	1	2	2	2	2	2	2	2	2	2	0	2	1	2	1	0	1	1	2	1	1	1	0
chr1.82040986	1	1	1	-1	1	1	1	1	1	1	1	1	1	1	1	-1	1	1	1	1	1	1	1	1	1	1	1	1	1	1	1	1	1	1	1	1	1	1	1	1	1	1	-1	1	1	1	1	1	1	1	1	1
chr1.82077574	-1	-1	0	0	0	-1	0	0	-1	0	0	0	0	2	1	0	1	1	0	0	-1	2	0	2	2	1	0	0	0	0	0	0	0	0	0	-1	0	1	-1	2	1	1	0	1	2	1	1	2	1	2	1	2
chr1.82098145	1	-1	-1	1	1	-1	-1	-1	-1	-1	-1	1	1	-1	-1	1	-1	-1	-1	-1	-1	-1	-1	1	1	-1	-1	-1	-1	-1	1	1	1	-1	1	1	1	-1	1	-1	-1	-1	-1	-1	-1	-1	-1	-1	-1	-1	-1	-1
chr1.82152718	-1	-1	-1	-1	-1	-1	-1	-1	-1	-1	-1	-1	-1	-1	-1	-1	-1	-1	-1	-1	-1	-1	-1	-1	-1	-1	-1	-1	-1	-1	-1	-1	1	-1	-1	-1	-1	-1	-1	-1	-1	-1	-1	-1	-1	-1	-1	-1	-1	-1	-1	-1
chr1.82178346	-1	1	1	1	1	1	1	1	1	1	1	1	1	1	1	1	1	1	1	1	1	1	1	1	1	1	1	1	1	1	1	1	1	1	1	1	1	1	1	1	1	1	1	1	1	1	1	1	1	1	1	1
chr1.8227818	0	1	0	0	1	1	0	2	2	1	1	0	1	2	2	2	2	2	2	2	2	2	2	2	2	2	2	2	1	2	2	1	1	1	2	2	2	1	2	2	2	2	2	2	2	2	2	2	2	2	2	2
chr1.82351624	2	0	1	0	1	1	0	1	1	2	1	1	2	0	1	1	0	1	1	0	1	0	2	0	0	1	0	0	1	1	1	0	0	1	1	0	1	0	0	0	-1	1	0	0	0	1	0	2	1	1	1	0
chr1.82423016	2	2	2	1	1	-1	2	1	1	0	1	2	2	0	1	1	0	1	2	1	1	0	2	0	0	1	0	0	1	2	-1	1	2	1	1	1	0	2	1	0	2	1	-1	0	0	1	0	2	1	1	2	0
chr1.82459150	0	1	-1	1	-1	1	1	-1	-1	1	-1	-1	-1	1	-1	-1	1	1	1	1	1	1	-1	1	1	1	-1	-1	1	-1	1	-1	1	-1	-1	1	1	1	1	-1	-1	-1	1	-1	-1	-1	-1	-1	-1	-1	-1	-1
chr1.82492569	0	1	-1	-1	0	1	1	0	1	0	0	-1	0	1	-1	0	1	-1	0	1	-1	1	0	1	1	-1	0	0	0	0	0	0	0	0	0	0	0	0	0	0	0	0	1	-1	0	0	1	0	0	0	0	0
chr1.82516800	1	2	1	1	0	1	2	0	2	2	0	1	0	2	2	1	2	2	2	2	2	2	2	2	2	2	0	2	2	2	1	1	2	2	1	2	1	2	1	2	1	1	2	2	2	1	2	2	1	1	2	2
chr1.82557348	1	0	0	1	1	0	0	1	1	2	1	0	0	0	0	1	0	0	0	0	0	0	0	0	0	0	2	0	1	1	2	1	0	1	2	0	2	0	1	1	0	0	0	1	2	1	0	0	1	0	0	1
chr1.82605006	0	0	0	1	1	0	0	1	0	0	1	0	0	1	1	1	2	0	0	1	1	0	0	1	0	0	2	2	0	0	1	1	0	0	1	1	1	0	1	0	0	0	2	1	0	0	1	0	0	0	0	0
chr1.8289587	0	1	0	0	1	1	0	1	2	1	1	0	1	2	2	2	2	2	2	2	2	2	2	2	2	2	2	2	1	2	2	1	1	1	2	2	2	1	2	2	2	2	2	2	2	2	2	2	2	1	2	2
chr1.83148755	-1	1	1	1	1	1	1	1	1	1	1	1	1	1	1	1	1	1	1	1	1	1	1	1	1	1	1	1	1	1	1	1	1	1	1	1	1	1	1	1	1	1	1	1	1	1	1	1	1	1	1	1
chr1.83316619	0	0	0	0	0	0	0	0	0	0	0	0	0	0	0	0	0	0	0	0	0	0	0	0	0	0	0	0	0	0	0	0	0	0	0	0	0	0	0	0	0	0	2	1	0	0	1	0	0	0	0	0
chr1.83385739	1	-1	-1	-1	-1	-1	0	-1	-1	-1	-1	-1	-1	-1	-1	-1	-1	-1	-1	-1	-1	-1	-1	-1	-1	-1	-1	-1	-1	-1	-1	-1	-1	-1	-1	-1	0	0	-1	-1	-1	-1	-1	-1	-1	-1	-1	-1	-1	-1	-1	-1
chr1.83420097	2	0	1	0	1	1	0	0	0	0	1	1	2	0	0	0	0	0	0	0	0	0	0	0	0	0	0	0	0	1	0	0	0	0	0	0	0	0	0	1	1	0	2	1	0	0	1	2	0	2	1	1
chr1.83458936	-1	-1	0	1	-1	0	0	0	1	2	0	0	0	0	0	0	0	0	0	0	0	0	0	0	0	0	0	0	0	0	-1	0	0	0	0	0	0	0	0	1	1	1	0	1	2	1	1	2	1	1	1	1
chr1.83487275	0	-1	0	0	-1	1	0	0	-1	0	0	0	0	1	-1	0	-1	1	0	0	-1	2	0	1	2	1	0	-1	1	0	1	-1	0	1	-1	1	1	1	1	0	0	0	-1	0	0	1	-1	0	0	0	-1	0
chr1.83562390	1	2	2	1	1	2	2	1	2	2	1	2	2	1	1	2	0	2	1	0	1	2	2	1	2	2	2	2	1	0	1	2	2	1	2	2	1	1	2	0	2	2	2	2	1	2	2	2	2	0	1	0
chr1.83613827	2	2	1	2	2	1	1	2	1	2	2	2	2	1	1	2	0	2	2	1	1	2	2	1	2	2	2	2	2	1	2	2	2	2	2	2	2	1	2	1	2	2	2	2	2	2	2	0	2	1	0	1
chr1.8362726	-1	-1	-1	-1	-1	1	-1	-1	1	-1	-1	-1	-1	-1	1	-1	-1	1	-1	-1	1	-1	-1	1	1	-1	1	1	-1	-1	-1	-1	-1	-1	-1	-1	-1	1	1	-1	-1	-1	-1	-1	-1	-1	-1	-1	-1	-1	-1	-1
chr1.83641584	-1	-1	-1	-1	-1	-1	-1	-1	-1	-1	-1	-1	1	-1	-1	-1	-1	-1	-1	-1	-1	1	-1	-1	-1	-1	-1	-1	-1	1	-1	-1	-1	-1	0	0	-1	-1	-1	2	-1	1	2	2	2	1	2	2	1	-1	2	2
chr1.83662161	1	1	1	1	1	1	1	1	1	1	1	1	1	1	1	1	1	1	1	1	1	1	1	1	1	1	1	1	1	1	1	1	1	1	1	1	1	1	1	1	1	1	1	1	1	1	1	1	1	1	1	1
chr1.83683041	1	1	1	1	1	-1	1	1	1	1	1	1	1	1	1	1	1	1	1	1	1	1	1	1	1	1	1	1	1	1	1	1	1	1	1	1	1	-1	1	1	1	1	1	1	1	1	1	1	1	1	1	1
chr1.8387730	1	1	0	0	1	0	1	1	1	1	2	0	1	2	0	1	1	1	1	2	0	2	1	1	0	1	0	0	1	2	1	1	0	1	2	0	2	1	2	2	2	2	2	2	1	2	2	2	2	1	2	2
chr1.83952981	0	0	0	0	0	0	0	0	0	0	0	0	1	0	0	0	0	0	0	0	0	0	0	0	0	0	1	1	0	1	0	0	0	0	0	0	0	0	0	0	1	0	0	0	0	0	0	0	0	0	0	0
chr1.84134806	0	0	-1	1	-1	1	1	1	1	0	1	0	0	0	0	0	0	0	-1	0	0	0	-1	0	0	0	0	0	1	0	-1	-1	1	-1	1	1	1	-1	1	0	0	0	0	0	0	-1	0	0	0	0	-1	0
chr1.84194875	1	0	1	1	1	1	1	1	1	0	1	0	0	0	0	0	0	0	1	0	0	0	1	0	0	0	0	0	2	0	1	1	2	1	1	1	1	2	1	0	0	0	0	0	0	0	0	0	0	0	1	0
chr1.84211359	1	0	1	1	2	1	0	1	0	0	2	1	2	0	0	0	0	0	1	0	0	0	1	0	0	0	0	0	2	0	1	1	2	1	1	1	1	2	1	0	0	0	0	0	0	0	0	0	0	0	1	0
chr1.84376221	1	2	1	1	1	1	-1	0	1	2	1	1	2	1	1	0	2	0	1	1	-1	0	1	0	0	0	2	2	2	1	2	2	2	2	2	2	2	1	2	1	2	2	-1	1	2	2	1	0	2	1	1	1
chr1.84521577	2	2	2	2	2	2	2	2	2	2	2	2	2	2	2	2	2	2	2	2	2	2	2	2	2	2	2	0	2	2	2	2	2	1	2	1	2	2	1	1	0	1	2	2	1	1	2	2	1	1	2	1
chr1.84667704	0	0	0	2	1	0	0	2	1	2	1	0	0	0	0	0	0	0	1	1	0	0	0	0	0	0	2	0	1	0	2	1	0	1	1	0	2	1	0	0	0	0	0	0	0	0	0	2	0	0	1	0
chr1.84708834	0	-1	0	1	1	0	0	1	1	1	1	0	0	0	0	0	0	-1	1	1	0	0	0	0	0	0	0	0	1	1	1	0	0	1	0	0	1	1	0	-1	0	1	0	1	1	-1	1	1	1	1	1	1
chr1.84731223	1	-1	-1	-1	-1	-1	-1	-1	-1	-1	-1	-1	-1	-1	-1	-1	-1	-1	-1	-1	-1	-1	-1	-1	-1	-1	-1	-1	-1	-1	-1	-1	-1	-1	-1	-1	-1	-1	-1	-1	-1	-1	-1	-1	-1	-1	-1	-1	-1	-1	-1	-1
chr1.84811102	2	2	2	2	2	2	2	2	2	2	2	2	2	2	2	2	2	2	2	2	2	2	2	2	2	2	2	2	2	2	2	2	2	2	2	2	2	2	2	2	2	2	2	2	2	2	2	2	2	2	2	2
chr1.8487343	0	0	0	0	0	1	0	1	1	0	0	0	1	0	2	1	1	1	1	0	2	0	1	1	2	1	2	2	1	1	1	1	2	1	0	2	0	1	0	0	0	0	0	1	1	0	0	0	0	2	0	0
chr1.84936505	1	0	-1	0	-1	-1	0	-1	0	0	1	-1	1	1	1	1	1	1	-1	1	1	1	1	1	1	1	-1	1	1	1	-1	-1	1	1	0	1	-1	1	1	0	1	1	0	0	1	1	-1	0	1	0	0	0
chr1.84963550	1	1	1	1	1	1	1	1	1	1	1	1	1	1	1	1	1	1	1	1	1	1	1	1	1	1	1	1	1	1	1	1	1	1	1	1	1	1	1	1	1	1	1	1	1	1	1	1	1	1	1	1
chr1.85016002	-1	0	0	1	0	0	1	0	-1	2	0	1	0	1	1	1	0	2	1	0	1	2	2	2	-1	2	2	2	1	1	1	2	2	1	1	2	1	1	2	1	1	1	0	0	1	1	0	0	-1	1	1	1
chr1.85049354	2	2	2	1	2	2	1	2	1	0	2	1	2	1	1	1	-1	0	0	1	1	0	0	-1	0	-1	0	0	1	1	1	-1	-1	1	1	0	-1	1	0	1	1	1	2	2	1	1	-1	2	1	1	2	1
chr1.85061464	1	0	0	1	0	0	1	1	1	2	0	1	0	2	2	2	2	2	2	2	2	2	2	2	2	2	2	2	2	1	2	2	2	2	1	2	2	2	2	2	1	2	0	1	2	2	1	2	2	1	2	2
chr1.85100924	1	-1	-1	-1	-1	-1	-1	-1	0	-1	1	-1	-1	-1	-1	-1	-1	-1	-1	-1	0	-1	-1	0	-1	-1	-1	-1	-1	-1	-1	-1	-1	-1	1	0	0	-1	-1	-1	1	-1	-1	1	-1	0	-1	0	-1	-1	-1	0
chr1.85123954	2	2	2	1	2	2	2	2	1	0	2	2	2	1	1	2	0	2	2	1	1	2	2	2	2	2	2	2	2	2	2	2	2	2	2	2	2	1	2	1	2	2	2	2	2	2	2	0	2	1	1	1
chr1.85145290	1	2	0	0	1	0	1	1	0	0	0	1	0	1	1	0	2	0	0	1	1	0	0	0	0	0	2	0	0	0	1	1	0	0	1	0	1	1	0	1	0	0	0	0	0	0	0	2	0	1	1	1
chr1.85173209	2	2	1	1	2	1	2	2	1	0	2	2	2	0	0	1	0	0	0	0	0	0	0	0	0	0	2	2	1	0	2	1	0	1	1	1	2	0	1	2	1	2	0	1	2	2	1	0	2	1	1	2
chr1.85212444	2	2	2	2	2	2	1	2	2	2	2	1	2	2	2	2	2	2	2	2	2	2	2	2	2	2	2	2	2	2	2	2	2	2	2	2	2	2	2	2	2	2	2	2	2	2	2	2	2	2	2	2
chr1.85234436	2	2	1	1	-1	-1	-1	-1	2	1	-1	1	1	1	1	1	1	1	1	-1	-1	1	1	-1	1	1	1	2	1	-1	1	1	1	-1	1	-1	1	2	-1	-1	-1	2	1	-1	2	2	-1	1	2	1	-1	-1
chr1.85260247	1	0	2	2	1	2	2	1	2	2	2	2	2	2	2	1	2	2	1	1	2	2	2	2	2	2	2	2	2	2	2	2	2	1	2	2	2	2	2	2	2	2	2	2	2	2	2	2	2	2	2	2
chr1.85284928	2	2	1	0	1	1	1	1	0	0	1	2	2	2	2	2	2	2	1	1	2	2	2	2	2	2	0	2	1	2	0	1	2	1	1	2	0	1	2	0	1	1	2	1	1	1	1	0	1	0	1	0
chr1.85376812	0	0	0	2	1	0	2	2	2	2	1	1	0	1	1	0	2	0	0	1	1	0	0	0	0	0	0	0	0	0	0	0	0	0	0	0	0	0	0	0	0	0	0	0	0	0	0	0	0	0	0	0
chr1.85392976	-1	2	1	2	1	1	0	1	1	2	1	1	2	1	1	2	0	2	2	1	1	2	2	2	2	2	2	2	1	2	1	2	2	1	2	2	1	1	2	1	1	2	2	2	2	2	2	0	2	1	1	1
chr1.85463748	2	2	1	2	2	1	2	2	2	2	2	2	2	0	0	1	0	0	0	0	0	0	0	0	0	0	0	0	0	0	0	0	0	1	1	0	0	1	0	2	1	1	0	1	1	1	1	2	1	1	1	2
chr1.85522158	1	2	1	2	2	1	2	2	-1	2	1	1	0	2	2	1	2	2	2	2	2	2	2	2	2	2	2	2	2	2	2	2	2	2	2	2	2	2	2	1	2	1	2	1	1	1	1	2	1	2	2	1
chr1.85606090	1	1	1	1	2	1	-1	2	1	1	1	2	1	2	2	2	-1	2	2	1	2	2	2	2	2	2	1	1	2	2	2	2	2	2	1	2	2	2	2	2	1	1	1	1	1	1	1	2	1	-1	-1	2
chr1.85609189	0	0	0	0	1	0	1	1	0	0	0	1	0	1	1	1	0	2	1	0	1	2	2	2	2	2	0	0	2	1	1	1	2	1	0	1	1	1	2	1	0	0	0	0	0	0	0	2	0	1	1	1
chr1.8562833	2	2	2	2	2	2	2	2	2	2	2	2	2	2	2	-1	1	2	1	1	2	1	1	1	2	2	0	0	2	1	1	2	1	2	1	0	2	2	2	2	2	2	2	1	1	2	2	2	2	1	2	2
chr1.85652617	1	2	0	2	1	0	1	1	1	2	0	1	0	1	1	2	0	2	1	0	1	2	2	2	2	2	0	0	2	1	1	1	2	2	0	1	1	2	1	1	1	1	0	1	1	1	1	0	1	0	0	1
chr1.85671255	2	2	2	2	1	2	2	2	2	2	2	2	2	2	2	2	2	2	2	2	2	2	2	2	2	2	2	2	2	2	2	2	2	1	2	2	2	2	2	2	2	2	2	2	2	2	2	2	2	2	2	2
chr1.85716303	2	2	2	2	1	2	2	2	2	2	2	2	2	2	2	2	2	2	2	2	2	2	2	2	2	2	2	2	1	2	1	2	2	0	2	2	1	2	2	2	2	2	2	2	2	2	2	2	2	2	2	2
chr1.85730241	0	0	0	0	1	0	0	0	0	0	0	0	0	0	0	0	0	0	0	0	0	0	0	0	0	0	0	0	1	0	1	0	0	2	0	0	1	1	0	0	0	0	0	0	0	0	0	0	0	0	0	0
chr1.85789981	0	0	0	0	0	0	0	0	0	0	0	0	0	0	0	0	0	0	0	0	0	0	0	0	0	0	0	0	1	0	1	0	0	1	0	0	1	0	0	0	0	0	0	0	0	0	0	0	0	0	0	0
chr1.85923414	1	0	1	0	0	1	0	1	0	0	1	1	2	0	0	0	0	0	0	0	0	0	0	0	0	0	0	0	0	0	0	0	0	0	0	0	0	1	1	0	0	0	0	0	0	0	0	0	0	0	0	0
chr1.85962914	-1	0	1	-1	-1	1	0	0	0	-1	0	-1	-1	-1	-1	-1	0	1	-1	-1	0	1	-1	1	1	-1	-1	-1	1	-1	1	0	1	0	1	-1	-1	1	-1	-1	-1	1	-1	1	-1	1	1	-1	1	-1	1	-1
chr1.85997102	0	0	0	2	0	0	0	1	1	2	0	0	0	0	0	0	0	0	1	1	0	0	0	0	0	0	2	2	0	0	1	1	0	0	2	1	1	0	1	0	2	1	2	1	0	1	1	0	1	0	0	0
chr1.86032210	1	2	1	0	2	1	2	1	1	0	1	1	0	1	1	1	0	2	1	0	1	2	2	2	2	2	0	0	2	2	1	1	2	2	0	1	1	2	1	1	1	0	0	0	1	0	0	2	0	2	2	1
chr1.86054884	0	-1	1	0	1	1	2	0	0	0	0	0	0	2	2	2	2	2	1	1	2	2	2	2	2	2	2	2	2	2	2	1	2	1	2	2	2	2	1	2	2	2	2	2	1	2	2	2	2	1	1	2
chr1.86160389	-1	1	-1	-1	1	1	0	-1	1	1	-1	-1	-1	-1	-1	-1	-1	1	1	1	1	-1	1	1	1	-1	-1	-1	1	-1	1	-1	1	1	-1	1	1	1	1	1	-1	1	1	1	1	1	1	1	1	1	1	1
chr1.86199297	0	0	0	0	1	0	0	2	1	0	1	0	0	0	0	0	0	0	0	0	0	0	0	0	0	0	2	2	0	1	1	2	0	0	2	1	1	1	0	0	1	1	1	1	0	1	1	0	1	0	0	0
chr1.8621052	0	-1	-1	-1	-1	-1	-1	-1	-1	-1	-1	-1	-1	-1	-1	-1	-1	-1	-1	-1	-1	-1	-1	-1	-1	-1	1	1	-1	-1	-1	-1	-1	-1	-1	1	-1	-1	-1	-1	-1	-1	-1	-1	-1	-1	-1	-1	-1	-1	-1	-1
chr1.86261350	0	0	1	2	0	1	1	1	1	2	0	0	0	1	1	1	0	2	1	0	1	2	2	2	2	2	0	2	1	1	0	0	2	1	0	2	0	1	1	1	1	0	2	1	0	0	1	0	0	1	0	1
chr1.86284575	0	0	0	0	1	0	0	0	0	0	0	0	0	0	0	0	0	0	0	0	0	0	0	0	0	0	0	0	0	0	0	0	0	0	0	0	0	0	0	0	0	0	0	0	0	0	0	0	0	0	0	0
chr1.8649169	0	0	0	0	0	0	0	0	0	0	0	0	0	0	0	0	0	0	1	1	0	0	0	1	0	0	1	1	0	0	1	1	1	0	0	1	0	0	0	0	0	0	0	0	0	0	0	0	0	0	0	0
chr1.86536107	2	-1	2	2	2	2	2	2	2	-1	2	2	2	-1	-1	2	-1	2	2	2	-1	2	-1	2	-1	2	-1	2	2	2	-1	-1	-1	-1	-1	-1	-1	1	1	1	1	1	2	1	1	-1	1	2	1	2	-1	1
chr1.86591543	0	0	0	0	0	0	0	0	0	0	0	0	0	0	0	0	0	0	0	0	0	0	0	0	0	0	0	2	0	0	0	0	0	0	0	1	0	0	0	1	0	1	0	1	1	1	1	0	1	0	0	1
chr1.86621669	-1	-1	-1	-1	-1	-1	-1	-1	-1	-1	-1	-1	-1	-1	-1	-1	-1	-1	-1	-1	-1	-1	1	-1	-1	-1	-1	-1	-1	-1	-1	-1	-1	-1	-1	-1	-1	-1	-1	-1	-1	-1	-1	-1	-1	-1	-1	-1	-1	-1	-1	-1
chr1.86630879	0	0	1	0	1	1	1	1	0	1	0	0	0	2	2	2	2	2	2	2	2	2	2	2	2	2	2	2	2	1	2	2	2	1	2	2	2	2	2	0	1	0	0	0	1	0	0	2	0	1	2	0
chr1.86661885	1	1	1	0	2	1	0	2	1	0	1	0	0	0	0	0	0	0	1	1	0	0	0	0	0	0	0	0	0	1	0	0	0	1	0	0	0	1	1	1	1	1	0	1	2	1	1	2	1	1	1	1
chr1.86680350	1	1	1	2	2	1	0	2	2	1	1	0	0	1	1	1	0	2	1	0	1	2	2	2	2	2	0	0	1	1	0	0	2	1	0	1	0	1	1	0	1	0	0	0	1	0	0	0	0	0	0	0
chr1.8670621	0	0	0	0	0	0	0	0	0	0	0	0	0	0	0	0	0	0	1	1	0	0	0	1	0	0	1	1	0	0	1	0	1	0	0	1	0	0	0	0	0	0	0	0	0	0	0	0	0	0	0	0
chr1.86718600	-1	-1	1	1	1	1	-1	1	-1	1	1	1	1	-1	1	1	1	1	1	1	1	1	1	1	-1	1	-1	1	1	1	1	1	1	1	1	-1	1	1	1	1	1	1	1	1	1	1	1	1	1	1	-1	1
chr1.86794816	-1	-1	1	1	0	1	1	0	-1	1	-1	1	-1	1	1	-1	1	1	-1	-1	1	1	1	1	1	1	-1	1	-1	1	-1	-1	-1	-1	-1	1	-1	1	1	-1	0	-1	-1	-1	1	-1	-1	-1	1	0	-1	-1
chr1.86903752	0	0	0	0	1	0	0	1	0	0	0	0	0	2	1	1	2	1	1	2	1	1	0	2	2	1	2	0	1	1	1	2	2	1	2	1	1	2	1	1	2	2	1	2	2	2	2	1	2	0	1	1
chr1.86930863	1	-1	1	1	1	1	1	-1	-1	1	1	1	-1	1	1	1	1	-1	2	2	1	1	-1	1	1	1	1	1	1	2	-1	2	1	2	-1	-1	-1	-1	-1	2	2	-1	2	2	1	1	2	1	1	2	1	2
chr1.86993391	1	1	2	2	2	2	1	1	2	2	1	0	0	2	2	2	2	2	2	2	2	2	2	2	2	2	2	0	2	2	2	2	2	1	2	1	2	2	2	2	2	2	2	2	2	2	2	2	2	2	1	2
chr1.87027059	0	0	0	0	0	0	0	1	0	0	0	0	0	0	0	0	0	0	0	0	0	0	0	0	0	0	2	0	1	1	2	2	0	1	2	0	2	1	0	0	2	1	1	1	0	1	1	1	1	1	1	0
chr1.87066843	1	2	0	2	1	0	1	2	2	-1	2	2	2	0	1	1	0	1	2	1	1	1	2	0	0	1	2	2	1	1	1	2	2	1	2	2	1	2	1	1	1	1	1	0	0	1	0	1	1	2	1	1
chr1.87448736	0	0	0	0	1	0	0	0	0	0	0	0	0	2	1	1	2	1	0	1	1	1	0	2	2	1	0	0	1	1	0	0	2	0	0	1	0	1	1	0	0	0	0	0	0	0	0	0	0	0	1	0
chr1.87765109	1	2	1	0	2	1	2	2	1	1	2	2	2	2	1	1	2	1	0	1	1	1	0	2	2	1	2	2	2	2	2	2	2	1	2	2	2	2	2	2	0	1	1	1	2	1	1	1	1	1	1	2
chr1.87869217	1	0	1	0	0	1	0	0	0	0	0	0	0	0	0	0	0	0	1	1	0	0	0	0	0	0	0	0	1	0	0	0	1	1	0	1	0	1	1	0	1	0	0	0	0	0	0	0	0	0	0	0
chr1.8789234	0	0	0	0	0	0	0	1	0	0	0	0	0	0	0	0	0	0	0	0	0	0	0	0	0	0	0	0	0	0	0	0	0	0	0	0	0	0	0	0	0	1	0	0	0	0	0	0	0	0	0	0
chr1.88002410	1	2	1	2	2	1	2	2	2	2	2	2	2	2	2	2	2	2	1	1	2	2	2	2	2	2	2	2	1	2	2	2	1	-1	2	1	2	1	1	2	1	2	2	2	2	2	2	2	2	2	2	2
chr1.88117420	2	2	1	2	1	1	1	2	2	1	2	2	2	0	1	1	0	1	2	1	1	1	2	0	0	1	2	2	1	1	1	1	2	0	2	2	1	1	2	0	2	0	1	1	0	0	1	1	0	1	1	0
chr1.88142564	-1	1	-1	1	-1	1	0	1	1	1	0	0	-1	-1	-1	-1	1	-1	0	-1	-1	-1	-1	-1	1	0	1	1	1	1	1	-1	-1	-1	1	-1	1	1	1	1	1	1	1	1	1	-1	1	1	1	-1	1	1
chr1.88175570	1	0	1	0	0	1	0	0	0	0	0	0	0	2	1	1	2	1	0	1	1	1	0	2	2	1	0	0	1	2	1	0	0	1	0	0	1	0	0	1	0	0	1	0	0	0	0	0	0	1	0	1
chr1.88198866	0	1	1	0	1	1	1	0	1	1	1	0	0	0	0	0	0	0	0	0	0	0	0	0	0	0	0	0	1	2	1	1	0	1	0	0	1	0	0	1	0	0	1	0	0	0	0	0	0	1	0	1
chr1.88222379	1	2	1	0	2	1	2	1	-1	1	2	2	2	0	0	0	-1	0	1	1	0	0	0	0	0	0	1	0	2	2	2	1	1	2	1	1	2	2	2	2	1	2	1	1	2	2	2	2	2	2	1	2
chr1.88357197	1	0	2	2	-1	2	1	1	1	2	0	0	0	2	1	1	2	1	0	1	1	1	0	2	2	1	1	0	1	2	2	1	0	2	1	0	2	1	1	1	2	2	1	2	2	2	1	1	2	0	2	1
chr1.88367655	1	1	2	2	1	2	1	1	2	2	1	0	0	2	2	2	2	2	1	1	2	2	2	2	2	2	2	2	1	2	2	2	1	2	2	1	2	0	1	2	1	2	2	2	2	2	2	2	2	2	1	2
chr1.88457431	1	-1	0	0	-1	0	1	1	-1	0	-1	1	1	0	-1	-1	-1	-1	-1	0	-1	1	1	0	-1	-1	0	1	-1	0	0	0	1	0	0	1	0	1	-1	1	1	0	1	-1	-1	0	0	0	0	1	0	-1
chr1.88491187	0	0	0	0	0	0	0	0	0	0	0	0	0	0	0	0	0	0	0	0	0	0	0	0	0	0	0	0	0	0	0	0	0	0	0	0	0	0	0	2	0	1	1	1	1	1	1	1	1	1	1	2
chr1.88503421	1	1	1	2	2	1	0	1	2	1	1	0	0	0	0	0	0	0	0	0	0	0	0	0	0	0	1	0	0	0	1	0	0	0	1	0	1	0	0	0	1	0	0	0	0	0	0	0	0	0	1	0
chr1.88560491	2	2	2	2	2	2	2	2	2	2	2	2	2	2	2	2	2	2	2	2	2	2	2	2	2	2	1	2	1	1	2	1	1	1	1	1	2	1	1	1	2	1	2	1	0	1	0	0	1	1	1	1
chr1.88617867	-1	1	-1	-1	1	-1	-1	-1	1	-1	1	-1	-1	-1	-1	1	-1	-1	1	1	-1	-1	-1	-1	-1	-1	-1	-1	-1	-1	-1	-1	-1	-1	-1	-1	-1	-1	-1	-1	2	-1	1	1	-1	-1	-1	-1	-1	-1	-1	-1
chr1.8863181	0	0	0	0	0	0	0	1	0	0	0	0	0	0	0	0	0	0	0	0	0	0	0	0	0	0	0	0	0	0	0	0	0	0	0	0	0	0	0	0	0	1	0	0	0	0	0	0	0	0	0	0
chr1.88655778	0	0	1	0	1	1	1	0	0	1	0	0	0	0	0	0	0	0	0	0	0	0	0	0	0	0	0	0	0	0	0	0	0	1	0	0	0	0	0	0	0	0	0	0	1	0	0	0	0	0	0	0
chr1.88667068	1	1	1	1	1	1	1	1	1	1	1	1	1	1	1	1	1	1	1	1	1	1	1	1	1	1	1	1	1	1	1	1	1	1	1	1	1	1	1	1	1	1	1	1	1	1	1	1	1	1	1	1
chr1.88752154	1	1	1	1	1	1	-1	1	1	0	1	-1	-1	1	1	1	1	1	1	-1	1	1	1	1	1	1	1	1	1	1	1	1	1	1	1	1	1	1	1	1	1	1	1	1	1	1	1	1	1	1	1	1
chr1.88774256	1	1	0	0	0	-1	1	1	0	0	1	2	2	0	1	1	0	1	1	0	1	1	2	0	0	1	0	2	1	1	1	1	1	2	0	-1	1	1	1	1	2	1	-1	1	0	1	0	0	1	1	1	1
chr1.88834578	1	0	2	2	0	2	1	1	1	2	0	0	0	2	1	1	2	1	0	1	1	1	0	2	2	1	1	0	2	2	2	1	1	2	1	1	2	1	1	2	1	2	1	1	2	2	1	1	2	1	1	2
chr1.88866662	1	1	1	2	1	1	0	1	2	1	1	0	0	2	1	1	2	1	0	1	1	1	0	2	2	1	2	0	2	2	2	2	1	2	-1	1	2	1	1	2	1	2	1	1	2	2	2	2	2	2	1	2
chr1.88881412	1	1	1	1	1	1	1	1	1	1	1	1	1	1	1	1	1	1	1	1	1	1	1	1	1	1	1	1	1	1	1	1	1	1	1	1	1	1	1	1	1	1	1	1	1	1	1	1	1	1	1	1
chr1.88934576	1	2	0	0	1	0	1	1	1	0	2	2	2	0	1	1	0	1	2	1	1	1	2	0	0	1	1	2	1	1	0	1	2	0	1	2	0	1	2	1	1	1	1	1	0	1	0	0	1	0	1	0
chr1.88973140	0	1	1	0	1	1	1	0	1	1	1	0	0	0	0	0	0	0	1	1	0	0	0	0	0	0	1	0	1	1	0	1	1	-1	1	1	0	1	-1	1	1	1	1	2	1	1	2	2	1	1	1	1
chr1.89000554	1	1	1	1	1	-1	1	1	1	1	1	1	1	1	1	1	1	1	1	1	1	1	1	1	1	1	1	1	1	1	1	1	1	1	1	1	1	1	1	1	1	1	1	1	1	1	1	1	1	1	1	1
chr1.89037886	1	1	-1	1	0	1	-1	-1	1	1	-1	1	1	1	1	1	1	1	-1	1	1	1	1	1	-1	1	0	1	0	0	0	1	1	0	0	1	0	-1	1	1	1	-1	1	1	1	-1	1	1	-1	1	-1	-1
chr1.89105218	1	2	1	2	2	1	2	2	2	2	2	2	2	2	2	2	2	2	2	2	2	2	2	2	2	2	2	2	2	2	2	2	2	2	2	2	2	2	2	2	2	2	1	2	2	2	2	2	2	1	2	1
chr1.89153892	1	1	2	1	1	2	2	2	1	2	1	2	-1	2	-1	-1	2	-1	2	2	2	2	-1	-1	2	2	1	2	2	1	1	1	2	2	1	2	1	2	2	2	1	2	-1	2	2	2	2	2	2	2	1	2
chr1.89170658	2	2	2	2	2	2	2	2	2	2	2	2	2	0	1	1	0	1	1	0	1	1	2	0	0	1	1	2	2	1	1	1	2	2	1	2	1	2	2	1	1	1	2	1	1	1	1	1	1	2	0	1
chr1.89185810	-1	-1	1	1	-1	1	-1	-1	-1	1	2	2	2	1	-1	-1	1	-1	-1	1	-1	-1	2	1	1	-1	1	2	1	1	1	1	-1	1	1	1	1	1	1	-1	-1	-1	2	-1	-1	-1	1	1	-1	-1	1	-1
chr1.89301143	-1	-1	-1	-1	1	-1	0	-1	-1	-1	-1	1	1	-1	1	1	-1	-1	-1	1	-1	-1	-1	-1	0	-1	-1	-1	1	1	1	1	-1	2	-1	-1	1	-1	-1	-1	-1	-1	-1	-1	-1	-1	-1	-1	-1	-1	-1	-1
chr1.89321137	1	0	1	0	-1	1	1	1	-1	1	0	1	1	1	1	1	1	1	0	0	-1	-1	1	-1	1	-1	1	1	-1	1	1	-1	-1	1	-1	-1	1	0	-1	0	0	0	1	-1	-1	0	0	0	0	0	0	0
chr1.89372222	1	2	1	1	2	1	1	1	1	0	2	2	2	0	1	1	0	1	1	0	1	1	2	0	0	1	1	2	1	0	0	2	2	1	1	2	0	2	2	0	1	0	1	1	1	0	1	1	0	1	0	0
chr1.89431627	2	2	2	1	2	2	2	2	2	2	2	2	2	2	2	2	2	2	2	2	2	2	2	2	2	2	2	2	2	2	2	1	2	2	2	2	2	2	2	0	1	0	2	1	1	0	1	1	0	2	0	1
chr1.89475883	2	2	2	1	2	2	2	2	2	2	2	2	2	2	2	2	2	2	2	2	2	2	2	2	2	2	2	2	1	2	2	1	1	2	2	1	2	1	1	1	1	2	1	2	2	2	2	2	2	1	1	1
chr1.89658842	1	1	1	1	1	1	0	0	1	0	1	0	0	2	2	2	2	2	2	2	2	2	2	2	2	2	1	2	0	1	1	1	1	0	1	1	1	1	0	2	1	2	0	1	2	2	1	2	2	0	2	1
chr1.89706411	2	2	2	2	2	2	2	2	2	2	2	2	2	2	2	2	2	2	2	2	2	2	2	2	2	2	2	2	1	2	2	1	1	2	2	1	2	1	1	1	2	2	2	2	2	2	2	2	2	2	1	2
chr1.89732923	2	2	2	1	2	2	2	2	2	2	2	2	2	2	2	2	2	2	2	2	2	2	2	2	2	2	2	2	2	2	2	1	2	2	2	2	2	2	2	0	2	1	2	1	0	1	1	1	1	2	1	1
chr1.89839197	1	1	1	1	1	1	1	1	1	1	1	1	1	1	1	1	1	1	1	1	1	1	1	1	1	1	1	1	1	1	1	1	1	1	1	1	1	1	1	1	1	1	1	1	1	1	1	1	1	1	1	1
chr1.89889493	1	1	1	1	1	1	0	1	2	1	1	0	0	0	0	0	0	0	1	1	0	0	0	0	0	0	0	0	0	0	0	1	0	0	0	0	0	1	1	1	0	0	0	0	0	0	0	0	0	0	0	0
chr1.89924582	1	1	1	1	1	1	2	1	0	1	1	2	2	2	2	2	2	2	1	1	2	2	2	2	2	2	2	2	2	2	2	2	2	2	2	2	2	2	2	1	2	2	1	2	2	2	2	2	2	1	2	1
chr1.90007826	1	1	1	0	1	1	2	1	-1	1	1	2	2	0	1	1	0	1	1	0	1	1	2	0	0	1	1	2	2	1	1	2	2	1	1	2	1	1	-1	2	2	2	2	2	2	2	1	2	2	1	2	2
chr1.90037676	2	2	2	2	2	2	2	2	2	2	2	2	2	0	0	1	0	0	1	1	0	0	0	0	0	0	0	2	1	1	0	1	2	1	0	2	0	2	2	1	1	1	2	1	0	1	1	1	1	2	2	1
chr1.90064530	1	1	1	1	1	1	1	1	1	1	1	1	1	1	1	1	1	1	1	1	1	1	1	1	1	1	1	1	1	1	1	1	1	1	1	1	1	1	1	1	1	1	1	1	1	1	1	1	1	1	1	1
chr1.90113978	2	2	2	2	1	2	2	2	2	2	-1	2	2	2	1	2	2	-1	1	2	-1	-1	1	2	2	1	1	2	1	1	1	1	1	1	-1	1	1	1	1	-1	1	2	2	2	2	2	2	2	2	2	1	2
chr1.90117808	2	1	-1	1	1	2	2	1	0	1	-1	2	2	-1	1	1	2	1	1	2	1	1	-1	2	2	1	-1	-1	-1	0	-1	1	-1	1	0	0	0	1	-1	0	0	1	-1	0	0	1	-1	1	1	0	1	0
chr1.90157112	2	1	1	-1	1	1	1	1	1	1	-1	1	-1	-1	1	1	-1	1	1	1	-1	1	-1	-1	0	-1	1	1	1	1	1	-1	1	1	0	1	1	1	1	1	1	1	1	1	1	1	1	1	1	-1	-1	1
chr1.90201858	0	0	0	0	0	0	0	0	0	0	0	0	0	0	0	0	0	0	0	0	0	0	0	0	0	0	1	0	0	0	0	0	0	0	1	0	0	0	0	0	0	0	0	0	0	0	0	0	0	1	0	0
chr1.90230941	1	1	1	1	1	1	2	2	1	2	2	2	2	2	2	2	2	2	-1	-1	2	2	2	2	2	2	1	2	2	2	1	1	2	2	1	2	1	2	2	1	1	-1	1	0	-1	0	-1	0	0	1	1	1
chr1.90305955	1	1	1	1	0	1	2	2	1	2	1	2	2	0	0	1	0	0	0	0	0	0	0	0	0	0	2	0	1	1	1	2	1	0	2	1	1	1	2	2	1	1	0	1	2	1	2	1	1	1	1	1
chr1.90424857	2	2	2	1	1	2	2	1	1	1	2	2	2	0	0	1	0	0	1	1	0	0	0	0	0	0	1	0	1	0	1	1	1	1	1	1	1	1	2	0	2	1	1	1	0	1	0	1	1	0	1	0
chr1.90461637	2	2	2	2	2	2	2	2	2	2	2	2	2	2	2	2	2	2	2	2	2	2	2	2	2	2	2	0	2	2	2	2	2	2	2	2	2	2	2	1	2	2	2	2	2	2	1	2	2	0	2	2
chr1.9055335	1	2	2	-1	2	2	1	1	2	2	1	2	1	2	2	2	2	1	1	0	2	1	2	1	2	1	1	-1	1	2	1	0	1	1	2	0	2	1	1	0	0	0	0	1	0	1	0	0	0	1	0	0
chr1.90713735	0	0	0	0	0	0	0	0	0	0	0	0	0	0	0	0	0	0	0	0	0	0	0	0	0	0	0	0	1	0	1	0	0	1	0	0	1	0	0	0	1	0	0	0	0	0	1	0	0	1	0	0
chr1.90866742	1	2	1	2	0	-1	2	2	2	1	1	2	2	2	2	2	2	2	1	1	2	2	2	2	2	2	2	0	1	1	2	2	0	2	1	0	2	0	0	0	1	0	0	0	0	0	0	0	0	0	0	0
chr1.90922150	-1	-1	1	-1	2	-1	0	-1	-1	1	-1	-1	-1	-1	-1	-1	-1	-1	-1	-1	0	-1	-1	-1	0	-1	-1	2	2	2	-1	-1	2	-1	-1	2	-1	2	-1	2	-1	2	2	2	2	2	2	2	2	2	2	2
chr1.90957023	1	-1	-1	1	-1	-1	-1	1	-1	1	1	2	-1	0	-1	-1	0	0	-1	-1	0	-1	0	0	-1	-1	1	0	0	1	-1	1	-1	0	1	0	0	-1	0	0	-1	-1	1	-1	0	-1	0	-1	-1	1	-1	-1
chr1.90992276	0	1	1	-1	1	1	1	1	1	1	-1	0	1	1	1	1	1	1	1	1	1	1	1	1	1	1	1	1	1	1	1	1	1	1	1	1	1	1	1	1	1	1	1	1	1	1	1	1	1	1	1	1
chr1.91043336	0	-1	0	-1	-1	0	0	-1	-1	0	-1	0	0	0	0	0	0	0	0	0	-1	0	0	-1	0	0	1	0	-1	1	-1	1	-1	0	1	-1	-1	1	1	-1	-1	1	-1	-1	1	1	-1	1	1	-1	1	1
chr1.91052640	1	1	1	1	1	1	1	1	1	1	1	1	1	1	1	1	1	1	1	1	1	1	1	1	1	1	1	1	1	1	1	1	1	1	1	1	1	1	1	1	1	1	1	-1	1	1	1	1	1	1	1	1
chr1.91081341	0	1	0	0	-1	0	0	0	0	0	1	0	0	-1	-1	1	-1	-1	1	-1	2	2	-1	-1	2	-1	-1	0	0	1	-1	-1	0	0	1	0	1	0	1	1	1	2	0	-1	-1	-1	1	2	-1	0	1	1
chr1.91126001	1	1	1	1	1	1	2	2	1	1	2	2	2	0	0	0	0	0	0	0	0	0	0	0	0	0	0	0	0	0	0	0	0	0	0	0	0	0	0	1	0	1	0	1	2	1	1	1	1	0	0	1
chr1.91136029	-1	-1	-1	1	0	1	-1	1	1	-1	1	-1	-1	1	1	1	-1	1	-1	-1	-1	-1	-1	-1	1	-1	-1	-1	1	1	1	1	1	-1	1	1	1	-1	1	1	1	1	1	1	-1	1	-1	1	1	1	1	1
chr1.91226781	1	-1	1	1	1	-1	2	2	2	1	1	-1	2	0	0	0	1	-1	-1	1	0	0	0	-1	0	0	1	0	-1	1	-1	1	1	-1	1	1	2	2	1	0	0	0	-1	0	-1	0	-1	0	0	0	1	0
chr1.91262794	1	2	1	1	2	1	0	1	2	1	1	0	0	2	2	2	2	2	2	2	2	2	2	2	2	2	2	2	1	2	2	2	1	2	2	1	2	1	1	1	1	1	1	0	0	1	1	1	1	2	1	1
chr1.9129024	1	0	0	0	0	0	0	0	0	0	-1	1	-1	-1	-1	-1	0	1	-1	1	0	1	0	-1	0	1	0	0	0	0	0	-1	0	0	0	0	0	0	0	1	0	0	0	0	0	0	0	0	0	0	0	0
chr1.91295478	0	2	0	2	2	0	0	1	2	0	-1	0	0	2	2	2	2	2	2	2	2	2	2	2	2	2	0	0	0	1	0	1	0	1	1	0	0	1	0	2	1	2	0	1	2	2	1	2	2	0	2	1
chr1.9130272	1	1	1	1	1	0	1	1	0	1	1	-1	-1	1	1	1	1	0	1	0	-1	0	1	1	1	0	1	1	1	1	1	1	1	1	-1	1	1	1	-1	0	1	1	1	0	1	-1	1	1	1	0	1	1
chr1.91309959	1	2	1	0	1	1	0	0	1	1	1	0	0	0	0	1	0	0	0	0	0	0	0	0	0	0	0	2	2	0	1	1	2	2	0	2	1	1	1	1	1	0	2	1	0	0	0	0	0	1	1	1
chr1.91455770	0	0	0	1	0	0	0	0	0	0	0	0	0	0	0	1	0	0	0	0	0	0	0	0	0	0	1	0	0	0	1	0	0	0	0	0	1	0	0	1	0	0	1	0	0	0	1	0	0	2	0	1
chr1.91471614	1	0	1	0	1	1	2	1	0	1	1	2	2	0	0	0	0	0	0	0	0	0	0	0	0	0	0	0	0	1	0	0	0	0	1	0	0	1	0	0	0	0	0	0	0	0	0	0	0	0	0	0
chr1.91520578	1	-1	1	-1	-1	-1	2	1	1	1	1	2	2	-1	-1	-1	-1	1	-1	0	1	-1	-1	-1	1	-1	-1	-1	-1	-1	-1	1	-1	-1	-1	1	-1	1	-1	-1	-1	-1	-1	-1	-1	-1	1	-1	-1	1	-1	-1
chr1.91565263	-1	1	1	-1	1	1	1	-1	1	1	1	1	1	-1	1	1	-1	1	1	-1	1	-1	-1	1	-1	1	1	-1	1	1	1	1	1	1	1	1	1	1	1	-1	1	1	1	1	-1	-1	1	-1	1	1	1	1
chr1.91612050	1	0	1	0	0	1	2	1	0	1	1	2	2	0	0	0	0	0	0	0	0	0	0	0	0	0	0	0	0	0	0	1	0	0	0	0	0	0	0	1	0	0	0	0	0	0	0	0	0	0	0	0
chr1.91658772	2	2	2	2	2	2	2	2	2	2	2	2	2	2	2	2	2	2	2	2	2	2	2	2	2	2	2	2	2	2	2	1	2	2	2	2	2	2	2	2	2	2	2	2	2	2	2	2	2	2	2	2
chr1.9165971	0	-1	0	0	-1	-1	0	-1	1	1	1	0	1	1	1	1	1	1	1	1	1	-1	1	1	1	-1	1	1	1	1	1	1	1	-1	1	1	1	1	1	-1	1	1	1	1	-1	1	1	1	1	-1	1	1
chr1.91715018	2	0	-1	1	-1	2	2	2	1	2	1	2	2	2	2	1	1	1	1	1	1	1	2	-1	2	2	-1	-1	1	-1	0	0	1	1	0	1	0	1	-1	1	0	0	1	-1	0	0	1	0	-1	2	-1	1
chr1.91803580	0	0	0	1	0	0	0	1	1	0	0	0	0	0	0	0	0	0	0	0	0	0	0	0	0	0	0	0	0	0	0	0	0	0	0	0	0	0	0	0	0	0	0	1	0	0	1	0	0	1	1	0
chr1.9186935	2	2	2	2	2	1	2	2	1	2	2	2	1	2	2	2	2	2	2	2	2	2	2	2	2	2	2	2	2	2	2	2	2	2	2	2	2	2	2	2	2	2	2	2	2	2	2	2	2	2	2	2
chr1.91884886	0	0	0	0	0	0	1	0	0	0	0	1	1	1	1	0	0	0	0	0	1	0	1	0	1	1	0	0	0	0	0	0	0	0	0	0	0	0	0	0	0	0	0	0	0	0	0	0	0	0	0	0
chr1.91917903	1	-1	1	-1	1	0	-1	-1	-1	1	1	1	1	1	1	1	-1	-1	1	1	-1	1	1	-1	-1	1	1	-1	-1	1	1	1	1	-1	-1	-1	-1	-1	-1	1	1	1	1	-1	1	-1	-1	-1	1	1	-1	1
chr1.91957199	0	1	-1	1	1	1	0	1	1	0	-1	0	0	0	0	1	1	1	1	1	1	1	0	1	1	0	-1	0	1	2	1	1	1	1	2	1	1	2	2	-1	2	1	2	2	2	1	2	1	1	2	1	2
chr1.92037892	0	1	0	2	2	0	0	1	1	0	2	0	1	0	0	1	1	1	1	1	0	1	0	1	0	0	2	0	2	2	2	1	1	1	2	1	2	2	2	2	2	1	2	1	2	1	1	1	1	1	1	2
chr1.92149438	0	0	0	0	0	0	0	0	0	0	0	0	0	0	0	0	0	0	0	0	0	0	0	0	0	0	0	2	0	0	0	0	1	0	0	1	0	0	0	1	0	0	1	0	0	0	0	0	0	1	0	1
chr1.92206471	1	1	1	1	1	1	-1	1	1	1	1	-1	1	-1	-1	1	-1	1	1	-1	-1	1	-1	1	1	-1	1	1	1	1	1	1	1	1	1	-1	1	1	1	1	1	-1	1	-1	1	1	1	1	-1	1	1	1
chr1.92219570	1	1	1	1	1	1	1	1	1	1	1	1	1	1	1	1	1	1	1	1	1	1	1	1	1	1	1	1	1	1	1	1	1	1	1	1	1	1	1	1	1	1	1	1	1	1	1	1	1	1	1	1
chr1.9222023	1	1	1	1	0	0	-1	1	-1	1	0	1	0	1	1	1	1	1	0	0	1	1	1	0	1	1	1	0	0	1	0	0	0	0	1	0	1	-1	-1	1	1	0	1	1	1	1	1	1	1	0	1	1
chr1.92263549	-1	-1	-1	0	1	-1	0	-1	-1	-1	1	-1	1	1	1	1	-1	-1	1	-1	0	0	-1	0	0	-1	1	-1	-1	-1	1	1	-1	-1	0	0	-1	0	0	1	-1	-1	1	1	-1	-1	-1	0	-1	0	-1	0
chr1.92321761	-1	0	-1	1	-1	0	0	1	1	0	0	0	0	0	-1	0	-1	0	0	-1	0	0	-1	0	0	0	1	2	2	0	2	0	-1	2	0	2	2	-1	1	1	2	1	-1	-1	2	1	2	1	-1	1	1	1
chr1.92375715	1	1	0	0	0	0	0	0	1	0	0	0	0	0	0	0	0	0	0	0	0	0	0	0	0	0	0	2	1	0	1	1	1	1	0	1	1	0	0	1	1	1	0	0	2	1	1	1	1	0	1	1
chr1.92426160	2	1	2	0	1	2	2	1	0	2	2	2	2	0	0	0	0	0	0	0	0	0	0	0	0	0	1	0	0	2	0	2	0	0	1	0	0	0	1	0	0	1	0	0	0	1	0	1	1	0	1	0
chr1.92450996	1	1	1	1	1	1	2	1	1	1	0	2	1	2	2	2	2	2	2	2	2	2	2	2	2	2	1	2	1	2	0	1	2	0	2	2	0	2	2	2	2	1	2	1	2	1	1	1	1	1	0	2
chr1.92465800	-1	2	2	2	2	2	2	2	2	2	2	2	2	0	0	1	1	1	1	1	0	1	0	1	0	0	1	2	2	2	1	2	2	1	2	2	1	2	2	1	2	2	1	2	2	2	2	2	2	1	2	1
chr1.92517485	1	2	1	2	2	1	0	1	1	1	2	1	2	2	2	2	2	2	2	2	2	2	2	2	2	2	1	1	2	1	2	2	1	2	1	1	2	1	1	2	1	1	2	1	1	1	1	1	1	2	2	2
chr1.92569908	1	1	1	2	2	1	0	1	1	1	2	0	1	0	0	0	0	0	0	0	0	0	0	0	0	0	1	2	1	1	2	2	1	2	2	1	2	1	1	1	2	2	1	1	2	2	1	2	2	0	1	1
chr1.92615898	1	2	1	2	2	1	0	1	2	1	2	0	1	2	2	1	1	1	1	1	2	1	2	1	2	2	2	2	2	2	2	2	2	2	2	2	2	2	2	2	2	2	2	2	2	2	2	2	2	2	2	2
chr1.92625923	1	0	-1	0	-1	-1	-1	0	0	-1	-1	-1	-1	-1	-1	-1	-1	-1	-1	-1	-1	-1	-1	-1	-1	-1	-1	-1	-1	-1	-1	-1	-1	-1	-1	-1	-1	-1	-1	-1	-1	-1	-1	-1	-1	-1	-1	-1	-1	-1	0	-1
chr1.92654683	1	1	1	1	1	1	1	1	1	1	1	1	1	1	1	1	1	1	1	1	1	1	1	1	1	1	1	1	1	1	1	1	1	1	1	1	1	1	1	1	1	1	1	1	1	1	1	1	1	1	1	1
chr1.92679948	1	1	1	2	2	1	2	2	1	1	2	2	2	2	2	1	1	1	1	1	2	1	2	1	2	2	2	2	2	2	2	2	2	2	2	2	2	2	2	1	2	1	1	2	2	1	2	1	1	1	0	1
chr1.9274469	-1	-1	-1	-1	1	-1	2	-1	1	-1	1	1	-1	-1	-1	-1	-1	-1	-1	-1	-1	-1	-1	-1	-1	-1	-1	-1	1	-1	-1	-1	1	1	-1	-1	-1	1	1	-1	-1	1	-1	-1	-1	-1	-1	-1	-1	1	1	-1
chr1.92766282	0	0	0	0	0	0	0	0	0	0	0	0	0	2	2	2	2	2	2	2	2	2	2	2	2	2	0	1	1	0	1	0	-1	1	0	-1	1	0	0	0	0	0	0	0	0	0	0	0	0	0	0	0
chr1.92818840	0	0	0	-1	-1	0	0	0	-1	-1	0	-1	-1	2	2	2	2	2	2	2	2	2	2	2	2	2	-1	-1	1	-1	-1	1	-1	1	-1	-1	1	1	-1	-1	-1	0	-1	2	-1	0	-1	0	-1	1	-1	-1
chr1.92877218	1	0	1	0	0	1	0	0	0	1	0	0	0	0	0	1	0	1	0	0	0	1	0	1	0	0	2	2	1	2	2	1	1	2	2	1	2	1	1	2	2	2	0	1	2	2	1	2	2	0	2	1
chr1.92923364	2	1	2	1	0	2	2	2	2	2	0	2	1	0	0	0	0	0	0	0	0	0	0	0	0	0	1	0	0	1	0	2	0	0	1	0	0	0	1	1	1	1	1	1	1	1	2	0	1	1	1	1
chr1.9295690	1	1	0	0	0	-1	1	-1	-1	1	1	-1	-1	1	1	1	1	-1	1	1	1	1	1	-1	1	1	0	-1	-1	0	-1	1	-1	-1	0	1	0	-1	-1	0	0	0	-1	0	0	1	0	0	0	0	0	0
chr1.92977311	1	2	1	1	2	1	2	1	1	1	2	2	2	2	2	1	1	1	1	1	2	1	2	1	2	2	0	2	0	0	0	0	1	0	0	1	0	0	0	0	0	0	0	0	0	0	0	0	0	0	0	0
chr1.92980155	1	2	1	1	2	1	2	1	1	1	2	2	2	2	2	1	1	1	1	1	2	1	2	1	2	2	0	2	0	0	0	0	1	0	0	1	0	0	0	0	0	0	0	0	0	0	0	0	0	0	0	0
chr1.93096328	1	1	1	2	2	1	0	1	1	1	2	0	1	2	2	2	2	2	2	2	2	2	2	2	2	2	2	2	2	2	2	2	2	2	2	2	2	2	2	2	2	2	2	2	2	2	2	2	2	2	2	2
chr1.93132248	-1	-1	1	1	1	-1	2	2	-1	1	1	1	1	1	1	1	1	1	1	1	-1	1	1	-1	2	1	1	1	1	1	1	1	1	1	1	1	-1	1	1	1	-1	1	1	1	1	1	1	1	1	1	1	1
chr1.93169412	2	2	2	1	2	2	2	1	1	2	2	2	2	2	2	2	1	2	1	1	2	2	2	2	2	2	0	2	0	0	0	1	1	0	1	1	0	1	0	0	1	0	1	2	0	0	1	0	0	1	0	0
chr1.93200486	0	0	0	1	0	0	0	1	1	0	0	0	0	2	2	2	2	2	2	2	2	2	2	2	2	2	2	2	2	2	1	1	2	2	1	2	1	1	2	0	1	1	2	2	0	1	1	1	1	2	1	1
chr1.93228690	1	1	1	1	-1	1	2	-1	-1	1	0	2	1	-1	-1	-1	1	0	-1	1	0	0	0	0	1	0	2	0	2	2	2	1	1	2	2	1	2	2	2	1	1	1	2	2	1	1	1	2	1	2	1	1
chr1.9328042	1	1	1	1	-1	1	1	1	1	1	0	1	1	1	1	1	1	0	1	0	1	0	1	1	1	0	0	0	0	0	0	-1	0	0	0	0	0	1	0	0	0	0	0	0	0	0	0	0	0	0	0	0
chr1.93288163	0	0	0	0	0	0	0	0	0	0	0	0	0	0	0	0	0	0	0	0	0	0	0	0	0	0	0	0	0	0	1	0	0	0	0	0	1	0	0	1	0	0	0	0	1	0	0	1	0	0	0	0
chr1.93307582	1	1	1	2	2	1	0	1	1	1	2	0	1	0	0	0	0	0	0	0	0	0	0	0	0	0	2	0	2	2	2	2	1	2	2	1	2	2	2	2	1	2	0	0	2	2	1	2	2	0	2	1
chr1.93345463	1	-1	-1	1	1	-1	2	-1	-1	1	1	2	1	2	2	2	2	2	2	2	2	2	2	2	2	2	1	2	1	1	1	1	-1	1	1	-1	1	1	1	1	1	1	2	2	1	1	-1	-1	1	2	-1	1
chr1.93441181	2	2	2	2	2	2	2	2	2	2	2	2	2	2	2	2	2	2	2	2	2	2	2	2	2	2	2	2	2	2	1	2	2	2	1	2	1	0	2	1	2	2	2	2	1	2	2	1	2	2	2	2
chr1.93485436	0	0	0	0	0	0	0	0	0	0	0	0	0	0	0	0	1	0	1	1	0	0	0	0	0	0	0	2	0	0	1	0	1	-1	0	1	1	0	0	2	1	0	0	0	-1	0	0	-1	-1	0	0	0
chr1.93541919	0	1	0	1	2	0	0	0	0	0	2	0	1	0	0	1	1	1	1	1	0	1	0	1	0	0	0	0	0	0	0	0	0	0	1	0	0	1	1	0	0	0	0	0	0	0	0	0	0	0	1	0
chr1.93591235	1	0	1	0	0	1	0	0	0	1	0	0	0	2	2	2	1	2	1	1	2	2	2	2	2	2	1	0	1	1	0	1	1	0	1	1	0	2	1	2	2	1	1	1	1	1	1	0	1	1	0	2
chr1.93616652	0	0	0	1	1	0	0	0	0	0	2	0	1	0	0	1	1	1	1	1	0	1	0	1	0	0	0	0	0	0	0	0	0	0	1	0	0	1	1	1	2	1	0	1	1	1	1	0	1	0	0	1
chr1.93667021	2	2	2	2	2	2	2	2	2	2	2	2	2	2	2	2	2	2	2	2	2	2	2	2	2	2	0	2	0	0	0	1	2	0	1	1	0	1	1	1	1	1	2	2	0	1	1	1	1	2	2	1
chr1.93694681	1	1	1	2	1	1	0	1	2	1	2	0	1	0	0	1	1	1	1	1	0	1	0	1	0	0	1	2	1	1	2	1	1	2	2	1	2	1	2	1	1	0	0	1	1	0	0	1	0	0	0	0
chr1.93722516	0	1	0	0	1	0	0	0	0	0	0	0	0	2	2	1	1	1	1	1	2	1	2	1	2	2	0	2	0	0	0	1	2	0	0	1	0	0	0	2	1	1	1	0	2	1	1	1	1	1	0	2
chr1.9373395	2	2	2	2	1	2	2	2	2	2	1	2	2	2	0	1	1	1	0	1	0	2	1	0	0	1	2	1	1	2	1	1	1	1	2	1	2	1	1	1	2	1	2	2	2	2	2	2	2	1	2	2
chr1.93757515	2	2	2	2	2	2	2	2	2	2	2	2	2	0	0	1	1	1	1	1	0	1	0	1	0	0	2	2	2	2	2	2	2	2	2	2	2	2	2	2	2	2	1	2	2	2	2	2	2	1	2	1
chr1.93793983	1	1	1	2	2	1	2	2	1	1	2	2	2	2	2	2	2	2	2	2	2	2	2	2	2	2	1	0	1	1	0	1	1	0	1	1	0	2	1	2	2	2	2	2	2	2	2	2	2	2	2	2
chr1.93824040	0	1	0	1	1	0	0	1	1	0	0	0	0	2	2	2	1	2	1	1	-1	2	2	2	2	2	0	2	0	0	1	1	1	0	0	1	1	0	0	1	0	0	1	0	0	0	0	1	0	1	0	1
chr1.9382713	1	1	0	0	1	1	1	1	2	1	2	0	2	2	0	1	1	1	1	2	0	2	1	1	0	1	0	1	0	0	1	0	0	0	0	1	0	1	0	0	0	1	0	0	0	1	0	0	0	1	0	0
chr1.93846985	1	1	1	0	0	1	0	0	1	0	0	0	0	0	0	1	1	1	1	1	0	1	0	1	0	0	1	2	1	1	0	0	1	0	0	2	0	1	1	1	0	0	0	0	0	0	0	1	0	0	0	0
chr1.93862077	2	2	2	2	2	2	-1	2	2	1	1	1	1	2	2	1	2	1	2	2	2	1	2	1	2	2	1	2	1	1	1	1	1	0	-1	2	1	2	0	-1	-1	2	2	1	-1	2	2	1	2	2	1	2
chr1.93905720	-1	1	1	1	1	1	1	1	1	1	-1	1	1	1	1	1	1	1	1	1	1	1	1	1	1	1	2	2	2	2	1	1	2	2	1	-1	1	1	-1	-1	1	1	1	1	1	1	1	1	1	1	1	1
chr1.93964622	1	0	1	0	1	1	2	1	0	2	0	2	1	2	2	2	1	2	1	1	2	2	2	2	2	2	1	2	1	1	2	2	2	2	1	1	2	0	1	1	1	0	1	2	1	0	1	0	0	1	1	0
chr1.94055493	1	2	1	1	1	1	0	0	1	0	2	1	1	0	0	0	0	0	0	0	0	0	0	0	0	0	1	0	1	1	0	0	1	0	1	1	0	2	0	1	1	2	0	0	1	2	1	1	2	0	1	1
chr1.94337710	0	0	0	0	0	0	0	0	0	0	0	0	0	2	2	1	1	1	1	1	2	1	2	1	2	2	0	0	0	0	1	0	0	0	0	0	1	0	0	0	0	1	0	0	0	1	0	1	1	0	1	0
chr1.94426157	1	1	1	1	1	1	1	1	1	1	1	1	1	1	1	1	1	1	1	1	1	1	1	1	1	1	1	1	1	1	1	1	1	1	1	1	1	1	1	1	1	1	1	1	1	1	1	1	1	1	1	1
chr1.94529626	1	1	1	1	1	1	2	1	0	2	2	2	2	2	2	2	2	2	2	2	2	2	2	2	2	2	2	2	2	2	2	2	1	2	2	2	2	2	2	2	2	2	1	2	2	2	2	2	2	1	2	1
chr1.94547782	1	1	1	1	1	1	2	1	1	2	2	2	2	2	2	2	2	-1	2	2	2	2	2	2	2	2	2	-1	2	1	2	2	1	2	2	2	2	2	1	1	2	1	1	2	2	1	2	1	1	1	1	1
chr1.9457144	1	1	0	0	1	1	1	1	2	1	2	0	2	2	0	1	1	1	1	2	0	2	1	1	0	1	1	1	1	0	2	0	2	1	0	1	0	2	2	0	0	1	0	1	0	1	0	0	0	2	0	0
chr1.94601582	1	1	1	1	2	1	0	1	2	0	2	1	1	2	2	1	2	1	2	2	2	1	2	1	2	2	2	2	1	2	1	1	2	0	1	2	1	1	1	1	0	0	1	0	0	0	0	0	0	1	0	1
chr1.94637249	1	1	1	1	2	1	0	1	2	0	2	1	1	2	2	1	2	1	2	2	2	1	2	1	2	2	1	2	0	0	1	1	2	0	1	1	1	0	-1	1	0	0	1	0	0	0	0	1	0	1	0	1
chr1.94723750	2	2	2	1	1	2	2	1	1	2	0	1	1	0	0	1	0	1	0	0	0	1	0	1	0	0	0	0	1	1	1	1	0	2	1	0	1	1	2	1	2	2	1	2	2	2	2	1	2	1	2	1
chr1.94828022	0	-1	0	-1	-1	0	0	1	-1	0	-1	0	-1	-1	1	1	-1	-1	-1	1	1	1	1	-1	1	1	1	0	0	-1	-1	0	1	-1	1	-1	-1	1	-1	1	-1	0	1	1	1	-1	-1	-1	0	1	0	1
chr1.9490632	-1	-1	1	-1	1	-1	-1	-1	-1	-1	0	1	-1	1	1	-1	1	1	-1	0	1	1	1	1	1	-1	1	-1	-1	1	0	1	-1	-1	-1	1	1	0	-1	1	1	1	1	1	1	1	1	1	1	-1	1	-1
chr1.95146670	1	2	1	2	2	-1	0	1	2	0	2	1	1	2	2	1	2	2	2	2	2	2	2	1	2	2	1	0	2	2	2	0	1	2	1	1	2	2	1	1	1	0	2	2	1	0	1	0	0	2	1	1
chr1.95179544	1	0	1	0	0	1	2	1	0	2	0	1	1	2	2	2	2	2	2	2	2	2	2	2	2	2	2	2	1	2	2	2	1	2	2	1	2	1	2	1	1	2	0	0	1	2	1	1	2	0	1	1
chr1.95210050	1	1	1	2	0	1	2	2	1	2	0	1	1	2	2	2	2	2	2	2	2	2	2	2	-1	2	1	2	0	0	1	2	2	0	2	1	1	1	1	0	0	0	0	0	0	0	0	0	0	0	0	0
chr1.9521822	1	1	1	1	1	1	1	1	1	1	1	1	1	1	1	1	1	1	1	1	1	1	1	1	1	1	1	1	1	1	1	1	1	1	1	1	1	1	1	1	1	1	1	1	1	1	1	1	1	1	1	1
chr1.95368429	1	1	1	1	1	1	1	1	1	1	1	1	1	-1	1	1	1	-1	1	-1	-1	1	1	-1	1	1	1	1	1	1	1	1	1	1	-1	-1	-1	1	-1	-1	1	1	0	0	1	1	1	1	1	0	1	1
chr1.95380876	0	1	0	1	1	0	0	0	0	0	2	1	1	0	0	0	1	0	1	0	0	0	0	0	0	0	0	0	2	1	1	0	0	2	2	1	1	2	1	0	1	0	1	2	1	0	1	0	0	1	0	0
chr1.95401585	0	0	0	0	0	0	0	0	0	0	0	0	0	0	0	0	1	0	1	0	0	0	0	0	0	0	0	0	0	1	0	0	0	0	1	0	0	0	1	0	1	0	1	2	1	0	1	0	0	1	0	0
chr1.95433816	0	0	0	0	0	0	0	0	0	0	0	0	0	2	2	2	2	1	2	2	2	1	2	2	2	2	1	2	2	1	2	2	1	2	1	2	2	1	2	1	1	0	2	2	1	0	1	0	0	2	1	1
chr1.95498773	1	2	1	1	2	1	0	0	1	0	2	1	1	2	2	2	1	2	1	2	2	2	2	2	2	2	2	2	2	2	2	2	1	2	1	2	2	1	2	0	1	1	1	1	1	1	0	2	1	1	2	1
chr1.95512306	1	0	1	1	0	1	2	2	1	-1	0	1	1	0	0	0	1	0	1	0	0	0	0	0	0	0	0	-1	0	0	0	0	1	0	0	0	0	0	0	2	1	1	1	1	1	1	2	0	1	1	0	1
chr1.95537774	1	0	1	1	0	1	2	2	1	2	0	1	1	0	0	0	1	1	1	0	0	1	0	0	0	0	1	0	0	1	0	0	1	0	0	0	0	0	0	2	1	2	1	1	1	2	2	2	2	1	2	1
chr1.95564551	-1	0	-1	-1	-1	-1	-1	-1	-1	-1	-1	-1	-1	-1	-1	1	-1	1	-1	-1	-1	-1	-1	-1	0	-1	-1	-1	-1	0	-1	-1	-1	-1	-1	-1	-1	-1	-1	-1	-1	-1	-1	-1	0	-1	-1	1	-1	-1	1	-1
chr1.9570881	2	2	2	2	2	-1	2	2	2	2	2	2	2	2	1	1	1	1	-1	2	-1	2	1	1	0	1	2	2	1	2	2	2	1	1	2	2	2	1	1	1	2	2	2	2	2	2	2	2	2	2	2	2
chr1.95710025	-1	-1	-1	-1	-1	-1	-1	-1	-1	-1	-1	-1	-1	-1	-1	-1	-1	-1	-1	-1	-1	-1	-1	-1	-1	-1	-1	-1	-1	-1	-1	-1	-1	-1	-1	-1	-1	-1	-1	-1	-1	-1	-1	-1	-1	-1	-1	-1	-1	-1	-1	-1
chr1.95749936	0	0	0	0	0	0	0	0	0	0	0	0	0	0	0	0	0	0	0	0	0	0	0	0	0	0	0	0	0	0	0	0	0	0	0	0	0	0	0	0	0	0	0	0	0	0	0	0	0	0	0	0
chr1.95771526	1	-1	1	-1	-1	1	1	1	1	1	2	-1	-1	2	2	2	1	-1	-1	2	2	-1	2	2	-1	2	2	-1	2	-1	2	2	2	2	1	-1	2	1	2	2	-1	-1	2	1	2	2	-1	2	-1	-1	2	2
chr1.95787699	2	2	2	2	2	2	2	2	2	2	2	2	2	0	0	0	1	1	1	0	0	1	0	0	0	0	0	0	0	0	0	1	1	0	1	0	0	1	0	1	1	0	1	1	1	0	0	0	0	1	0	1
chr1.95838247	2	2	2	2	1	2	2	2	2	2	0	1	1	0	0	1	1	1	1	0	0	1	0	1	0	0	2	2	1	2	0	2	2	0	2	2	0	2	2	2	2	2	2	2	1	2	2	2	2	2	2	2
chr1.95883146	0	0	0	0	0	0	0	0	0	0	0	0	0	2	2	1	1	1	1	2	2	1	2	1	2	2	0	0	1	0	2	1	0	2	0	0	2	0	0	1	0	0	0	0	0	0	0	0	0	0	0	0
chr1.95901286	1	-1	1	1	1	1	1	-1	-1	1	0	-1	-1	-1	2	2	-1	-1	1	2	-1	2	2	2	2	2	-1	-1	-1	-1	1	-1	-1	-1	1	2	1	-1	1	-1	-1	-1	2	1	-1	1	2	1	1	2	-1	2
chr1.95924191	0	0	-1	1	0	0	0	1	1	0	-1	0	0	1	1	1	1	1	1	1	1	1	1	1	1	1	1	1	1	1	1	1	1	1	1	1	1	1	1	1	1	1	1	1	1	1	1	1	1	1	1	1
chr1.95977769	0	0	0	0	0	0	0	0	0	0	0	0	0	0	0	0	0	0	0	0	0	0	0	0	0	0	0	0	0	1	0	0	0	0	1	0	0	0	1	0	0	1	0	0	0	1	0	1	1	0	2	0
chr1.96031867	-1	-1	-1	1	-1	-1	0	1	1	1	0	-1	0	1	1	1	1	1	1	1	1	1	1	1	1	1	1	1	-1	1	-1	1	1	-1	-1	-1	-1	1	1	1	1	-1	1	-1	-1	1	1	-1	1	1	-1	1
chr1.96128931	1	1	1	1	1	1	1	1	1	1	1	1	1	1	1	1	1	1	1	1	1	1	1	1	1	1	1	1	1	1	1	1	1	1	1	1	1	1	1	1	1	1	1	1	1	1	1	1	1	1	1	1
chr1.96153028	0	0	0	0	0	0	0	0	0	0	0	0	0	1	-1	-1	1	1	1	-1	1	1	-1	1	1	-1	1	1	1	1	1	-1	1	1	0	1	1	-1	1	1	-1	-1	-1	1	1	1	1	1	1	1	1	-1
chr1.96175585	0	0	0	0	0	0	0	0	0	0	0	0	0	2	2	2	1	1	1	2	2	1	2	2	2	2	2	2	2	1	1	1	2	2	1	2	1	2	0	1	1	2	2	1	2	2	2	1	2	2	1	2
chr1.96270475	0	1	1	1	-1	1	-1	1	1	1	-1	-1	-1	-1	-1	-1	1	1	-1	1	1	1	-1	1	1	1	1	1	1	1	1	-1	1	-1	1	1	1	1	1	-1	-1	1	-1	-1	-1	1	1	1	1	1	1	-1
chr1.96286007	1	1	1	2	1	1	2	2	1	1	2	2	2	0	0	0	0	1	0	0	0	1	0	0	0	0	0	0	0	1	0	0	0	0	1	0	0	0	1	2	2	1	0	1	1	1	1	1	1	0	1	1
chr1.96335577	1	1	1	1	1	1	1	1	1	1	1	1	1	1	1	1	1	1	1	1	1	1	1	1	1	-1	1	-1	1	1	1	1	1	1	1	1	1	1	1	1	1	1	1	1	1	1	1	1	1	1	1	1
chr1.96503883	0	0	0	0	0	0	0	0	0	0	0	0	0	0	0	0	1	0	1	0	0	0	0	0	0	0	0	0	0	0	1	0	0	0	0	0	1	0	1	0	0	0	0	0	0	0	0	0	0	0	0	0
chr1.96574529	1	1	1	1	1	1	1	1	1	1	1	1	1	1	1	1	1	1	1	1	1	1	1	1	1	1	1	1	1	1	1	1	1	1	1	1	1	1	1	1	1	1	1	1	1	1	1	1	1	1	1	1
chr1.96583577	2	2	2	2	2	2	2	2	2	2	2	2	2	2	2	2	1	2	1	2	2	2	2	2	2	2	2	2	2	2	1	2	1	2	2	2	1	2	1	1	1	1	2	2	1	1	1	2	1	2	1	1
chr1.96619088	-1	0	0	0	0	0	0	0	0	0	0	0	0	0	0	0	1	0	1	0	0	0	0	0	0	0	0	0	0	0	1	0	1	0	0	0	1	0	1	1	1	1	0	0	1	1	1	0	1	0	1	1
chr1.96907259	0	0	0	0	0	0	0	0	0	0	0	0	0	0	0	0	0	1	0	0	0	1	0	0	0	0	0	0	2	1	2	0	0	2	1	1	2	1	2	1	0	0	1	1	0	0	1	1	0	1	0	0
chr1.96924282	0	0	0	0	0	0	0	0	0	0	0	0	0	0	0	0	0	1	0	0	0	1	0	0	0	0	0	0	2	1	2	0	0	2	1	1	2	1	2	1	0	0	1	1	0	0	1	1	0	1	0	0
chr1.96955625	-1	-1	-1	-1	-1	-1	-1	-1	-1	-1	-1	-1	-1	-1	-1	-1	-1	-1	-1	-1	-1	-1	-1	-1	-1	-1	-1	-1	-1	-1	-1	-1	-1	-1	-1	-1	-1	-1	-1	-1	-1	-1	-1	-1	-1	-1	-1	-1	-1	-1	-1	-1
chr1.97010374	2	1	2	0	1	2	2	1	1	2	0	1	1	2	2	2	1	1	1	2	2	1	2	2	2	2	2	2	2	1	1	2	1	2	1	2	1	2	1	0	0	1	0	0	1	1	0	1	1	0	1	0
chr1.97094693	1	0	1	0	1	1	1	0	0	1	1	1	1	1	1	1	0	0	0	1	1	0	1	1	1	1	1	1	0	0	0	1	0	0	0	0	0	0	0	0	0	0	0	0	0	0	0	0	0	0	0	0
chr1.97121718	0	1	0	2	1	0	0	1	1	0	2	1	1	0	0	0	1	1	1	0	0	1	0	0	0	0	0	0	0	0	1	0	1	0	0	0	1	0	0	1	2	1	2	2	1	1	2	1	1	2	1	2
chr1.97142777	2	1	2	1	1	2	2	2	2	2	0	1	1	2	2	2	2	1	2	2	2	1	2	2	2	2	2	2	2	2	1	2	1	2	2	2	1	2	2	2	1	2	0	0	2	2	1	1	2	0	2	1
chr1.97168035	1	1	1	1	1	1	1	1	1	1	-1	-1	1	1	1	1	1	1	1	-1	1	1	1	1	1	-1	1	1	1	-1	1	1	1	1	1	1	1	1	1	-1	1	1	1	1	1	1	1	1	1	1	1	-1
chr1.97312470	2	2	2	2	2	2	2	2	2	2	2	2	2	2	2	2	2	2	2	2	2	2	2	2	2	2	2	2	2	2	2	2	2	2	2	2	2	2	2	2	2	1	2	2	2	1	2	1	1	2	1	2
chr1.97324913	2	1	2	1	1	2	2	2	2	2	0	1	1	2	2	2	2	2	2	2	2	2	2	2	2	2	2	2	2	2	1	2	2	2	2	2	1	2	2	1	0	0	2	1	1	0	1	1	0	2	0	1
chr1.97351649	2	1	2	1	1	-1	2	-1	-1	2	1	-1	-1	-1	2	2	1	1	1	2	-1	1	2	1	-1	2	1	1	2	1	-1	2	2	2	-1	-1	1	-1	-1	-1	-1	1	1	1	1	-1	1	1	1	1	1	1
chr1.97391628	1	1	1	-1	-1	-1	1	1	-1	2	0	-1	-1	1	1	1	-1	1	-1	1	-1	1	1	1	-1	1	-1	-1	-1	0	0	-1	-1	1	1	1	-1	1	1	-1	0	-1	0	-1	-1	-1	-1	-1	-1	-1	1	0
chr1.97458217	2	1	2	1	2	2	2	2	2	2	2	2	2	2	2	2	2	1	2	2	2	1	2	1	2	2	2	2	0	1	1	2	1	1	2	1	1	1	2	2	1	1	1	0	2	1	1	1	1	1	0	2
chr1.97467604	2	2	2	2	2	2	2	2	2	2	2	2	2	2	2	2	-1	1	2	2	2	1	2	1	2	2	2	2	0	2	0	1	-1	1	1	1	0	1	-1	2	2	1	-1	2	2	1	2	1	1	2	1	2
chr1.97540737	0	0	0	0	0	0	0	0	0	0	0	0	0	0	0	0	0	0	0	0	0	0	0	0	0	0	0	0	0	0	0	0	0	0	0	0	0	0	0	0	0	1	0	0	0	1	0	1	1	0	1	0
chr1.97544057	0	0	0	0	0	0	0	0	0	0	0	0	0	0	0	0	0	0	0	0	0	0	0	0	0	0	0	0	0	0	0	0	0	0	1	0	0	0	1	0	0	1	0	0	0	1	0	2	1	0	1	0
chr1.97570840	-1	0	0	0	0	0	0	0	0	0	0	0	0	0	0	0	0	0	0	0	0	0	0	0	0	0	0	0	1	0	1	0	0	1	1	1	-1	1	1	0	0	1	0	0	0	1	0	2	1	0	1	0
chr1.97654650	-1	1	1	1	1	1	1	1	1	1	1	1	1	1	1	1	1	1	1	1	1	1	1	1	1	1	1	1	1	1	1	1	1	1	1	1	1	1	1	1	1	1	1	1	1	1	1	1	1	1	1	1
chr1.97705875	2	1	2	1	2	2	2	2	2	2	2	2	2	2	2	2	2	1	2	2	2	1	2	1	2	2	2	2	2	1	1	1	1	2	1	2	1	2	0	-1	0	0	2	1	1	0	1	0	0	2	0	1
chr1.97749228	2	1	2	0	1	2	2	1	1	2	0	1	1	2	2	2	2	2	2	2	2	2	2	1	2	2	2	2	2	1	1	1	1	2	1	2	1	2	0	0	0	0	0	0	0	0	0	0	0	0	0	0
chr1.97832973	2	2	2	2	2	2	2	2	2	2	2	2	2	2	2	2	2	2	2	2	2	2	2	2	2	2	2	2	2	2	1	1	2	2	2	2	1	2	2	2	1	2	1	0	0	2	1	2	2	2	1	2
chr1.97918288	0	1	-1	-1	-1	1	-1	1	1	1	-1	1	1	1	1	-1	-1	1	-1	-1	1	1	1	1	-1	-1	-1	1	-1	-1	1	1	-1	1	1	-1	1	1	1	1	1	1	1	1	1	1	-1	1	1	1	1	-1
chr1.97948523	1	-1	1	2	1	1	1	-1	-1	1	-1	1	1	1	1	1	1	-1	1	1	1	1	1	-1	1	1	1	-1	2	1	2	1	1	-1	-1	-1	2	1	2	-1	-1	2	1	1	-1	2	-1	2	2	2	2	2
chr1.97958033	1	0	1	0	1	-1	1	-1	-1	1	0	1	-1	1	1	1	1	-1	1	1	-1	-1	-1	-1	1	-1	1	-1	0	1	0	1	1	-1	1	-1	1	1	-1	-1	-1	-1	1	-1	1	0	-1	0	-1	-1	0	-1
chr1.98028558	2	2	2	2	2	2	2	2	2	2	2	2	2	2	2	2	2	2	2	2	2	2	2	2	2	2	2	2	2	2	1	2	2	2	2	2	1	2	2	2	2	2	0	1	1	2	1	1	2	1	1	1
chr1.98042289	0	-1	0	-1	0	0	0	0	0	0	0	0	0	-1	0	-1	-1	-1	-1	0	-1	0	0	-1	0	1	0	0	0	-1	-1	-1	-1	0	-1	-1	1	-1	-1	0	-1	-1	1	1	-1	-1	-1	1	-1	-1	1	1
chr1.98070812	-1	1	2	1	2	2	2	2	2	2	2	2	2	1	2	-1	1	2	1	2	2	2	2	2	2	0	2	2	2	1	2	1	1	2	1	2	2	2	1	1	2	1	2	2	2	1	2	1	1	1	1	2
chr1.98096167	1	-1	1	-1	1	1	1	1	1	1	1	1	1	-1	-1	-1	-1	1	-1	-1	1	1	-1	1	1	0	-1	1	1	-1	-1	-1	-1	-1	-1	1	1	1	-1	-1	-1	-1	-1	-1	-1	-1	1	-1	-1	-1	-1	1
chr1.98142060	0	0	0	0	0	-1	-1	0	-1	0	0	-1	0	1	-1	-1	-1	1	1	-1	-1	1	0	-1	-1	1	0	-1	1	-1	1	1	1	1	1	-1	1	1	1	0	0	-1	1	-1	0	1	0	1	1	1	1	1
chr1.98158469	2	1	2	0	2	2	2	1	1	2	0	1	1	1	2	2	1	2	1	2	2	2	2	2	2	0	2	2	2	1	2	1	1	2	2	2	2	2	2	2	2	2	0	1	0	2	1	1	2	0	2	1
chr1.98199239	0	0	0	0	0	0	0	0	0	0	0	0	0	0	0	0	0	0	0	0	0	0	0	0	0	0	0	0	1	0	0	0	0	2	2	0	0	2	1	0	0	0	0	0	0	0	0	0	0	0	0	0
chr1.98242104	2	-1	2	1	2	2	-1	1	-1	2	1	-1	-1	-1	-1	-1	-1	1	2	2	-1	-1	-1	1	-1	2	-1	-1	1	-1	1	-1	-1	-1	1	1	1	1	1	1	1	1	1	1	-1	1	1	1	1	1	1	1
chr1.98324603	2	2	2	2	2	2	2	2	2	2	-1	2	2	2	2	2	2	2	2	2	2	2	2	2	2	2	0	0	1	1	1	1	2	2	1	0	1	2	-1	2	1	1	2	1	2	0	-1	1	1	2	0	2
chr1.98347094	1	1	1	1	1	1	1	1	1	1	0	1	-1	1	1	1	1	1	1	1	1	1	1	0	1	1	0	0	0	0	0	-1	0	0	0	-1	0	0	0	0	0	0	1	0	-1	0	0	0	0	1	0	0
chr1.98436761	1	1	1	1	1	1	0	0	0	1	2	1	1	0	0	0	1	1	1	0	0	1	0	1	0	0	2	2	2	1	2	1	1	1	1	2	2	1	2	1	1	1	1	2	1	1	0	2	1	1	2	1
chr1.9848149	-1	0	0	-1	-1	0	-1	1	0	-1	-1	-1	1	1	-1	1	-1	1	-1	0	1	1	1	1	-1	-1	-1	-1	1	-1	-1	1	1	1	-1	0	0	1	-1	1	0	-1	-1	-1	-1	0	0	0	-1	0	0	-1
chr1.98493339	1	2	1	2	1	1	2	2	2	1	2	2	2	2	2	2	1	2	1	2	2	2	2	1	2	2	1	1	1	1	1	2	2	1	1	1	1	0	1	1	1	2	1	0	1	2	1	2	2	1	1	2
chr1.98505107	1	2	1	1	1	1	2	1	1	1	2	2	2	2	2	2	1	2	1	2	2	2	2	1	2	2	1	1	1	1	1	2	2	1	1	1	1	0	1	1	1	2	1	0	1	2	1	2	2	1	1	2
chr1.98549957	1	2	1	2	1	1	2	2	2	1	2	2	2	2	2	2	1	2	1	2	2	2	2	2	2	2	1	1	1	1	1	2	2	2	2	1	1	1	1	1	1	1	1	1	1	1	0	2	1	1	1	1
chr1.98569544	0	0	0	0	0	0	0	0	0	0	0	0	0	0	0	0	0	0	0	0	0	0	0	1	0	0	2	2	1	1	1	1	0	0	0	2	1	1	0	1	1	2	1	1	1	2	2	1	2	1	2	1
chr1.98664774	2	2	2	2	2	2	2	2	2	2	2	2	2	2	2	2	2	2	2	2	2	2	2	2	2	2	1	1	2	2	2	1	2	1	0	1	2	1	0	0	0	1	2	1	2	1	1	2	1	2	2	1
chr1.98723018	1	1	1	1	1	1	2	1	2	1	0	1	1	2	2	2	2	2	2	2	2	2	2	2	2	2	1	1	2	2	2	1	2	1	0	1	2	1	0	0	0	1	2	1	2	1	1	2	1	2	2	1
chr1.9882489	1	1	1	-1	-1	1	1	1	-1	-1	1	1	1	1	1	-1	-1	1	1	1	0	1	1	1	-1	-1	1	1	1	-1	1	1	1	1	-1	1	-1	-1	1	-1	-1	1	1	1	1	1	1	1	1	-1	1	1
chr1.98851984	2	-1	-1	2	2	-1	2	-1	-1	2	2	2	2	2	2	2	-1	1	2	2	1	2	2	1	1	2	2	-1	-1	2	2	2	2	2	1	1	-1	1	1	2	2	2	2	2	2	-1	-1	2	2	2	-1	2
chr1.98865605	1	0	1	1	1	1	0	1	0	1	2	1	1	0	0	0	0	1	0	0	0	1	0	0	0	0	2	2	2	2	2	1	2	1	0	2	2	1	2	1	1	1	2	2	2	1	1	1	1	2	2	1
chr1.98910483	-1	1	1	1	1	1	1	1	1	1	1	1	1	1	1	1	1	1	1	1	1	1	1	1	1	1	1	1	1	1	1	1	1	1	1	1	1	1	1	1	1	1	1	1	1	1	1	1	1	1	1	1
chr1.98939194	2	1	1	1	1	1	1	1	1	1	-1	1	-1	1	1	1	1	1	1	1	1	1	1	1	1	1	1	1	1	1	1	1	1	1	1	1	1	1	1	1	1	1	1	1	1	1	1	1	1	1	1	1
chr1.98973511	1	2	-1	1	1	-1	2	1	2	-1	1	1	-1	2	-1	-1	-1	1	2	-1	2	-1	2	1	2	-1	-1	0	-1	1	-1	1	-1	1	2	-1	-1	1	2	1	1	-1	1	2	1	-1	1	2	1	1	1	0
chr1.99027880	-1	0	-1	1	-1	1	0	1	1	1	1	-1	-1	0	0	0	-1	1	1	0	0	-1	0	1	0	0	1	1	1	-1	1	1	-1	-1	1	1	1	1	1	1	1	1	1	1	1	1	1	1	1	1	1	1
chr1.99078749	1	1	1	1	-1	-1	1	1	1	-1	0	0	0	1	1	0	-1	-1	1	1	1	1	1	-1	1	1	-1	2	2	-1	-1	2	-1	1	1	2	2	1	-1	2	-1	2	-1	-1	2	2	2	2	-1	2	-1	2
chr1.99099541	1	2	1	1	1	1	2	1	2	1	2	2	2	2	2	2	1	1	1	2	2	1	2	1	2	2	0	0	0	1	0	0	1	1	2	0	0	1	1	1	1	1	0	1	0	1	0	2	1	0	1	0
chr1.99116300	1	0	1	1	1	1	0	1	0	1	0	0	0	0	0	0	1	1	1	0	0	1	0	1	0	0	1	1	2	1	2	1	1	1	0	1	2	1	1	0	0	1	1	1	2	1	0	2	1	1	1	1
chr1.99231557	2	2	2	2	2	2	2	2	2	2	2	2	2	2	2	2	2	2	2	2	2	2	2	2	2	2	2	2	2	2	2	2	2	2	2	2	2	2	2	1	1	1	2	1	1	1	1	2	1	2	2	1
chr1.99264476	1	2	1	1	2	1	2	0	2	1	0	1	1	1	2	1	1	1	1	2	2	1	2	0	2	0	0	0	0	1	0	0	1	1	2	0	0	1	0	0	0	0	0	1	1	0	0	0	0	0	0	0
chr1.99327208	1	1	1	1	1	1	1	1	1	1	1	1	1	1	1	1	1	1	1	1	1	1	1	1	1	1	1	1	1	1	1	1	1	1	1	1	1	1	1	1	1	1	1	1	1	1	1	1	1	1	1	1
chr1.99375532	2	2	2	2	2	2	2	2	2	2	2	2	2	2	2	2	2	2	2	2	2	2	2	2	2	2	2	2	2	2	2	2	2	2	1	2	2	2	1	2	2	2	1	1	1	2	1	2	2	1	1	2
chr1.99403160	2	2	2	2	2	2	2	2	2	2	2	2	2	2	2	2	2	1	2	2	2	1	2	1	2	2	2	2	1	2	1	1	1	1	1	2	1	2	0	1	1	2	1	0	1	2	1	1	2	1	1	2
chr1.99446163	-1	-1	1	1	1	1	-1	2	-1	1	2	1	1	1	-1	1	-1	1	1	1	1	1	1	2	1	2	2	2	2	2	2	2	1	1	1	2	2	-1	2	2	2	2	2	2	2	2	2	2	2	2	2	2
chr1.99489112	1	1	1	1	1	1	1	1	1	1	1	1	1	1	1	1	1	1	1	1	1	1	1	1	1	1	1	1	1	1	1	1	1	1	1	1	1	1	1	1	1	1	1	1	1	1	1	1	1	1	1	1
chr1.99524219	1	1	1	1	1	1	1	1	1	1	1	1	1	1	-1	1	1	1	1	1	1	1	1	1	1	1	1	1	1	1	1	1	1	1	1	1	1	1	1	1	1	1	1	1	1	1	1	1	1	1	1	1
chr1.99577039	2	1	1	1	1	1	1	1	1	1	1	1	1	1	1	1	1	1	1	1	1	1	1	1	1	1	1	1	1	1	1	1	1	1	1	1	1	1	1	1	1	1	1	1	1	1	1	1	1	1	1	1
chr1.99615345	-1	-1	-1	-1	-1	-1	-1	-1	-1	-1	-1	-1	-1	-1	-1	-1	-1	-1	-1	-1	-1	-1	-1	-1	-1	-1	-1	-1	-1	-1	-1	-1	-1	-1	-1	-1	-1	-1	-1	-1	-1	-1	-1	-1	-1	-1	-1	-1	-1	-1	1	-1
chr1.99688627	2	2	2	2	2	2	2	2	2	2	2	2	2	2	2	2	2	2	2	2	2	2	2	2	2	2	2	2	2	1	2	2	1	2	2	2	2	2	2	2	2	2	2	2	2	2	2	2	2	2	2	2
chr1.99720622	2	2	2	1	2	1	2	1	2	2	2	2	2	1	0	1	1	1	1	0	0	1	0	2	0	2	2	2	2	2	2	2	2	1	0	2	2	1	1	0	1	1	2	1	1	1	0	2	1	2	2	1
chr1.99761517	2	2	2	2	2	2	2	1	2	2	2	2	2	1	0	1	1	0	1	0	0	0	0	2	0	2	2	2	1	2	1	2	1	0	1	2	1	1	2	1	1	1	2	2	2	1	1	2	1	2	2	1
chr1.9979022	1	1	1	1	1	1	1	1	1	1	1	1	1	1	1	1	1	1	1	1	1	1	1	1	1	1	1	1	1	1	1	1	1	1	1	1	1	1	1	1	1	1	1	1	1	1	1	1	1	1	1	1
chr1.99831122	1	2	1	2	2	2	2	1	2	2	0	1	1	0	0	1	1	0	1	0	0	0	0	1	0	0	2	2	1	1	1	1	0	0	1	2	1	1	2	1	1	1	0	2	1	1	0	2	1	0	2	0
chr1.99888625	-1	2	2	1	2	1	2	1	2	2	2	2	2	0	0	1	0	0	0	0	0	0	0	2	0	0	1	1	1	2	1	1	1	1	1	1	1	2	0	1	1	1	1	1	1	1	2	0	1	1	1	1
chr10.10281069	-1	1	1	-1	1	1	1	1	1	1	1	-1	-1	2	2	1	-1	1	2	1	2	2	2	2	2	2	1	1	1	1	1	1	1	2	1	1	1	1	1	2	2	2	2	2	2	2	2	2	2	2	2	2
chr10.10302292	2	2	2	1	2	2	2	2	2	1	1	2	2	0	2	2	2	1	1	2	2	2	0	1	1	2	2	2	1	2	2	1	2	1	2	1	2	2	2	0	0	0	0	0	0	0	0	0	0	0	0	0
chr10.10393318	2	2	2	1	1	1	2	0	1	1	1	2	2	0	2	2	1	1	1	1	2	2	0	1	1	2	0	0	1	1	1	2	0	0	1	1	2	1	1	0	0	0	0	0	0	0	0	0	0	0	0	0
chr10.10506272	1	2	2	1	2	2	2	2	2	1	1	2	2	0	2	2	2	1	1	2	2	2	0	1	1	2	2	2	1	2	2	1	2	2	2	-1	2	2	2	1	0	0	0	0	0	0	0	0	0	0	0	0
chr10.10545260	0	0	0	0	0	0	0	0	0	0	0	0	0	0	0	0	0	0	0	0	0	0	0	0	0	0	0	0	0	0	0	0	0	0	0	0	0	0	0	1	0	0	0	0	0	0	0	0	0	0	0	0
chr10.10570715	1	1	1	1	1	1	1	1	1	1	1	1	1	1	1	1	1	1	1	1	1	1	1	1	1	1	1	1	1	1	1	1	1	1	1	1	1	1	1	1	1	1	1	1	1	1	1	1	1	1	1	1
chr10.10653578	2	-1	-1	-1	-1	-1	2	1	1	-1	-1	2	-1	2	2	2	-1	-1	2	2	-1	-1	-1	-1	-1	-1	1	1	1	1	-1	-1	1	1	-1	-1	2	1	-1	1	1	1	1	-1	1	1	-1	1	1	1	1	1
chr10.10677936	0	0	0	0	0	0	0	0	0	1	1	0	0	0	0	0	0	0	0	0	0	0	0	0	0	0	0	0	0	0	0	1	0	0	0	0	0	1	0	1	2	2	2	1	2	2	2	2	2	2	2	2
chr10.10859628	2	2	2	1	2	2	2	2	2	1	1	2	2	0	2	2	2	1	1	2	2	2	0	1	1	2	2	2	2	2	2	2	2	2	2	2	2	2	2	2	0	0	0	0	0	0	0	0	0	0	0	0
chr10.10879097	-1	0	0	1	0	0	0	0	0	1	1	0	0	2	0	0	0	1	1	1	0	0	2	1	1	0	0	0	1	0	0	0	0	0	0	0	0	0	0	1	2	2	2	2	2	2	2	2	2	2	2	2
chr10.10961427	0	0	0	-1	0	0	0	0	0	-1	1	0	0	1	0	0	0	-1	-1	0	0	0	1	1	-1	0	0	0	1	0	0	0	0	-1	0	0	0	0	0	-1	1	1	1	1	1	1	1	1	1	1	1	1
chr10.10983308	-1	-1	0	1	0	0	0	0	0	1	1	0	0	2	0	0	0	1	1	0	0	0	2	-1	1	0	0	0	1	0	0	0	-1	1	0	0	0	0	0	1	2	2	2	2	2	2	2	2	2	2	2	2
chr10.11017208	0	0	0	0	1	1	0	2	1	0	0	0	0	0	0	0	0	0	0	0	0	0	0	0	0	0	0	0	0	0	0	0	0	0	0	0	0	0	0	0	0	0	0	0	0	0	0	0	0	0	0	0
chr10.11056641	-1	1	1	1	0	0	1	0	-1	0	0	1	1	1	1	1	1	1	1	1	1	1	1	1	1	1	1	1	1	1	1	1	1	1	1	1	1	1	1	0	0	0	0	0	0	0	0	0	0	0	0	0
chr10.11086045	0	0	0	0	0	0	0	0	0	0	0	0	0	0	0	0	1	0	0	1	0	0	0	0	0	0	0	0	0	0	0	1	0	1	0	1	0	0	0	0	0	0	0	0	0	0	0	0	0	0	0	0
chr10.11148822	2	2	2	2	2	2	2	2	2	1	1	2	2	2	2	2	1	2	2	1	2	2	2	2	2	2	2	2	2	2	2	1	2	1	2	1	2	2	2	1	0	0	0	0	0	0	0	0	0	0	0	0
chr10.11256796	0	0	0	0	1	2	0	2	1	-1	0	0	0	2	0	0	0	1	1	0	0	0	2	1	1	0	0	0	0	0	1	0	0	0	0	0	0	0	0	0	0	0	0	0	0	0	0	0	0	0	0	0
chr10.11286497	2	2	2	2	1	1	2	1	1	2	2	2	2	1	2	2	2	1	1	2	2	2	1	1	1	2	2	2	2	2	1	2	2	2	2	2	2	2	2	2	2	2	2	2	2	2	2	2	2	2	2	2
chr10.11312838	0	0	0	0	1	2	0	2	1	0	0	0	0	2	0	0	0	1	1	0	0	0	2	1	1	0	0	0	0	0	1	0	0	0	0	0	0	0	0	0	0	0	0	0	0	0	0	0	0	0	0	0
chr10.11378000	-1	1	1	1	1	1	1	1	1	1	-1	-1	1	1	1	1	1	1	1	1	1	1	1	1	1	1	1	1	1	1	1	1	1	1	1	1	1	1	1	-1	1	1	1	1	1	1	1	1	1	1	1	1
chr10.11389378	0	-1	1	-1	0	0	-1	0	-1	0	0	1	1	0	0	0	1	0	0	1	-1	-1	0	-1	1	1	-1	1	1	-1	-1	1	1	1	2	-1	2	-1	-1	0	0	0	0	0	0	0	0	0	0	0	0	0
chr10.11440860	2	2	2	2	1	1	2	0	1	1	1	2	2	2	2	1	2	1	2	1	2	2	2	2	2	2	2	2	2	2	2	2	2	2	2	2	2	2	2	0	0	0	0	0	0	0	0	0	0	0	0	0
chr10.11482259	0	0	0	0	0	1	0	0	0	0	0	0	0	2	1	2	0	2	1	0	0	0	2	1	1	0	0	0	0	0	1	0	0	0	0	0	0	0	0	0	0	0	0	0	0	0	0	0	0	0	0	0
chr10.11559700	-1	0	0	0	0	1	0	0	0	0	-1	-1	-1	2	1	2	0	1	1	0	0	0	2	1	1	0	0	0	0	0	1	0	0	1	0	0	0	0	0	0	0	0	0	0	0	0	0	0	0	0	0	0
chr10.11616330	2	2	2	2	1	1	2	0	1	2	2	2	2	2	2	2	2	2	2	1	2	2	2	2	2	2	2	2	2	2	2	2	2	2	2	2	2	2	2	1	2	2	2	1	2	2	2	2	2	2	2	2
chr10.11796753	0	0	0	0	1	2	0	2	1	0	0	0	0	2	1	2	0	2	1	1	0	0	2	1	1	0	0	0	1	2	0	1	0	1	0	0	0	1	1	2	1	0	0	1	0	0	0	0	0	0	0	0
chr10.11799692	2	-1	2	2	1	0	2	0	1	2	2	2	2	0	1	0	2	0	1	1	1	2	0	1	1	2	2	2	1	0	2	1	2	1	2	-1	2	1	1	0	1	2	2	1	2	2	2	2	2	2	2	2
chr10.11831061	0	1	1	1	0	1	1	0	1	1	0	1	-1	1	0	-1	0	1	-1	-1	0	0	1	1	1	0	0	0	0	0	0	0	0	0	0	0	1	-1	1	-1	1	0	0	0	0	0	0	0	0	0	0	0
chr10.11877998	1	1	1	1	1	1	1	1	-1	1	1	1	1	1	1	1	1	-1	1	1	1	1	1	1	1	1	1	1	1	1	1	1	1	1	1	1	1	1	1	1	1	1	1	1	1	1	1	1	1	1	1	1
chr10.11959708	0	0	0	0	1	1	0	2	1	1	1	0	0	0	1	1	0	-1	0	1	-1	0	0	0	-1	0	0	0	-1	-1	0	1	0	0	0	0	0	1	1	1	1	0	0	1	1	0	-1	0	0	0	0	0
chr10.12017097	1	1	1	1	1	1	1	1	1	1	1	1	1	1	1	1	1	1	1	1	1	1	1	1	1	1	1	1	1	1	1	1	1	1	1	1	1	1	1	1	1	1	1	1	1	1	1	1	1	1	1	1
chr10.12021808	0	2	-1	1	1	2	1	2	2	1	0	1	1	-1	1	1	0	1	1	1	0	0	2	1	1	0	0	0	1	2	0	1	0	1	0	0	0	1	0	2	1	0	0	1	0	0	0	0	0	0	0	0
chr10.12060781	1	-1	-1	1	-1	1	-1	-1	-1	1	1	1	1	1	1	1	1	1	1	1	-1	1	-1	1	1	-1	1	1	1	1	1	1	1	1	2	-1	2	-1	-1	1	-1	1	1	1	1	-1	-1	-1	-1	-1	-1	-1
chr10.12082601	0	0	0	0	0	1	0	0	0	0	0	0	0	0	1	1	0	0	0	0	0	0	0	0	0	0	0	0	1	2	0	1	0	1	0	0	0	1	0	0	0	0	0	0	1	0	0	0	0	0	0	0
chr10.12146657	1	1	1	1	1	2	1	2	1	1	1	1	1	1	1	1	1	1	1	1	1	1	1	1	1	1	1	1	1	1	1	1	1	1	1	1	1	1	1	1	1	1	1	1	1	1	1	1	1	1	1	1
chr10.12217358	2	2	2	2	2	2	2	2	2	2	2	2	2	2	2	2	2	2	2	2	2	2	2	2	2	2	2	2	1	1	2	2	2	1	2	2	2	2	2	2	2	2	2	2	2	2	2	2	2	2	2	2
chr10.12248197	2	2	2	2	1	0	2	0	1	2	2	2	2	2	2	2	2	2	2	1	2	2	2	2	2	2	2	2	2	1	2	1	2	2	2	2	2	1	1	0	1	2	2	1	1	2	2	2	2	2	2	2
chr10.12296389	2	1	-1	1	2	1	1	2	1	1	2	1	1	2	1	-1	1	2	-1	-1	-1	0	2	1	1	1	2	2	2	1	2	-1	2	2	2	2	1	1	1	1	1	2	2	1	1	2	2	2	2	2	2	2
chr10.12335478	2	2	2	2	2	1	2	2	2	2	2	2	2	2	0	1	1	-1	1	-1	0	0	2	1	1	0	2	2	2	2	2	2	2	2	2	2	1	2	1	2	1	2	2	2	2	2	2	2	2	2	2	2
chr10.12368783	0	2	-1	1	0	0	1	0	1	1	0	1	1	1	0	0	0	1	-1	1	0	0	1	1	1	0	0	0	0	1	0	1	0	0	0	-1	0	1	0	0	0	0	0	0	0	0	0	0	0	0	0	0
chr10.12386289	2	0	0	0	2	2	1	2	1	-1	2	1	1	0	2	2	2	1	1	1	2	2	-1	1	-1	2	2	2	2	2	2	2	2	2	2	2	2	2	2	2	2	2	2	2	2	2	2	2	2	2	2	2
chr10.12410052	1	0	0	0	1	0	0	1	0	0	1	0	0	1	0	0	0	1	0	0	0	0	1	0	0	0	1	1	1	1	1	1	1	1	1	1	0	1	1	0	1	1	1	0	1	1	1	1	1	1	1	1
chr10.12482040	1	1	1	1	1	1	1	1	1	1	1	1	1	1	1	1	1	1	1	1	1	1	1	1	1	1	1	1	1	1	1	1	1	1	1	1	1	1	1	1	1	1	1	1	1	1	1	1	1	1	1	1
chr10.12556149	-1	0	0	0	0	0	0	0	0	-1	0	0	0	0	0	-1	0	0	0	0	0	0	0	0	0	0	0	0	1	1	-1	-1	0	1	0	0	0	0	0	0	0	0	0	0	0	0	0	0	0	0	0	0
chr10.12609082	1	-1	-1	-1	1	-1	-1	-1	-1	-1	1	1	1	-1	1	1	-1	2	1	1	2	-1	-1	2	-1	-1	-1	-1	-1	-1	1	1	1	1	2	2	2	2	2	1	-1	-1	1	1	-1	2	-1	-1	-1	-1	-1	2
chr10.12652002	1	1	1	0	1	1	1	1	1	1	1	1	1	0	1	0	1	0	-1	-1	1	1	0	0	-1	1	1	1	-1	0	1	1	1	0	0	0	0	0	0	1	1	1	1	1	1	1	1	1	1	1	1	1
chr10.12814101	-1	1	1	1	1	1	1	1	1	1	-1	-1	-1	1	1	1	1	1	1	1	1	1	1	1	1	1	1	1	1	1	1	1	1	1	1	-1	1	1	1	1	1	1	1	1	1	1	1	1	1	1	1	1
chr10.12841949	1	-1	-1	1	1	1	-1	-1	1	1	-1	1	1	1	1	1	1	-1	1	1	-1	1	1	-1	1	1	1	1	1	-1	1	1	1	-1	-1	-1	-1	-1	1	-1	-1	-1	1	1	-1	-1	1	-1	-1	-1	1	-1
chr10.12913359	-1	2	2	1	0	1	1	0	1	2	1	1	1	0	1	0	1	0	1	2	2	2	0	1	1	2	0	0	1	2	0	1	0	1	0	0	1	1	0	0	0	0	0	1	0	0	0	0	0	0	0	0
chr10.12937928	-1	1	-1	1	1	1	-1	-1	1	1	1	1	1	1	1	1	1	-1	1	1	-1	1	1	1	-1	1	1	1	1	-1	1	1	1	1	0	0	1	1	-1	-1	1	1	1	1	1	-1	1	-1	1	1	1	-1
chr10.12971616	-1	1	1	1	1	1	1	1	1	-1	1	-1	1	0	-1	0	-1	0	0	-1	-1	0	-1	-1	0	0	1	1	1	-1	1	0	1	1	1	1	1	-1	1	0	-1	1	1	1	-1	1	1	1	1	1	1	1
chr10.12993795	1	2	2	2	2	2	2	2	2	1	1	2	2	0	0	0	1	0	0	1	0	0	0	0	0	0	2	2	2	2	2	1	2	1	2	2	2	2	1	0	1	2	2	1	1	2	2	2	2	2	2	2
chr10.13039127	2	0	0	1	1	0	1	0	0	0	1	1	1	1	1	1	0	0	0	1	0	0	0	0	1	0	0	0	1	1	0	1	0	0	1	2	0	2	0	1	1	0	0	0	1	0	0	0	0	0	0	0
chr10.13063513	1	-1	-1	-1	-1	-1	-1	-1	-1	-1	1	-1	1	-1	-1	-1	-1	-1	-1	-1	-1	-1	-1	-1	-1	-1	-1	-1	-1	-1	-1	-1	1	-1	-1	-1	-1	-1	-1	-1	-1	-1	-1	-1	-1	-1	-1	-1	-1	-1	-1	-1
chr10.13143238	0	0	0	0	0	0	0	0	0	0	0	0	0	1	0	0	0	0	0	1	0	0	0	0	1	0	0	0	0	0	0	0	0	0	0	0	0	0	0	1	1	0	0	0	1	0	0	0	0	0	0	0
chr10.13182072	1	1	1	1	1	1	2	1	1	1	1	1	1	1	1	1	1	1	1	1	1	1	1	1	1	1	1	1	1	1	1	1	1	1	1	1	1	1	1	1	1	1	1	1	1	1	1	1	1	1	1	-1
chr10.13212493	0	2	2	2	1	2	1	2	2	2	1	1	1	2	1	2	1	2	1	1	0	0	2	1	1	0	2	2	2	2	2	2	2	2	2	2	2	2	2	1	2	2	2	2	2	2	2	2	2	2	2	2
chr10.13268339	1	-1	0	0	1	1	1	1	1	0	-1	1	-1	-1	1	-1	1	-1	1	1	1	1	0	1	1	-1	0	0	-1	0	0	-1	0	1	-1	-1	-1	-1	-1	-1	0	0	-1	1	0	-1	0	0	0	0	0	0
chr10.13396802	2	0	-1	1	-1	1	1	-1	1	-1	1	1	1	1	-1	-1	-1	-1	-1	1	-1	-1	-1	0	-1	-1	-1	-1	-1	-1	-1	-1	1	-1	0	-1	0	0	1	-1	-1	0	-1	1	-1	-1	-1	0	-1	-1	-1	-1
chr10.13520959	2	0	0	1	2	1	1	2	1	0	1	1	1	0	0	0	0	0	0	0	0	0	0	0	0	0	0	0	0	0	0	0	0	1	0	0	0	0	1	0	0	0	0	0	0	0	0	0	0	0	0	0
chr10.13547701	2	0	0	0	2	2	1	2	1	1	2	1	1	1	2	2	2	2	2	1	2	2	2	2	1	2	0	0	2	1	0	0	0	1	1	2	1	1	0	2	2	2	2	1	2	2	2	2	2	2	2	2
chr10.13559026	2	2	2	2	2	2	2	2	2	2	1	2	2	1	2	1	1	0	1	2	2	2	0	1	2	2	2	2	2	2	2	2	2	2	2	2	2	2	2	1	0	0	0	1	0	0	0	0	0	0	0	0
chr10.13609109	2	0	0	0	2	-1	1	2	1	1	2	1	1	1	0	1	1	2	1	0	0	0	2	1	0	0	0	0	2	1	0	0	0	1	1	2	1	1	0	1	2	2	2	1	2	2	2	2	-1	2	2	2
chr10.13620103	1	1	1	0	1	2	1	1	1	2	2	1	1	2	0	2	1	2	1	0	0	0	2	1	0	0	0	0	2	1	0	0	0	0	0	1	2	0	0	1	2	2	2	1	2	2	2	2	2	2	2	2
chr10.13674441	-1	-1	-1	-1	1	-1	-1	-1	-1	-1	-1	-1	-1	-1	-1	-1	-1	-1	-1	-1	-1	-1	-1	-1	-1	-1	-1	-1	-1	-1	-1	-1	-1	-1	-1	-1	-1	-1	-1	-1	-1	-1	-1	-1	-1	-1	-1	-1	-1	-1	-1	-1
chr10.13723824	2	2	2	2	2	1	2	2	2	-1	2	2	2	2	2	2	1	2	2	2	2	2	2	2	2	2	2	2	1	1	2	1	2	2	2	2	2	2	2	2	1	2	2	1	2	2	2	2	2	2	2	2
chr10.13912662	0	0	0	0	0	1	0	1	0	0	0	0	0	0	0	0	0	0	0	0	0	0	0	0	0	0	1	1	0	1	1	1	1	1	0	0	0	0	0	1	0	0	0	0	0	0	0	0	0	0	0	0
chr10.13968079	0	0	0	0	1	1	0	2	1	0	0	0	0	1	1	1	0	0	0	1	0	0	0	0	1	0	0	0	0	1	0	2	0	1	0	0	0	1	0	1	0	0	0	1	1	0	0	0	0	0	0	0
chr10.14023422	1	1	1	1	1	1	1	1	1	1	-1	-1	-1	1	1	1	1	1	-1	-1	1	1	1	1	1	1	1	1	1	1	1	1	1	1	1	1	1	1	1	1	1	1	1	1	1	1	1	1	1	1	1	1
chr10.14070997	2	0	0	1	2	2	1	2	1	1	1	1	1	1	1	1	1	-1	2	1	2	2	2	2	1	2	0	0	1	1	0	1	0	0	0	0	1	0	0	1	0	0	0	0	0	0	0	0	0	0	0	0
chr10.14087517	2	0	0	1	1	0	1	0	0	0	1	1	1	1	1	1	1	2	2	1	2	2	2	2	1	2	0	0	0	0	0	0	0	0	0	0	1	0	0	1	0	0	0	0	0	0	0	0	0	0	0	0
chr10.14155756	1	2	2	2	-1	2	-1	2	2	2	-1	-1	2	-1	-1	-1	2	1	1	-1	1	1	1	1	-1	1	2	2	2	2	2	2	2	2	2	2	-1	2	2	2	2	2	2	2	2	2	2	2	2	2	2	2
chr10.14169127	0	0	0	0	0	0	0	0	0	0	1	0	0	0	0	0	0	0	0	0	0	0	0	0	0	0	0	0	0	0	0	0	0	1	0	0	0	0	0	0	-1	-1	1	1	1	-1	1	2	-1	-1	1	2
chr10.14197790	2	2	2	2	2	2	2	2	2	2	1	2	2	2	2	2	2	2	2	2	2	2	2	2	2	2	2	2	2	2	2	1	2	1	2	2	2	2	2	2	2	2	2	2	2	2	2	2	2	1	1	1
chr10.14252981	0	2	2	2	1	1	1	2	2	1	0	1	1	0	0	0	1	0	0	0	-1	0	0	0	0	0	2	2	0	0	2	1	2	1	1	0	2	0	1	2	1	2	2	2	2	2	2	2	2	1	1	1
chr10.14304061	1	2	2	2	2	2	2	2	2	2	-1	-1	-1	1	1	1	-1	1	1	1	1	1	1	1	-1	1	2	2	1	1	2	-1	2	2	-1	1	2	1	2	2	2	2	2	2	2	2	2	2	2	2	2	2
chr10.14587412	1	0	0	0	2	2	1	2	1	1	1	1	1	1	2	2	1	2	2	1	2	2	2	2	1	2	0	0	2	2	0	1	0	1	1	2	0	2	0	2	1	2	2	2	2	2	2	2	2	2	2	2
chr10.14668000	0	0	0	0	0	0	0	0	0	0	0	0	0	0	0	0	0	0	0	0	0	0	0	0	0	0	0	0	0	1	0	2	0	1	0	0	1	1	0	1	0	0	0	0	0	0	0	0	0	0	0	0
chr10.14783513	-1	-1	-1	-1	-1	-1	-1	-1	-1	-1	-1	-1	-1	-1	-1	-1	-1	-1	-1	-1	-1	-1	-1	-1	-1	-1	-1	-1	-1	-1	-1	-1	-1	-1	-1	-1	-1	-1	-1	-1	-1	-1	-1	-1	-1	-1	-1	-1	-1	-1	-1	-1
chr10.14855306	-1	0	0	0	0	0	0	0	0	0	0	0	0	0	0	0	0	0	0	0	0	0	0	0	0	0	0	0	0	0	0	0	0	0	0	0	1	0	0	0	0	0	0	0	0	0	0	0	0	0	0	0
chr10.14879058	2	2	2	2	1	1	2	0	1	2	2	2	2	2	2	2	2	2	2	2	2	2	2	2	2	2	2	2	2	2	2	2	2	2	2	2	1	2	2	2	2	2	2	2	2	2	2	2	2	2	2	2
chr10.14909147	1	0	-1	-1	0	0	0	0	0	0	-1	1	1	0	0	-1	0	0	0	-1	0	0	0	0	0	0	0	0	0	0	0	1	-1	0	0	0	0	0	0	1	0	0	0	0	0	0	0	0	-1	0	0	0
chr10.15181707	2	2	2	2	2	2	2	2	-1	2	2	2	2	0	1	1	1	0	0	0	0	0	0	0	0	0	2	2	2	1	2	0	2	1	2	2	2	1	1	1	1	0	0	1	1	0	0	0	0	1	1	1
chr10.15224543	0	0	0	0	0	0	0	0	0	0	1	0	0	2	1	1	1	2	2	2	2	2	2	2	2	2	0	0	0	1	0	2	0	1	0	0	1	1	0	2	1	2	2	1	2	2	2	2	2	1	1	1
chr10.15237930	2	2	2	2	2	2	2	2	2	2	1	2	2	0	1	1	1	0	0	0	0	0	0	0	0	0	2	2	2	1	2	0	2	1	2	2	1	1	2	0	1	0	0	1	0	0	0	0	0	0	0	0
chr10.15339073	0	0	0	1	0	1	0	-1	0	1	0	0	0	0	1	1	1	0	0	0	0	0	0	-1	0	0	0	-1	0	0	0	-1	-1	0	0	0	1	0	1	0	0	0	0	1	0	0	0	0	0	0	0	0
chr10.15349046	0	0	0	1	0	1	0	0	0	1	0	0	0	0	1	1	1	0	0	0	0	0	0	0	0	0	0	0	0	0	0	0	0	0	0	0	1	0	1	0	2	2	2	2	2	2	2	2	2	1	1	1
chr10.15385859	0	2	2	2	1	1	1	2	2	1	0	1	1	1	0	0	0	0	0	1	0	0	0	0	1	0	2	2	2	1	2	1	2	1	1	2	0	1	2	1	2	2	2	1	2	2	2	2	2	2	2	2
chr10.15445695	2	0	0	0	1	1	1	0	0	1	1	1	1	1	1	1	1	0	0	1	0	0	0	0	1	0	0	0	1	0	1	1	0	0	0	1	1	1	0	0	2	2	2	2	1	2	2	2	2	2	2	2
chr10.15500806	2	-1	0	1	1	1	1	0	0	1	2	1	1	2	2	2	2	2	2	2	2	2	2	2	2	2	0	0	1	1	1	2	0	1	1	1	2	2	1	1	2	2	2	2	2	2	2	2	2	2	2	2
chr10.15534933	0	2	2	1	1	1	1	2	2	1	1	1	1	2	2	2	2	2	2	2	2	2	2	2	2	2	0	0	2	2	0	1	0	1	2	2	1	2	0	0	2	2	2	1	1	2	2	2	2	1	1	1
chr10.15541329	1	-1	0	-1	-1	1	-1	-1	-1	-1	1	-1	-1	-1	1	1	1	-1	0	-1	-1	-1	-1	-1	-1	-1	1	1	-1	-1	1	1	1	1	-1	-1	1	-1	1	1	-1	-1	-1	-1	1	-1	-1	-1	-1	-1	-1	-1
chr10.15612355	2	-1	0	0	2	2	1	2	1	1	2	1	1	-1	1	1	1	2	2	2	2	2	2	2	1	2	2	2	1	2	1	1	2	2	2	1	2	1	1	0	2	2	2	2	1	-1	2	2	2	2	2	2
chr10.15632262	2	2	2	2	1	1	2	0	1	2	2	2	2	1	2	2	2	2	1	1	2	2	2	2	1	2	2	2	2	2	2	2	2	2	2	2	2	2	2	2	2	2	2	2	2	2	2	2	2	2	2	2
chr10.15654324	2	2	2	2	1	1	2	0	1	2	2	2	2	1	2	2	2	2	1	1	2	2	2	2	1	2	2	2	2	1	2	1	2	1	1	2	2	1	1	1	0	0	0	1	0	0	0	0	0	1	1	1
chr10.15728385	0	0	0	0	0	0	0	0	0	0	0	0	0	0	0	0	0	0	0	0	0	0	0	0	0	0	0	0	0	0	0	0	0	0	0	0	0	0	0	0	0	0	0	0	0	0	0	0	0	0	0	0
chr10.15764876	0	0	0	0	0	0	0	0	0	0	0	0	0	0	0	0	0	0	0	0	0	0	0	0	0	0	0	0	0	0	1	1	0	0	0	0	0	0	0	0	0	0	0	0	0	0	0	0	0	0	0	0
chr10.15846374	0	2	2	1	0	0	1	0	0	1	0	1	1	2	2	2	2	2	2	2	2	2	2	2	2	2	0	0	1	2	1	2	-1	1	2	1	1	1	0	0	2	2	2	2	1	2	2	2	2	2	2	2
chr10.15898074	2	0	0	1	2	2	1	2	2	1	2	1	1	1	0	0	0	0	1	1	0	0	0	0	1	0	2	2	1	0	1	0	2	1	0	1	1	1	2	2	0	0	0	0	1	0	0	0	0	0	0	0
chr10.15999486	0	0	0	0	0	0	0	0	0	0	0	0	0	2	1	1	1	1	-1	2	2	2	2	2	2	2	-1	0	1	2	1	2	0	1	2	1	1	1	0	0	2	2	2	2	1	2	2	2	2	1	1	1
chr10.16018920	0	0	0	1	0	0	0	0	1	0	0	0	0	0	0	0	0	0	0	0	0	0	0	0	0	0	0	0	0	0	0	0	0	0	0	0	0	0	0	0	0	0	0	0	0	0	0	0	0	0	0	0
chr10.16144389	2	0	0	0	2	1	1	2	1	0	2	1	1	2	2	1	2	1	2	2	2	2	2	2	2	2	0	0	1	2	1	2	0	1	2	1	2	1	1	1	0	0	0	1	0	0	0	0	0	0	0	0
chr10.16451919	1	1	1	1	1	1	1	-1	1	1	-1	1	1	1	1	1	1	1	1	-1	1	1	1	1	1	1	1	1	1	-1	1	-1	1	-1	-1	1	1	1	1	-1	-1	-1	-1	-1	1	-1	-1	0	-1	1	1	1
chr10.16497053	2	2	2	1	2	2	2	2	1	2	2	2	2	2	2	1	2	1	2	2	2	2	2	2	2	2	2	2	2	2	2	2	2	2	2	2	2	2	2	2	2	2	2	2	2	2	2	2	2	1	1	1
chr10.16504746	2	2	2	1	2	2	2	2	1	2	2	2	2	2	2	1	2	1	2	2	2	2	2	2	2	2	2	2	2	2	2	2	2	2	2	2	2	2	2	2	2	2	2	2	2	2	2	2	2	1	1	1
chr10.16539864	2	2	2	1	2	2	2	2	1	2	2	2	2	2	2	1	2	-1	2	2	2	2	2	2	2	2	1	1	-1	2	1	2	1	1	2	1	1	1	1	1	2	2	2	2	1	2	2	2	2	2	2	2
chr10.16556165	0	0	0	1	0	0	0	0	1	0	0	0	0	0	0	1	0	1	0	0	0	0	0	0	0	0	0	0	0	0	0	0	0	0	0	0	0	0	0	0	0	0	0	0	0	0	0	0	0	0	0	0
chr10.16696712	2	0	0	0	2	2	-1	2	1	1	2	1	1	2	2	1	2	1	2	2	2	2	2	2	2	2	-1	0	1	2	1	2	0	0	1	1	1	1	1	2	0	0	0	1	1	0	0	0	0	0	0	0
chr10.16757148	0	0	0	0	0	0	0	0	0	0	-1	1	-1	0	1	-1	1	0	-1	0	0	0	0	0	0	0	0	0	0	0	0	0	-1	1	1	1	0	0	0	0	0	0	0	0	0	0	0	0	0	0	0	0
chr10.16946158	1	0	0	0	1	1	-1	1	1	0	1	0	0	1	1	1	1	1	1	1	1	1	1	1	1	1	1	1	1	1	1	1	1	1	0	0	1	1	1	0	0	0	0	0	0	0	0	0	0	0	0	0
chr10.17083986	2	0	0	1	2	1	1	2	2	0	2	1	1	2	2	2	1	2	1	1	2	1	2	2	2	2	2	2	2	1	2	1	2	1	1	2	2	1	1	2	0	0	0	1	1	0	0	0	0	1	0	1
chr10.17108695	0	2	2	2	0	1	1	0	1	2	0	1	1	1	0	0	0	0	1	1	0	0	0	0	1	0	2	2	0	1	2	2	2	1	0	0	1	1	2	1	2	2	2	2	2	2	2	2	2	1	2	1
chr10.17136396	-1	-1	-1	-1	-1	-1	-1	-1	-1	-1	-1	-1	-1	-1	-1	-1	-1	-1	-1	-1	-1	-1	-1	-1	-1	-1	-1	-1	-1	-1	-1	-1	-1	-1	-1	-1	-1	-1	-1	-1	-1	-1	-1	-1	-1	-1	-1	-1	-1	-1	-1	-1
chr10.17161543	1	-1	-1	-1	-1	0	-1	-1	-1	-1	1	1	1	-1	-1	-1	-1	-1	-1	-1	-1	-1	-1	-1	-1	-1	-1	-1	-1	-1	-1	-1	-1	-1	-1	-1	-1	-1	-1	-1	-1	-1	-1	-1	-1	-1	-1	-1	-1	-1	-1	-1
chr10.17210047	1	1	1	1	1	1	1	1	1	1	1	1	1	1	1	1	1	1	1	1	1	1	1	1	1	1	1	1	1	1	1	1	1	1	1	1	1	1	1	1	1	1	1	1	1	1	1	1	1	1	1	1
chr10.17215776	-1	1	-1	-1	-1	-1	-1	-1	-1	-1	-1	-1	-1	-1	-1	0	-1	-1	-1	-1	-1	-1	-1	-1	-1	-1	-1	-1	-1	-1	-1	-1	-1	-1	-1	1	-1	-1	-1	-1	-1	-1	-1	-1	-1	-1	-1	-1	-1	-1	-1	-1
chr10.17256141	2	2	2	1	2	1	2	2	1	1	2	2	2	1	2	2	2	2	1	1	2	2	2	2	1	2	2	2	2	1	2	1	2	2	2	2	1	1	1	2	2	2	2	2	2	2	2	2	2	1	2	1
chr10.17446261	1	0	0	1	1	1	1	0	1	1	1	0	1	0	0	0	1	0	1	1	0	1	0	0	0	0	0	0	0	1	0	1	0	0	1	1	1	1	1	2	2	2	2	2	2	2	2	2	2	2	2	2
chr10.17477138	0	2	2	2	0	1	1	0	1	2	0	1	1	1	2	1	2	1	2	2	0	1	0	0	1	0	0	0	1	1	0	0	0	1	1	0	2	0	0	2	2	2	2	1	2	2	2	2	2	1	2	1
chr10.17490673	1	1	1	1	1	1	1	1	1	1	1	1	1	1	-1	1	1	1	1	1	1	1	1	1	1	1	1	1	1	1	1	1	1	1	1	1	1	1	1	1	1	1	1	1	-1	-1	1	1	1	1	1	1
chr10.17647452	1	2	2	1	1	1	1	2	1	1	1	2	1	2	0	2	1	2	2	2	2	2	2	2	2	2	2	2	2	1	2	1	2	1	0	1	1	1	1	0	1	2	2	1	1	2	2	2	2	2	2	2
chr10.17739364	1	0	0	0	0	0	0	0	0	0	1	1	0	0	0	0	0	0	0	0	0	0	0	0	0	0	0	0	0	0	0	0	0	0	0	0	0	0	0	1	1	0	0	0	1	0	0	0	0	0	0	0
chr10.17791566	1	2	2	1	1	0	2	0	0	1	1	1	2	2	2	1	2	1	2	2	2	2	2	2	2	2	2	2	1	1	2	1	2	1	0	0	2	0	1	1	1	2	2	2	1	2	2	2	2	1	2	1
chr10.17970776	0	0	0	1	1	2	0	2	2	1	0	0	0	0	2	0	2	0	1	1	0	1	0	0	0	0	0	0	0	0	0	0	0	0	0	0	0	0	0	1	1	2	2	1	1	2	2	2	1	1	2	1
chr10.17993216	-1	-1	-1	-1	1	1	-1	-1	1	-1	-1	1	1	1	1	1	1	1	-1	-1	-1	-1	-1	-1	-1	-1	-1	1	-1	-1	1	1	1	1	-1	-1	-1	-1	-1	-1	-1	-1	-1	1	1	-1	-1	-1	-1	-1	1	-1
chr10.18123082	1	1	1	2	1	1	1	1	2	1	1	1	1	1	2	1	2	1	1	1	1	1	1	1	1	1	1	1	1	1	1	1	1	1	1	1	1	1	1	2	1	1	1	1	1	1	1	1	1	1	1	1
chr10.18250304	0	0	0	1	0	0	0	0	1	0	0	0	0	1	2	0	2	0	2	2	0	1	0	0	1	0	2	2	0	1	1	2	2	2	2	1	1	1	2	1	0	0	0	0	0	0	0	0	0	1	0	1
chr10.18264781	1	1	1	1	1	1	1	-1	1	1	1	1	1	1	1	1	1	1	1	1	1	1	1	1	1	1	1	1	1	1	1	1	1	1	1	1	1	1	1	1	1	1	1	1	1	1	1	1	1	1	-1	1
chr10.18292145	1	1	1	1	1	1	1	1	1	1	1	1	1	1	1	1	1	1	1	1	1	1	1	1	1	1	1	1	1	1	1	1	1	1	1	1	1	1	1	1	1	1	1	1	1	1	1	1	1	1	1	1
chr10.18320326	2	2	2	2	2	2	2	2	2	2	2	2	2	2	2	1	2	1	2	2	2	2	-1	2	2	2	2	2	2	2	2	2	1	2	2	2	2	2	2	1	2	2	2	2	1	2	2	2	2	2	2	2
chr10.18411804	1	1	1	1	1	1	1	1	1	1	1	1	1	1	1	1	1	1	1	1	1	1	1	1	1	1	1	1	1	1	1	1	1	1	1	1	1	1	1	1	1	1	1	1	1	1	1	1	1	1	1	1
chr10.18432109	0	0	0	0	0	0	0	0	0	0	0	0	0	0	0	1	0	1	0	0	0	0	0	0	0	0	0	0	0	0	0	0	0	0	0	0	0	0	0	1	0	0	0	0	1	0	0	0	0	0	0	0
chr10.18498511	0	0	0	0	0	0	0	0	0	0	0	0	0	0	0	1	0	1	0	0	0	0	0	0	0	0	0	0	0	0	0	0	0	0	0	0	0	0	0	1	0	0	0	0	1	0	0	0	0	0	0	0
chr10.18613158	1	1	1	1	1	1	-1	1	1	1	1	1	-1	1	1	-1	1	1	1	1	1	1	1	1	1	1	1	1	1	1	1	1	1	1	1	1	1	1	1	1	1	0	0	-1	1	1	0	0	1	1	0	1
chr10.18624086	0	-1	0	-1	0	1	0	0	1	-1	0	0	0	-1	0	-1	0	1	0	0	1	-1	-1	1	1	1	-1	1	0	0	-1	-1	-1	1	1	1	0	-1	1	0	-1	1	-1	-1	-1	1	1	1	-1	-1	1	-1
chr10.18645753	2	2	2	2	1	0	2	0	1	1	2	2	2	1	0	2	0	2	0	0	2	1	2	2	1	2	1	2	2	2	2	2	2	2	1	1	1	2	2	2	1	2	2	1	2	2	2	2	1	1	2	1
chr10.18870779	0	2	1	1	1	1	1	2	1	1	0	1	1	0	0	1	0	1	0	0	0	0	0	0	0	0	0	0	2	2	1	1	0	0	0	1	1	2	0	1	0	0	0	0	0	0	0	0	0	1	0	1
chr10.19033894	-1	1	1	0	2	0	1	-1	1	1	-1	1	0	1	1	-1	0	1	-1	1	-1	0	1	-1	-1	0	1	1	0	-1	0	1	0	0	0	0	-1	0	1	-1	1	0	-1	1	1	1	-1	1	1	1	1	1
chr10.19089092	1	-1	-1	-1	-1	-1	-1	-1	-1	-1	-1	-1	-1	-1	-1	-1	-1	-1	-1	-1	-1	-1	-1	-1	1	-1	-1	-1	-1	-1	-1	-1	-1	-1	-1	-1	-1	-1	-1	1	-1	-1	-1	-1	1	-1	-1	-1	-1	1	-1	1
chr10.19164787	-1	-1	-1	-1	-1	-1	-1	1	2	-1	1	1	1	1	-1	1	-1	2	1	-1	2	-1	-1	2	1	-1	1	-1	-1	-1	1	1	-1	-1	2	2	2	2	-1	1	-1	-1	-1	-1	1	2	2	-1	-1	1	-1	1
chr10.19266915	1	1	1	1	1	1	1	1	1	1	1	1	1	1	2	1	1	1	1	1	1	1	1	1	1	1	1	1	1	1	1	1	1	1	1	1	1	1	1	1	1	1	1	1	1	1	1	1	1	1	1	1
chr10.19314747	1	2	2	2	2	2	2	2	2	2	1	1	2	2	2	2	2	2	2	2	2	2	2	2	2	2	2	2	2	2	2	2	2	2	2	2	2	2	2	2	2	2	2	2	2	2	2	2	2	2	2	2
chr10.19335834	1	1	1	1	1	1	1	1	1	1	1	1	1	1	1	1	1	1	1	1	1	1	1	1	1	1	1	1	1	1	1	1	1	1	1	1	1	1	1	1	1	1	1	1	1	1	1	1	1	1	1	1
chr10.19453514	1	-1	-1	-1	-1	-1	-1	-1	-1	-1	-1	-1	1	-1	-1	-1	-1	-1	-1	1	-1	-1	-1	-1	-1	0	-1	-1	-1	-1	-1	-1	-1	-1	-1	-1	-1	-1	-1	-1	-1	-1	-1	-1	-1	0	-1	0	-1	-1	-1	0
chr10.19488482	0	0	-1	0	0	-1	0	0	0	-1	-1	-1	0	-1	0	-1	0	1	0	0	1	-1	1	1	-1	1	-1	1	0	0	-1	-1	-1	1	1	-1	0	0	-1	-1	1	1	1	1	-1	1	1	1	1	-1	1	-1
chr10.19553773	1	1	1	1	1	1	1	1	1	1	1	1	1	1	1	1	1	1	1	1	1	1	1	1	1	1	1	1	1	1	1	1	1	1	1	1	1	1	1	1	1	1	1	1	1	1	1	1	1	1	1	1
chr10.19777838	1	-1	1	1	-1	1	1	1	-1	1	0	0	1	-1	1	-1	1	-1	-1	1	-1	1	-1	-1	-1	1	1	1	1	-1	-1	1	1	1	2	-1	-1	-1	-1	1	1	-1	-1	-1	-1	-1	-1	-1	-1	1	1	1
chr10.19815330	1	1	1	1	1	1	1	1	1	1	1	1	1	1	1	1	1	1	1	1	1	1	1	1	1	1	1	1	1	1	1	1	1	1	1	1	1	1	1	1	1	1	1	1	1	1	1	1	1	1	1	1
chr10.19934838	1	1	1	1	1	0	1	-1	0	1	1	1	1	1	1	1	1	-1	1	1	0	-1	1	0	-1	1	1	1	-1	1	1	1	1	1	0	0	1	0	0	1	1	-1	1	1	1	-1	-1	-1	1	-1	-1	-1
chr10.19987258	1	1	1	1	1	1	1	1	1	1	1	1	1	1	1	1	1	1	1	1	1	1	1	1	1	1	1	1	1	1	1	1	1	1	1	1	1	1	1	1	1	1	1	1	1	1	1	1	1	1	1	1
chr10.20132704	1	1	1	1	1	1	1	1	1	1	1	1	1	1	1	1	1	1	1	1	1	1	1	1	1	1	1	1	1	1	1	1	1	1	1	1	1	1	1	1	1	1	1	1	1	1	1	1	1	1	1	1
chr10.20304662	1	0	-1	0	0	1	0	-1	0	1	1	1	0	0	-1	1	0	-1	0	0	-1	-1	0	0	0	0	1	-1	1	-1	-1	-1	-1	1	1	-1	0	-1	1	1	0	0	-1	-1	1	0	-1	0	0	0	0	0
chr10.20327252	1	1	1	1	1	1	1	1	1	1	1	1	1	1	1	1	1	1	1	1	1	1	1	1	1	1	1	1	1	1	1	1	1	1	1	1	1	1	1	1	1	1	1	1	1	1	1	1	1	1	1	1
chr10.20362561	0	2	2	2	1	2	2	1	-1	2	0	1	2	0	1	-1	-1	0	0	0	1	-1	1	-1	0	-1	2	2	1	2	2	2	2	2	2	1	2	1	2	2	2	-1	1	1	2	-1	1	-1	1	2	-1	2
chr10.20424815	1	1	1	1	1	1	1	1	1	1	1	1	1	1	1	1	1	1	1	1	1	1	1	1	1	1	1	1	1	1	1	1	1	1	1	1	1	1	1	1	1	1	1	1	1	1	1	1	1	1	1	1
chr10.20450097	-1	-1	1	-1	1	-1	1	-1	-1	1	1	1	1	1	1	-1	1	1	1	1	1	1	1	1	1	-1	1	1	1	1	1	1	1	1	1	1	-1	-1	1	1	1	1	1	1	-1	-1	1	1	1	1	1	1
chr10.20502300	1	1	1	1	1	1	1	1	1	1	1	1	1	1	1	1	1	1	1	1	1	1	1	-1	1	-1	1	1	1	1	1	1	1	1	1	1	1	1	1	-1	1	1	1	1	-1	1	1	1	1	1	1	1
chr10.20532505	1	1	-1	1	1	1	-1	-1	-1	1	1	1	1	1	1	1	1	-1	1	1	-1	-1	1	1	-1	1	1	1	1	-1	1	1	1	-1	1	-1	1	1	1	1	1	1	1	1	1	-1	1	-1	1	1	-1	1
chr10.20556374	1	2	2	2	0	1	1	0	1	2	1	2	1	0	0	1	0	1	0	0	0	0	0	0	0	0	0	0	1	0	1	0	0	0	0	1	1	1	0	1	1	0	0	1	0	0	0	0	1	1	0	1
chr10.20571502	0	0	1	0	0	1	0	0	0	1	0	0	0	2	2	2	2	2	2	2	2	2	2	2	2	2	2	2	1	2	1	2	2	2	2	1	1	1	2	2	0	0	0	0	1	0	0	0	0	0	0	0
chr10.20625058	1	0	1	1	-1	1	0	0	-1	1	-1	-1	-1	2	2	2	2	2	2	2	2	2	2	2	2	2	1	0	0	-1	-1	0	-1	1	1	0	1	0	1	2	0	0	0	0	1	0	0	0	0	0	0	0
chr10.20682248	-1	1	-1	-1	1	-1	-1	-1	1	1	-1	-1	-1	1	2	1	2	1	1	1	2	2	2	2	1	2	-1	-1	1	-1	1	1	-1	1	-1	-1	-1	1	1	-1	-1	-1	-1	-1	1	-1	1	-1	1	1	-1	-1
chr10.20711058	0	0	0	0	0	0	0	0	0	0	0	0	0	1	2	1	2	1	1	1	2	2	2	2	1	2	0	0	0	0	0	0	0	0	0	0	0	0	1	1	0	0	0	0	1	0	0	0	0	0	0	0
chr10.20804948	-1	0	1	1	1	1	-1	-1	1	1	1	1	0	1	1	1	1	1	1	1	1	1	1	1	1	1	1	1	1	1	1	1	1	1	1	1	1	1	1	1	1	1	1	1	1	1	1	1	1	1	1	1
chr10.20856615	-1	2	-1	-1	-1	-1	2	2	-1	-1	2	2	2	2	-1	-1	-1	2	-1	2	2	2	2	2	2	2	-1	1	1	1	-1	1	1	1	1	1	2	1	-1	1	1	1	1	-1	-1	1	1	1	1	-1	1	-1
chr10.21091750	1	1	1	1	1	1	-1	-1	-1	1	1	1	1	1	1	1	1	1	1	1	-1	1	1	1	1	1	1	-1	1	-1	-1	0	-1	1	-1	-1	1	1	-1	1	1	1	1	1	1	1	1	1	1	1	1	1
chr10.21238734	1	2	2	1	2	2	2	2	1	2	2	2	1	-1	1	1	1	1	1	1	1	1	1	1	-1	1	-1	2	2	2	1	2	2	1	1	-1	1	-1	-1	1	2	2	2	1	2	2	2	2	1	2	2	2
chr10.21331587	1	1	1	1	1	1	1	1	1	1	1	1	1	1	1	1	1	1	1	1	1	1	1	1	1	1	1	1	1	1	1	1	1	1	1	1	1	1	1	1	1	1	1	1	1	1	1	1	1	1	1	1
chr10.21392367	2	2	1	2	2	1	1	2	2	1	2	2	2	1	1	2	1	2	2	1	2	2	2	2	1	2	1	2	2	2	1	2	2	2	2	2	0	2	2	1	1	2	2	2	2	2	2	2	2	2	2	2
chr10.21399975	1	0	1	0	1	1	1	0	0	1	1	0	1	1	2	1	1	1	0	1	-1	0	0	-1	1	0	-1	-1	1	2	1	1	2	1	-1	-1	1	-1	1	1	1	0	0	0	0	0	0	0	0	1	0	1
chr10.21498876	0	0	1	0	1	2	1	2	1	1	0	0	0	0	0	0	0	0	0	0	0	0	0	0	0	0	1	0	0	0	1	0	0	0	0	0	2	0	0	1	0	0	0	0	0	0	0	0	0	0	0	0
chr10.21667597	1	1	1	1	1	1	1	1	1	1	1	1	1	1	1	1	1	1	1	1	1	1	1	1	1	1	1	1	1	1	1	1	1	1	1	1	1	1	1	1	1	1	1	1	1	1	1	1	1	1	1	1
chr10.21891719	1	1	1	1	1	1	1	1	1	1	1	1	1	1	-1	1	1	1	1	1	1	1	1	1	1	1	1	1	1	1	1	1	1	1	1	1	1	1	1	1	-1	2	2	1	-1	2	2	2	1	1	2	1
chr10.21941398	-1	-1	-1	-1	-1	1	-1	-1	1	-1	-1	0	1	1	1	-1	1	1	-1	1	1	1	-1	1	1	1	1	1	1	1	1	1	1	-1	1	1	1	1	1	1	-1	-1	-1	-1	-1	0	0	0	-1	1	-1	-1
chr10.21975242	0	0	0	0	0	0	0	0	0	0	0	0	0	0	0	0	0	0	0	0	0	0	0	0	0	0	0	0	0	0	0	0	0	1	0	0	0	0	0	1	0	0	0	0	1	0	0	0	0	0	0	0
chr10.22027741	0	2	1	1	1	2	1	2	-1	1	0	1	0	1	1	0	1	0	0	1	0	0	0	0	0	0	1	2	2	2	1	1	2	1	0	2	1	2	2	1	1	2	2	1	1	2	2	2	1	2	2	2
chr10.22217941	2	0	1	1	1	0	1	0	1	1	2	1	2	2	2	2	2	2	2	2	2	2	2	2	2	2	1	0	1	0	2	1	0	1	2	2	2	1	1	2	2	2	2	2	2	2	2	2	2	2	2	2
chr10.22236525	0	0	0	0	0	0	-1	0	-1	0	-1	0	-1	-1	-1	-1	-1	1	0	-1	1	-1	-1	1	1	-1	0	0	0	0	-1	0	0	0	1	1	1	-1	-1	-1	-1	1	-1	-1	-1	1	-1	1	-1	-1	-1	-1
chr10.22300606	1	1	1	1	1	1	1	1	1	1	1	1	1	1	1	1	1	1	1	1	1	1	1	1	1	1	1	1	1	1	1	1	1	1	1	1	1	1	1	1	1	1	1	1	1	1	1	1	1	1	1	1
chr10.22311151	1	2	1	1	1	2	1	2	1	1	0	1	0	0	1	0	1	0	0	0	0	0	0	0	0	0	1	2	1	2	0	1	2	1	0	0	0	1	1	1	0	0	0	0	1	0	0	0	0	0	0	0
chr10.22363185	2	0	1	1	1	0	1	0	1	1	2	1	2	1	1	2	1	2	2	1	2	2	2	2	2	2	1	0	1	0	1	1	0	1	2	2	1	1	1	1	1	2	2	2	1	2	2	2	2	2	2	2
chr10.22431549	2	0	1	1	1	0	1	0	1	1	2	1	2	1	2	2	2	2	2	1	2	2	2	2	2	2	1	0	1	0	1	1	0	1	2	2	1	1	1	2	1	2	2	2	2	2	2	2	2	2	2	2
chr10.22467847	1	-1	1	1	1	0	1	1	1	1	1	-1	1	1	1	1	1	1	1	1	1	-1	1	1	-1	1	1	1	1	-1	1	1	-1	1	1	-1	1	1	1	1	1	-1	1	1	1	-1	1	-1	-1	1	-1	1
chr10.22512341	0	2	1	1	1	2	1	2	1	1	0	1	0	0	0	0	0	0	0	0	0	0	0	0	0	0	1	2	1	2	0	1	2	1	0	0	0	1	1	0	1	0	0	0	0	0	0	0	0	0	0	0
chr10.22639172	1	2	1	-1	2	2	2	2	1	-1	2	2	1	2	-1	2	-1	2	2	2	2	2	2	2	2	2	-1	2	2	2	1	-1	2	2	-1	1	1	2	-1	-1	-1	-1	1	1	1	-1	-1	1	1	1	1	1
chr10.22689195	0	0	0	0	0	0	1	0	0	0	1	1	0	2	1	1	-1	2	2	2	2	2	2	2	-1	2	0	0	-1	0	-1	0	0	1	-1	2	-1	-1	-1	2	1	2	2	2	2	2	2	2	2	2	2	2
chr10.22813536	1	2	2	2	1	2	1	2	2	2	0	1	1	0	0	0	0	0	0	0	0	0	0	0	0	0	2	2	1	2	1	2	2	1	1	0	1	1	1	0	1	0	0	1	0	0	0	0	1	0	0	0
[truncated: 15,667,210 more chars]
