# Supplementary material for: Homozygosity mapping and sequencing identify two genes that might contribute to pointing behavior in hunting dogs
Source: Canine Genet Epidemiol. 2015 Apr 18;2:5. doi: 10.1186/s40575-015-0018-5 (PMC4579392; doi:10.1186/s40575-015-0018-5)
Supplement: Additional file 3: — Microarray genotype brlmm-p.report call rate for the 52 analyzed dogs. [file 40575_2015_18_MOESM3_ESM.txt]

#%affymetrix-algorithm-param-apt-engine=ProbesetGenotypeEngine
#%affymetrix-algorithm-param-apt-program-name=apt-probeset-genotype
#%affymetrix-algorithm-param-apt-command-line=apt-probeset-genotype -c c:\snp5\DogSty06m520431.cdf -o c:\snp5\hc\dog_results_01 --cel-files c:\snp5\HundeCel\dog_cel_list.txt --read-genders c:\snp5\hundecel\dog_gender.txt -a brlmm-p
#%affymetrix-algorithm-param-apt-exec-guid=00005c68-3fef-417c-0bde-006549007e40
#%affymetrix-algorithm-param-apt-analysis-guid=000006e7-68bf-4c7a-4f74-005e3700444f
#%affymetrix-algorithm-param-apt-time-str=Wed Dec 15 16:31:23 2010
#%affymetrix-algorithm-param-apt-version=apt-1.10.2 $Id: apt-probeset-genotype.cpp,v 1.238 2009/01/28 04:03:28 harley Exp $
#%affymetrix-algorithm-param-apt-cvs-id=$Id: apt-probeset-genotype.cpp,v 1.238 2009/01/28 04:03:28 harley Exp $
#%affymetrix-algorithm-param-apt-free-mem=2387766067
#%affymetrix-algorithm-param-apt-opt-chip-type=DogSty06m520431
#%affymetrix-algorithm-param-apt-opt-probe-count=2598544
#%affymetrix-algorithm-param-apt-opt-force=false
#%affymetrix-algorithm-param-apt-opt-block-size=0
#%affymetrix-algorithm-param-apt-opt-mem-usage=0
#%affymetrix-algorithm-param-apt-opt-out-dir=c:\snp5\hc\dog_results_01
#%affymetrix-algorithm-param-apt-opt-cc-md-chp-out-dir=
#%affymetrix-algorithm-param-apt-opt-xda-chp-out-dir=
#%affymetrix-algorithm-param-apt-opt-cdf-file=DogSty06m520431.cdf
#%affymetrix-algorithm-param-apt-opt-ps-list-file=
#%affymetrix-algorithm-param-apt-opt-kill-list=
#%affymetrix-algorithm-param-apt-opt-use-disk=true
#%affymetrix-algorithm-param-apt-opt-disk-dir=
#%affymetrix-algorithm-param-apt-opt-diskCache=50
#%affymetrix-algorithm-param-apt-opt-cel-count=52
#%affymetrix-algorithm-param-apt-opt-cel-1=SD 843_(DogSty06m520431).CEL
#%affymetrix-algorithm-param-apt-opt-cel-2=SD934b_(DogSty06m520431).CEL
#%affymetrix-algorithm-param-apt-opt-cel-3=SD808a_(DogSty06m520431).CEL
#%affymetrix-algorithm-param-apt-opt-cel-4=SD793a_(DogSty06m520431).CEL
#%affymetrix-algorithm-param-apt-opt-cel-5=SD789a_(DogSty06m520431).CEL
#%affymetrix-algorithm-param-apt-opt-cel-6=SD787a_(DogSty06m520431).CEL
#%affymetrix-algorithm-param-apt-opt-cel-7=SD742a_(DogSty06m520431).CEL
#%affymetrix-algorithm-param-apt-opt-cel-8=SD725a_(DogSty06m520431).CEL
#%affymetrix-algorithm-param-apt-opt-cel-9=SD674b_(DogSty06m520431).CEL
#%affymetrix-algorithm-param-apt-opt-cel-10=SD629b_(DogSty06m520431).CEL
#%affymetrix-algorithm-param-apt-opt-cel-11=SD604a_(DogSty06m520431).CEL
#%affymetrix-algorithm-param-apt-opt-cel-12=SD112b_(DogSty06m520431).CEL
#%affymetrix-algorithm-param-apt-opt-cel-13=SD111a_(DogSty06m520431).CEL
#%affymetrix-algorithm-param-apt-opt-cel-14=LW78_(DogSty06m520431).CEL
#%affymetrix-algorithm-param-apt-opt-cel-15=LW63a_(DogSty06m520431).CEL
#%affymetrix-algorithm-param-apt-opt-cel-16=LW58_(DogSty06m520431).CEL
#%affymetrix-algorithm-param-apt-opt-cel-17=LW42_(DogSty06m520431).CEL
#%affymetrix-algorithm-param-apt-opt-cel-18=LW37_(DogSty06m520431).CEL
#%affymetrix-algorithm-param-apt-opt-cel-19=LW34_(DogSty06m520431).CEL
#%affymetrix-algorithm-param-apt-opt-cel-20=LW33_(DogSty06m520431).CEL
#%affymetrix-algorithm-param-apt-opt-cel-21=LW31_(DogSty06m520431).CEL
#%affymetrix-algorithm-param-apt-opt-cel-22=LW30_(DogSty06m520431).CEL
#%affymetrix-algorithm-param-apt-opt-cel-23=LW16_(DogSty06m520431).CEL
#%affymetrix-algorithm-param-apt-opt-cel-24=LW8_(DogSty06m520431).CEL
#%affymetrix-algorithm-param-apt-opt-cel-25=LW7_(DogSty06m520431).CEL
#%affymetrix-algorithm-param-apt-opt-cel-26=LW1_(DogSty06m520431).CEL
#%affymetrix-algorithm-param-apt-opt-cel-27=GM31_(DogSty06m520431).CEL
#%affymetrix-algorithm-param-apt-opt-cel-28=GM29_(DogSty06m520431).CEL
#%affymetrix-algorithm-param-apt-opt-cel-29=GM27_(DogSty06m520431).CEL
#%affymetrix-algorithm-param-apt-opt-cel-30=GM25_(DogSty06m520431).CEL
#%affymetrix-algorithm-param-apt-opt-cel-31=GM22_(DogSty06m520431).CEL
#%affymetrix-algorithm-param-apt-opt-cel-32=GM21_(DogSty06m520431).CEL
#%affymetrix-algorithm-param-apt-opt-cel-33=GM16_(DogSty06m520431).CEL
#%affymetrix-algorithm-param-apt-opt-cel-34=GM14_(DogSty06m520431).CEL
#%affymetrix-algorithm-param-apt-opt-cel-35=GM12_(DogSty06m520431).CEL
#%affymetrix-algorithm-param-apt-opt-cel-36=GM11_(DogSty06m520431).CEL
#%affymetrix-algorithm-param-apt-opt-cel-37=GM9_(DogSty06m520431).CEL
#%affymetrix-algorithm-param-apt-opt-cel-38=GM2b_(DogSty06m520431).CEL
#%affymetrix-algorithm-param-apt-opt-cel-39=GM1b_(DogSty06m520431).CEL
#%affymetrix-algorithm-param-apt-opt-cel-40=BDP57_(DogSty06m520431).CEL
#%affymetrix-algorithm-param-apt-opt-cel-41=BDP56b_(DogSty06m520431).CEL
#%affymetrix-algorithm-param-apt-opt-cel-42=BDP51_(DogSty06m520431).CEL
#%affymetrix-algorithm-param-apt-opt-cel-43=BDP36_(DogSty06m520431).CEL
#%affymetrix-algorithm-param-apt-opt-cel-44=BDP34_(DogSty06m520431).CEL
#%affymetrix-algorithm-param-apt-opt-cel-45=BDP23b_(DogSty06m520431).CEL
#%affymetrix-algorithm-param-apt-opt-cel-46=BDP20a_(DogSty06m520431).CEL
#%affymetrix-algorithm-param-apt-opt-cel-47=BDP19a_(DogSty06m520431).CEL
#%affymetrix-algorithm-param-apt-opt-cel-48=BDP17a_(DogSty06m520431).CEL
#%affymetrix-algorithm-param-apt-opt-cel-49=BDP16b_(DogSty06m520431).CEL
#%affymetrix-algorithm-param-apt-opt-cel-50=BDP13_(DogSty06m520431).CEL
#%affymetrix-algorithm-param-apt-opt-cel-51=BDP11a_(DogSty06m520431).CEL
#%affymetrix-algorithm-param-apt-opt-cel-52=BDP5_(DogSty06m520431).CEL
#%affymetrix-algorithm-param-apt-opt-analysis-name=brlmm-p
#%affymetrix-algorithm-param-apt-opt-set-analysis-name=
#%affymetrix-algorithm-param-apt-opt-analysis-spec=quant-norm.sketch=50000.bioc=false.lowprecision=false.usepm=false.target=0.doavg=false.subsetmd5=d41d8cd98f00b204e9800998ecf8427e,pm-only,brlmm-p.K=2.transform=CCS.lowprecision=false.KX=4.KH=0.2.V=10.AAM=0.66.ABM=0.BBM=-0.66.BBY=10.ABY=10.AAY=10.AAV=0.005.ABV=0.01.BBV=0.005.AAYV=0.1.ABYV=0.1.BBYV=0.1.AAXY=0.ABXY=0.BBXY=0.KXX=0.KAH=0.KHB=0.KYAH=0.…
#%affymetrix-algorithm-param-apt-opt-feat-effect-file=
#%affymetrix-algorithm-param-apt-opt-target-sketch-file=
#%affymetrix-algorithm-param-apt-opt-do-residuals=false
#%affymetrix-algorithm-param-apt-opt-do-feature-effects=false
#%affymetrix-algorithm-param-apt-opt-write-sketch=false
#%affymetrix-algorithm-param-apt-opt-a5-write-sketch=false
#%affymetrix-algorithm-param-apt-opt-set-gender-method=
#%affymetrix-algorithm-param-apt-opt-chrXProbeFile=
#%affymetrix-algorithm-param-apt-opt-chrYProbeFile=
#%affymetrix-algorithm-param-apt-opt-read-priors-brlmm=
#%affymetrix-algorithm-param-apt-opt-initial-calls=false
#%affymetrix-algorithm-param-apt-opt-output-summaries=false
#%affymetrix-algorithm-param-apt-opt-list-sample=false
#%affymetrix-algorithm-param-apt-opt-write-prior=false
#%affymetrix-algorithm-param-apt-opt-chrX-file=
#%affymetrix-algorithm-param-apt-opt-chrX-snps=
#%affymetrix-algorithm-param-apt-opt-no-gender-force=false
#%affymetrix-algorithm-param-apt-opt-special-snps=
#%affymetrix-algorithm-param-apt-opt-compute-prior=10000
#%affymetrix-algorithm-param-apt-opt-norm-size=0
#%affymetrix-algorithm-param-apt-opt-dm-thresh=.17
#%affymetrix-algorithm-param-apt-opt-dm-het-mult=0
#%affymetrix-algorithm-param-apt-opt-read-genders=dog_gender.txt
#%affymetrix-algorithm-param-apt-opt-model-file-brlmm=
#%affymetrix-algorithm-param-apt-opt-model-file-brlmmp=
#%affymetrix-algorithm-param-apt-opt-model-file-birdseed=
#%affymetrix-algorithm-param-apt-opt-genotypes-file=
#%affymetrix-algorithm-param-apt-opt-dm-calls-out=false
#%affymetrix-algorithm-param-apt-opt-qmethod-spec=plier.optmethod=1
#%affymetrix-algorithm-param-apt-opt-genotype-only=true
#%affymetrix-algorithm-param-quantification-name=brlmm-p
#%affymetrix-algorithm-param-quantification-version=1.0
#%affymetrix-algorithm-param-quantification-scale=linear
#%affymetrix-algorithm-param-quantification-type=signal
#%affymetrix-algorithm-param-min-thresh=-inf
#%affymetrix-algorithm-param-max-thresh=0.05
#%affymetrix-algorithm-param-gender_method_used=user-supplied
#%guid=00002529-4911-4f6e-0b4c-005b42004f60
cel_files	computed_gender	call_rate	het_rate	hom_rate	cluster_distance_mean	cluster_distance_stdev	raw_intensity_mean	raw_intensity_stdev	allele_summarization_mean	allele_summarization_stdev	allele_deviation_mean	allele_deviation_stdev	allele_mad_residuals_mean	allele_mad_residuals_stdev
SD 843_(DogSty06m520431).CEL	female	83.78142	42.27103	41.5104	1.14983	0.85346	8.89447	1.29846	9.39641	1.03387	0.44033	0.38523	0.16707	0.10781
SD934b_(DogSty06m520431).CEL	male	85.23582	43.48079	41.75503	0.71799	0.56401	8.72513	1.1305	9.39911	1.03169	0.31636	0.35438	0.13225	0.07709
SD808a_(DogSty06m520431).CEL	male	85.07771	43.49652	41.58119	0.59507	0.49999	8.97291	1.11775	9.39643	1.04221	0.25016	0.34019	0.10217	0.06317
SD793a_(DogSty06m520431).CEL	male	85.04468	43.26291	41.78177	0.62005	0.5067	9.94188	1.16182	9.38638	1.03682	0.27303	0.34521	0.11647	0.07161
SD789a_(DogSty06m520431).CEL	male	84.73555	44.75899	39.97656	0.68967	0.55884	8.84132	1.10103	9.38991	1.04481	0.25695	0.32944	0.1131	0.06728
SD787a_(DogSty06m520431).CEL	male	85.11783	43.08907	42.02876	0.76607	0.58603	8.81502	1.14102	9.40001	1.02051	0.33364	0.36623	0.1432	0.08286
SD742a_(DogSty06m520431).CEL	male	85.4655	41.26184	44.20366	0.75009	0.60349	9.94979	1.23754	9.39695	1.03281	0.34665	0.37225	0.11198	0.07369
SD725a_(DogSty06m520431).CEL	female	85.01243	44.06444	40.94799	0.645	0.53439	9.91837	1.04374	9.38627	1.03747	0.27182	0.34065	0.11508	0.06756
SD674b_(DogSty06m520431).CEL	male	85.01479	43.65935	41.35544	0.73821	0.57604	8.74896	1.09356	9.40009	1.02707	0.32035	0.35703	0.13326	0.07651
SD629b_(DogSty06m520431).CEL	male	84.93377	42.95063	41.98314	0.65727	0.53726	8.97864	1.25481	9.41336	1.03494	0.27255	0.34338	0.10737	0.06639
SD604a_(DogSty06m520431).CEL	female	84.51924	41.21543	43.30381	0.82035	0.64732	9.59943	1.27283	9.39708	1.03693	0.35657	0.35193	0.14449	0.10114
SD112b_(DogSty06m520431).CEL	female	84.45553	43.92993	40.5256	0.84913	0.66213	9.4884	1.24784	9.40069	1.03134	0.35096	0.34433	0.14686	0.10265
SD111a_(DogSty06m520431).CEL	male	84.59161	43.26841	41.32319	0.83101	0.65192	9.60868	1.20533	9.39706	1.04532	0.34	0.34223	0.13954	0.0903
LW78_(DogSty06m520431).CEL	female	84.77409	46.40688	38.36721	0.67745	0.53841	8.97689	1.13538	9.3899	1.04251	0.24795	0.31749	0.11015	0.06226
LW63a_(DogSty06m520431).CEL	male	84.69779	45.99629	38.70151	0.68809	0.54729	9.37238	1.15399	9.38944	1.04853	0.25567	0.32142	0.10894	0.0615
LW58_(DogSty06m520431).CEL	female	84.57194	46.93311	37.63883	0.72102	0.57322	9.4147	1.0943	9.38906	1.04126	0.26166	0.31272	0.12534	0.06967
LW42_(DogSty06m520431).CEL	female	85.34201	45.68244	39.65957	0.60681	0.50924	8.94405	1.08606	9.40037	1.03766	0.23803	0.33023	0.1036	0.06169
LW37_(DogSty06m520431).CEL	female	85.17132	45.78706	39.38426	0.72469	0.54332	9.26539	1.07472	9.40086	1.03662	0.29761	0.34897	0.12612	0.07644
LW34_(DogSty06m520431).CEL	female	84.87163	44.13916	40.73247	0.66339	0.53961	9.40952	1.15677	9.39136	1.04217	0.27139	0.32457	0.1134	0.06675
LW33_(DogSty06m520431).CEL	male	84.82679	44.06365	40.76314	0.67562	0.54308	9.37965	1.17969	9.38911	1.03667	0.28585	0.327	0.11975	0.07012
LW31_(DogSty06m520431).CEL	female	85.41909	45.66985	39.74924	0.80378	0.57621	9.21515	1.05037	9.3955	1.03191	0.34239	0.35774	0.15647	0.10371
LW30_(DogSty06m520431).CEL	female	85.43482	44.14074	41.29409	0.58875	0.48852	9.73164	1.10931	9.39021	1.04218	0.26088	0.34395	0.10024	0.06168
LW16_(DogSty06m520431).CEL	female	84.77567	44.83293	39.94274	0.66142	0.53871	9.681	1.13356	9.38112	1.05294	0.25249	0.32806	0.10894	0.06589
LW8_(DogSty06m520431).CEL	female	85.49618	44.73067	40.7655	0.78562	0.57867	9.23859	1.04402	9.39774	1.03281	0.33591	0.36633	0.15327	0.09894
LW7_(DogSty06m520431).CEL	male	84.64352	44.313	40.33052	0.86299	0.65477	8.17351	1.04596	9.40407	1.00756	0.35499	0.36055	0.17003	0.09141
LW1_(DogSty06m520431).CEL	male	85.20986	44.07466	41.1352	0.57099	0.48535	9.24053	1.14949	9.39607	1.03946	0.25118	0.33558	0.09905	0.06165
GM31_(DogSty06m520431).CEL	female	85.1194	45.18925	39.93015	0.6314	0.53173	9.22521	1.22746	9.4332	1.01525	0.25941	0.3328	0.11882	0.0698
GM29_(DogSty06m520431).CEL	female	85.19413	46.6114	38.58273	0.61999	0.52234	9.38687	1.16496	9.3981	1.0471	0.24373	0.3306	0.09921	0.06081
GM27_(DogSty06m520431).CEL	female	85.44426	46.57443	38.86984	0.58417	0.49495	9.78604	1.13036	9.39444	1.04142	0.24609	0.33795	0.09812	0.05987
GM25_(DogSty06m520431).CEL	male	85.07771	45.88538	39.19234	0.61219	0.51187	9.43344	1.24793	9.39145	1.04898	0.26038	0.33442	0.09432	0.06054
GM22_(DogSty06m520431).CEL	female	84.9495	47.81487	37.13463	0.65019	0.52745	9.49203	1.19747	9.39794	1.04193	0.24489	0.31549	0.10081	0.05876
GM21_(DogSty06m520431).CEL	male	84.82207	46.43913	38.38294	0.68826	0.55236	9.36646	1.2039	9.39689	1.0363	0.25331	0.32406	0.10912	0.06379
GM16_(DogSty06m520431).CEL	female	84.70015	47.66856	37.03159	0.73143	0.57251	9.366	1.22323	9.39198	1.0492	0.26045	0.31746	0.11138	0.06413
GM14_(DogSty06m520431).CEL	male	84.83702	46.41632	38.4207	0.67488	0.54809	9.2221	1.18326	9.38909	1.04443	0.2517	0.32508	0.10518	0.06397
GM12_(DogSty06m520431).CEL	female	85.94846	46.66331	39.28515	0.80861	0.58106	9.36971	1.11805	9.39686	1.0366	0.34792	0.37072	0.15294	0.10891
GM11_(DogSty06m520431).CEL	male	85.54731	46.14023	39.40707	0.82016	0.59221	9.01421	1.04538	9.39927	1.02867	0.34819	0.37048	0.16088	0.10151
GM9_(DogSty06m520431).CEL	female	85.89969	45.05081	40.84888	0.83107	0.57712	9.38466	1.11344	9.40134	1.03435	0.35806	0.37781	0.14353	0.08912
GM2b_(DogSty06m520431).CEL	male	85.47179	46.65466	38.81713	0.86448	0.63444	8.91921	1.0489	9.41372	1.00259	0.37049	0.37502	0.17739	0.11148
GM1b_(DogSty06m520431).CEL	male	85.40493	46.7813	38.62364	0.78403	0.58903	9.18693	1.05836	9.39645	1.03545	0.33244	0.35948	0.15049	0.09798
BDP57_(DogSty06m520431).CEL	female	85.02265	46.06393	38.95872	0.65618	0.54487	9.54008	1.14	9.39244	1.0421	0.27445	0.33352	0.10614	0.0634
BDP56b_(DogSty06m520431).CEL	male	85.17604	45.1279	40.04814	0.62849	0.53188	9.05506	1.18979	9.39762	1.03635	0.26947	0.33619	0.10686	0.06442
BDP51_(DogSty06m520431).CEL	male	85.40336	44.95013	40.45323	0.61735	0.51324	9.05696	1.09107	9.3913	1.03695	0.26659	0.34835	0.10754	0.06357
BDP36_(DogSty06m520431).CEL	female	84.94006	46.63342	38.30664	0.69691	0.56646	9.29165	1.10554	9.38984	1.04237	0.26757	0.32991	0.11613	0.06537
BDP34_(DogSty06m520431).CEL	female	84.97153	45.8256	39.14593	0.65984	0.54015	9.40148	1.13608	9.3884	1.04629	0.27332	0.33464	0.11409	0.06532
BDP23b_(DogSty06m520431).CEL	male	85.21065	46.3825	38.82815	0.63092	0.52993	9.05199	1.20988	9.39412	1.04013	0.26269	0.33449	0.09911	0.06178
BDP20a_(DogSty06m520431).CEL	female	85.09187	44.65988	40.43199	0.74802	0.58264	8.84768	1.0754	9.40019	1.02114	0.32337	0.35172	0.14666	0.08362
BDP19a_(DogSty06m520431).CEL	male	85.20671	46.04663	39.16009	0.66161	0.54136	8.72011	1.06177	9.39896	1.02795	0.25875	0.33708	0.1247	0.07109
BDP17a_(DogSty06m520431).CEL	male	85.36246	43.21965	42.14281	0.66964	0.51806	9.5296	1.18231	9.4009	1.03153	0.30814	0.36333	0.10702	0.06705
BDP16b_(DogSty06m520431).CEL	male	85.35538	44.02432	41.33106	0.61826	0.52325	8.92806	1.12853	9.39569	1.04326	0.25906	0.34931	0.10409	0.06309
BDP13_(DogSty06m520431).CEL	female	85.49382	46.19687	39.29695	0.61802	0.5166	9.75944	1.14338	9.39684	1.03528	0.27093	0.34799	0.10302	0.06386
BDP11a_(DogSty06m520431).CEL	female	85.66765	45.72098	39.94667	0.62194	0.51549	8.99684	1.09148	9.39534	1.03927	0.26164	0.3407	0.10904	0.06534
BDP5_(DogSty06m520431).CEL	male	85.60394	45.64468	39.95925	0.61297	0.50796	10.08014	1.18467	9.39562	1.04371	0.28038	0.34857	0.09649	0.06191
